# Supplementary material for: Short day transcriptomic programming during induction of dormancy in grapevine
Source: Front Plant Sci. 2015 Nov 4;6:834. doi: 10.3389/fpls.2015.00834 (PMC4632279; doi:10.3389/fpls.2015.00834)
Supplement: Supplementary file 1 [file Table1.XLSX]

## Sheet: Table 1 A Definitions
Supplementary Table 1 A. Abbreviations, definitions and descriptions of terms used in manuscript.
LD - long day, 15h
SD - short day, 13h
VRL - V. riparia long day treated
VRS -V. riparia short day treated
SVL - Seyval long day treated
SVS Seyval short day treated
D01 - day 1 time point
D03 - day 3 time point
D07 - day 7 time point
D14 - day 14 time point
D21 - day 21 time point
D28 - day 28 time point
D42 - day 42 time point
GeneChip® Vitis vinifera (Grape) Genome Array – Custom microarray designed by Affymetrix for the grape genome. Includes 16,602 probesets
Probeset – set of 16 Affymetrix 25-mer probes to cover each specific element on the microarray
Expression data – pre-processed and normalized gene-level expression values
Set of replicates – after combining expression data from Year 1 and Year 2, there are six biological values being measured for each probeset, at each of the 28 genotype x photoperiod x time point conditions.
These six expression values (expression data points) make up a set of replicates.
Coefficient of Variation (CV) – This metric is computed on a sample of values as the standard deviation of the sample divided by the sample mean. In this study, we examine the CV of each set of replicates to determine outlying expression data points.
PCA - Principal components analysis
DEG - significantly differentially expressed gene. After annotation of probesets with 12X V. vinifera gene annotation (Grimplet et al. 2012), each gene was counted only once, even if multiple probesets were in data, when identifying the number of unique differentially expressed genes DEGs at a time point
GSEA - Gene Set Enrichment Analysis
Consecutive DEG -genes differentially expressed at consecutive time points
Photo_Time_Probesets - significant probesets from photoperiod x time interaction as determined by post-hoc Tukey's HSD test.
Photo_Time_DEGS - differentially expressed genes from photoperiod x time interaction.
up- or down-regulated gene expression in SD is relative to the expression in LD at the same time point
Geno_Photo_Time_Probesets - significant probesets from genotype x photoperiod x time as determined by post-hoc Tukey's HSD test.
VR_Photo_Time_Probesets- V. riparia significant probesets from genotype x photoperiod x time as determined by post-hoc Tukey's HSD test.
SV_Photo_Time_Probesets- Seyval significant probesets from genotype x photoperiod x time as determined by post-hoc Tukey's HSD test.
VR_Phase_Specific_DEGs- Unique genes differentially expressed in any phase of dormancy after exclusion of SV_Photo_Time_Probesets in common with VR_Photo_Time_Probesets.
VR_Perception_Phase_DEGs- VR_Phase_Specific_DEGs in the perception phase (days 1, 3 and 7).
VR_Induction_Phase_DEGs- VR_Phase_Specific_DEGs in the induction phase (days 14 and 21).
VR_Dormancy_Phase_DEGs- VR_Phase_Specific_DEGs in the dormancy phase (days 28 and 42).

## Sheet: Table 1 B Physiology summary
Supplementary Table 1 B. Summary of V. riparia and Seyval bud physiological responses to LD and SD treatments with sampling and treatments continuing (LD) or starting (SD) 35 days after budbreak (Fennell and Hoover, 1991; Fennell and Mathiason, 2002; Sreekantan et al., 2010, Wake and Fennell, 2000). Depth of dormancy was monitored in LD for 28 days post vine decapitation (Wake and Fennell, 2000).…
Day	VRL	VRS	SVL	SVS
1 to 7	Well developed 1° bud with 4 to 5 leaf primordia	Well developed 1° bud with 4 to 5 leaf primordia	Well developed 1° bud with 4 to 5 leaf primordia	Well developed 1° bud with 4 to 5 leaf primordia
14	Uncommited primordia (UP) present	Uncommited primordia (UP) present	Uncommited primordia (UP) present	Uncommited primordia (UP) present
	WC = 75%	WC =76%	WC =84%	WC =83%
	FT = -4.0°C	FT = -4.0°C	FT = -4.0°C	FT = -4.0°C
21	Inflorescence primordia branch meristems present	UP two arm and subtending bracts	Inflorescence primordia branch meristems present	Inflorescence primordia branch meristems present
28	Floral meristem initiation	Inflorescence/tendril meristem	Floral meristem initiation	Floral meristem initiation
	WC =74%	WC =60%	WC =82%	WC = 75%
	FT = -5.0°C	FT = -8.0°C	FT = -4.0°C	FT = -4.0°C
42	Floral meristem present	Inflorescence primordia	Floral meristem present	Floral meristem present
	WC =68%	WC =48%	WC =80%	WC =65%
	FT = -6.0°C	FT = -11.0°C	FT = -4.0°C	FT = -6.0°C
