# Supplementary material for: Short day transcriptomic programming during induction of dormancy in grapevine
Source: Front Plant Sci. 2015 Nov 4;6:834. doi: 10.3389/fpls.2015.00834 (PMC4632279; doi:10.3389/fpls.2015.00834)
Supplement: Supplementary file 2 [file Table2.XLS]

## Sheet: Suppl Table 2A Photo_Time
Supplementary Table 2A. Significant 2-way interaction effect of photoperiod x time probesets (Photo_Time_Probesets). The data are the result of a 3-way ANOVA and a post-hoc Tukey's test, adjusted p-values of the 2-way effect photoperiod*time. Values are the adjusted p-values of the post-hoc Tukey’s test at each time point and time point with significant differential expression (1) or not differen…
Probeset	Unique ID	Functional Annotation	VitisNet Molecular Network	Functional Categories	Redundant Probesets	Adjusted p-value (Time*Photoperiod)	D01	D03	D07	D14	D21	D28	D42
1608614_at	VIT_08s0007g03830	fructose-bisphosphate aldolase cytoplasmic isozyme	vv10010Glycolysis vv10030Pentose_phosphate vv10051Fructose_and_mannose_metabolism vv10710Carbon_fixation	02.01 glycolysis and gluconeogenesis		3.07172e-08	1	0	0	1	0	1	1
1616500_at	VIT_18s0001g15450	Alcohol dehydrogenase 3	vv10010Glycolysis vv10071Fatty_acid_metabolism vv10350Tyrosine_metabolism	32.01 stress response		1.26614e-12	1	0	0	0	1	1	1
1617309_at	VIT_07s0031g02630	Aldehyde dehydrogenase	vv10010Glycolysis vv10071Fatty_acid_metabolism vv10220Urea_cycle_and_metabolism_of_amino_groups vv10280Valine_leucine_and_isoleucine_degradation vv10340Histidine_metabolism vv10410Beta-alanine_metabolism vv10561Glycerolipid_metabolism vv10620Pyruvate_metabolism	01 METABOLISM		9.5974e-08	1	1	0	0	0	0	0
1609004_s_at	VIT_08s0007g03960	Phosphopyruvate hydratase.	vv10010Glycolysis	02.01 glycolysis and gluconeogenesis	1609004_s_at 1612775_at	0.000167599	1	0	0	1	0	0	0
1611322_at	VIT_08s0217g00100	Pyruvate decarboxylase isozyme 2	vv10010Glycolysis	02.01 glycolysis and gluconeogenesis	1621682_s_at 1611322_at	0.0140394	1	0	0	0	0	0	0
1615814_at	VIT_01s0010g02460	Glyceraldehyde-3-phosphate dehydrogenase, cytosolic 3	vv10010Glycolysis	02.01 glycolysis and gluconeogenesis		5.02729e-05	1	0	0	0	0	0	0
1614016_at	VIT_02s0012g01170	Pyruvate kinase	vv10010Glycolysis vv10230Purine_metabolism vv10620Pyruvate_metabolism vv10710Carbon_fixation	02.01 glycolysis and gluconeogenesis	1614016_at 1617838_at 1616678_at	0.0193596	1	0	0	0	0	0	0
1608530_at	VIT_18s0001g08030	Phosphoglycerate mutase	vv10010Glycolysis	02.01 glycolysis and gluconeogenesis		7.14529e-08	0	1	1	0	0	0	1
1617428_at	VIT_18s0122g00960	Glyceraldehyde-3-phosphate dehydrogenase B, chloroplast precursor	vv10010Glycolysis	02.01 glycolysis and gluconeogenesis		2.40075e-05	0	1	1	0	0	1	0
1622514_at	VIT_06s0061g01340	Phosphoglycerate mutase	vv10010Glycolysis	02.01 glycolysis and gluconeogenesis		9.02557e-06	0	1	1	0	0	0	0
1622715_s_at	VIT_14s0068g00680	Glyceraldehyde-3-phosphate dehydrogenase A, chloroplast precursor	vv10010Glycolysis	02.01 glycolysis and gluconeogenesis		0.00166074	0	1	1	1	1	1	0
1613867_at	VIT_08s0007g01570	fructose 1,6-bisphosphatase	vv10010Glycolysis vv10030Pentose_phosphate vv10051Fructose_and_mannose_metabolism vv10710Carbon_fixation	02.01 glycolysis and gluconeogenesis	1622065_at 1614156_at 1613867_at 1614023_at	0.00167289	0	1	1	0	0	0	0
1614156_at	VIT_08s0007g01570	fructose 1,6-bisphosphatase	vv10010Glycolysis vv10030Pentose_phosphate vv10051Fructose_and_mannose_metabolism vv10710Carbon_fixation	02.01 glycolysis and gluconeogenesis	1622065_at 1614156_at 1613867_at 1614023_at	0.00155987	0	1	1	0	0	0	0
1616002_s_at	VIT_03s0038g00670	fructose-bisphosphate aldolase, chloroplast precursor	vv10010Glycolysis vv10030Pentose_phosphate vv10051Fructose_and_mannose_metabolism vv10710Carbon_fixation	02.01 glycolysis and gluconeogenesis		3.96235e-09	0	1	1	1	1	1	0
1621944_at	VIT_04s0023g03010	fructose-bisphosphate aldolase, chloroplast precursor	vv10010Glycolysis vv10030Pentose_phosphate vv10051Fructose_and_mannose_metabolism vv10710Carbon_fixation	02.01 glycolysis and gluconeogenesis		0.000576985	0	1	1	0	0	0	0
1622065_at	VIT_08s0007g01570	fructose 1,6-bisphosphatase	vv10010Glycolysis vv10030Pentose_phosphate vv10051Fructose_and_mannose_metabolism vv10710Carbon_fixation	02.01 glycolysis and gluconeogenesis	1622065_at 1614156_at 1613867_at 1614023_at	7.26721e-05	0	1	0	1	1	1	1
1618989_at	VIT_02s0025g00180	Bisphosphoglycerate mutase	vv10010Glycolysis	01.05 C-compound and carbohydrate metabolism	1618989_at 1615186_at 1622706_at 1618896_at	0.00305208	0	1	0	1	0	0	0
1609310_at	VIT_19s0085g00380	Phosphoglycerate kinase	vv10010Glycolysis vv10710Carbon_fixation	02.01 glycolysis and gluconeogenesis		2.73034e-05	0	1	0	0	0	0	0
1611394_at	VIT_17s0000g08200	Phosphoglycerate/bisphosphoglycerate mutase	vv10010Glycolysis	02.01 glycolysis and gluconeogenesis		1.51173e-08	0	0	1	0	0	0	1
1621682_s_at	VIT_08s0217g00100	Pyruvate decarboxylase isozyme 2	vv10010Glycolysis	02.01 glycolysis and gluconeogenesis	1621682_s_at 1611322_at	4.37399e-07	0	0	1	0	0	1	1
1616014_at	VIT_06s0009g00680	Pyridine nucleotide-disulphide oxidoreductase	vv10010Glycolysis vv10020Citrate_cycle vv10252Alanine_and_aspartate_metabolism vv10260Glycine_serine_and_threonine_metabolism vv10620Pyruvate_metabolism	01 METABOLISM		2.23225e-08	0	0	1	0	0	0	1
1620673_at	VIT_01s0011g04350	fructose-bisphosphate aldolase, chloroplast precursor	vv10010Glycolysis vv10030Pentose_phosphate vv10051Fructose_and_mannose_metabolism vv10710Carbon_fixation	02.07 pentose-phosphate pathway		2.21428e-06	0	0	1	1	0	1	1
1619472_x_at	VIT_17s0000g02260	Aldose 1-epimerase	vv10010Glycolysis	14.07.05 modification by ubiquitination, deubiquitination	1616334_a_at 1612176_at 1617220_at 1619472_x_at 1608475_at	0.0135943	0	0	1	0	0	0	0
1608087_s_at	VIT_17s0000g10430	Glyceraldehyde-3-phosphate dehydrogenase, cytosolic 3	vv10010Glycolysis	02.01 glycolysis and gluconeogenesis	1608869_s_at 1608087_s_at	0.000130211	0	0	0	1	0	0	1
1620865_at	VIT_16s0022g01770	Phosphopyruvate hydratase.	vv10010Glycolysis	02.01 glycolysis and gluconeogenesis	1620865_at 1620625_at	3.34164e-05	0	0	0	1	1	1	1
1607967_at	VIT_17s0000g03280	Alcohol dehydrogenase 7	vv10010Glycolysis vv10071Fatty_acid_metabolism vv10350Tyrosine_metabolism	32.01 stress response		3.11184e-12	0	0	0	1	0	1	1
1614662_at	VIT_19s0085g00370	Phosphoglycerate kinase, cytosolic	vv10010Glycolysis vv10710Carbon_fixation	02.01 glycolysis and gluconeogenesis	1614662_at 1610868_s_at	2.9405e-06	0	0	0	1	0	1	1
1620625_at	VIT_16s0022g01770	Phosphopyruvate hydratase.	vv10010Glycolysis	99 UNCLASSIFIED PROTEINS	1620865_at 1620625_at	0.000317882	0	0	0	1	0	1	0
1622313_at	VIT_18s0001g02440	Aldehyde dehydrogenase	vv10010Glycolysis vv10071Fatty_acid_metabolism vv10220Urea_cycle_and_metabolism_of_amino_groups vv10280Valine_leucine_and_isoleucine_degradation vv10340Histidine_metabolism vv10410Beta-alanine_metabolism vv10561Glycerolipid_metabolism vv10620Pyruvate_metabolism	01 METABOLISM	1622313_at 1609118_at	4.20403e-13	0	0	0	1	1	1	0
1610440_s_at	VIT_08s0007g04170	Pyruvate kinase, cytosolic isozyme	vv10010Glycolysis vv10230Purine_metabolism vv10620Pyruvate_metabolism vv10710Carbon_fixation	14.07.03 modification by phosphorylation, dephosphorylation, autophosphorylation	1609300_at 1610440_s_at 1618125_at	0.00458789	0	0	0	1	0	0	0
1614186_at	VIT_14s0066g00410	Aldose 1-epimerase	vv10010Glycolysis	01.05 C-compound and carbohydrate metabolism		0.00195442	0	0	0	0	1	1	1
1609027_at	VIT_06s0004g02060	Aldehyde dehydrogenase 3B1	vv10010Glycolysis vv10071Fatty_acid_metabolism vv10220Urea_cycle_and_metabolism_of_amino_groups vv10280Valine_leucine_and_isoleucine_degradation vv10340Histidine_metabolism vv10410Beta-alanine_metabolism vv10561Glycerolipid_metabolism vv10620Pyruvate_metabolism	36.20.18.05 abscisic acid response	1609027_at 1612798_at	8.76861e-05	0	0	0	0	1	1	1
1622406_at	VIT_01s0011g03380	Dihydrolipoamide S-acetyltransferase (LTA2)	vv10010Glycolysis vv10252Alanine_and_aspartate_metabolism vv10620Pyruvate_metabolism	02.01 glycolysis and gluconeogenesis		8.63113e-08	0	0	0	0	1	0	1
1620694_at	VIT_05s0077g01210	Dihydrolipoyl dehydrogenase	vv10010Glycolysis vv10020Citrate_cycle vv10252Alanine_and_aspartate_metabolism vv10260Glycine_serine_and_threonine_metabolism vv10620Pyruvate_metabolism	02.01 glycolysis and gluconeogenesis		7.64151e-06	0	0	0	0	1	1	0
1609118_at	VIT_18s0001g02440	Aldehyde dehydrogenase	vv10010Glycolysis vv10071Fatty_acid_metabolism vv10220Urea_cycle_and_metabolism_of_amino_groups vv10280Valine_leucine_and_isoleucine_degradation vv10340Histidine_metabolism vv10410Beta-alanine_metabolism vv10561Glycerolipid_metabolism vv10620Pyruvate_metabolism	01 METABOLISM	1622313_at 1609118_at	1.33968e-10	0	0	0	0	1	1	0
1621719_at	VIT_18s0072g01000	Dihydrolipoamide S-acetyltransferase	vv10010Glycolysis vv10252Alanine_and_aspartate_metabolism vv10620Pyruvate_metabolism	01 METABOLISM		1.06537e-05	0	0	0	0	1	0	0
1612272_at	VIT_18s0072g00770	fructose-1,6-bisphosphatase, cytosolic	vv10010Glycolysis vv10030Pentose_phosphate vv10051Fructose_and_mannose_metabolism vv10710Carbon_fixation	02.01 glycolysis and gluconeogenesis	1612272_at 1616091_at	1.08928e-08	0	0	0	0	0	1	1
1616039_at	VIT_06s0004g04800	Triosephosphate isomerase, cytosolic	vv10010Glycolysis vv10051Fructose_and_mannose_metabolism vv10710Carbon_fixation	02.01 glycolysis and gluconeogenesis		1.03076e-06	0	0	0	0	0	1	1
1610868_s_at	VIT_19s0085g00370	Phosphoglycerate kinase, cytosolic	vv10010Glycolysis vv10710Carbon_fixation	02.01 glycolysis and gluconeogenesis	1614662_at 1610868_s_at	1.4205e-05	0	0	0	0	0	1	1
1609985_at	VIT_01s0127g00260	ATP-citrate synthase	vv10020Citrate_cycle	01.05.12.07 acetyl-CoA pathway	1618362_s_at 1609985_at 1607329_at	1.35842e-05	0	0	1	1	0	0	0
1616871_at	GSVIVT00012627001	Dihydrolipoamide succinyltransferase	vv10020Citrate_cycle	01.05.12.07 acetyl-CoA pathway	1616871_at 1613321_at 1607786_at	0.0437296	0	0	0	1	0	0	0
1618362_s_at	VIT_01s0127g00260	ATP-citrate synthase	vv10020Citrate_cycle	01.05.12.07 acetyl-CoA pathway	1618362_s_at 1609985_at 1607329_at	0.00310444	0	0	0	1	0	0	0
1610760_at	VIT_04s0023g01650	Succinate dehydrogenase flavoprotein subunit,precursor	vv10020Citrate_cycle vv10190Oxidative_phosphorylation	02.13.03 aerobic respiration		0.00118743	0	1	0	0	0	0	0
1612700_at	VIT_13s0019g00510	2-oxoglutarate dehydrogenase E1 component	vv10020Citrate_cycle vv10380Tryptophan_metabolism	02.01 glycolysis and gluconeogenesis		0.0110739	0	1	0	0	0	0	0
1613332_at	VIT_03s0088g01190	Malate dehydrogenase, glyoxysomal precursor	vv10020Citrate_cycle vv10620Pyruvate_metabolism vv10630Glyoxylate_and_dicarboxylate_metabolism vv10710Carbon_fixation vv10720Reductive_carboxylate_cycle	02.01 glycolysis and gluconeogenesis	1613332_at 1620184_at	0.000365495	0	1	1	1	0	1	1
1620184_at	VIT_03s0088g01190	Malate dehydrogenase, glyoxysomal precursor	vv10020Citrate_cycle vv10620Pyruvate_metabolism vv10630Glyoxylate_and_dicarboxylate_metabolism vv10710Carbon_fixation vv10720Reductive_carboxylate_cycle	02.01 glycolysis and gluconeogenesis	1613332_at 1620184_at	0.00264973	0	1	1	0	1	0	0
1610035_x_at	VIT_07s0005g03350	Malate dehydrogenase, cytosolic	vv10020Citrate_cycle vv10620Pyruvate_metabolism vv10630Glyoxylate_and_dicarboxylate_metabolism vv10710Carbon_fixation vv10720Reductive_carboxylate_cycle	02.10 tricarboxylic-acid pathway (citrate cycle, Krebs cycle, TCA cycle)	1610035_x_at 1617497_at	0.00748702	0	0	1	0	0	0	0
1617497_at	VIT_07s0005g03350	Malate dehydrogenase, cytosolic	vv10020Citrate_cycle vv10620Pyruvate_metabolism vv10630Glyoxylate_and_dicarboxylate_metabolism vv10710Carbon_fixation vv10720Reductive_carboxylate_cycle	02.10 tricarboxylic-acid pathway (citrate cycle, Krebs cycle, TCA cycle)	1610035_x_at 1617497_at	0.000389781	0	0	1	0	0	0	0
1617448_at	VIT_19s0014g01640	Malate dehydrogenase	vv10020Citrate_cycle vv10620Pyruvate_metabolism vv10630Glyoxylate_and_dicarboxylate_metabolism vv10710Carbon_fixation vv10720Reductive_carboxylate_cycle	02.10 tricarboxylic-acid pathway (citrate cycle, Krebs cycle, TCA cycle)		0.000399838	0	0	0	0	1	0	1
1616630_at	GSVIVT00011154001	Phosphoenolpyruvate carboxykinase	vv10020Citrate_cycle vv10620Pyruvate_metabolism vv10710Carbon_fixation	02.01.01 glycolysis methylglyoxal bypass	1621034_at 1617265_a_at 1616630_at	6.1242e-05	0	0	0	0	1	0	0
1617265_a_at	GSVIVT00011154001	Phosphoenolpyruvate carboxykinase	vv10020Citrate_cycle vv10620Pyruvate_metabolism vv10710Carbon_fixation	02.01.01 glycolysis methylglyoxal bypass	1621034_at 1617265_a_at 1616630_at	4.09582e-05	0	0	0	0	1	1	0
1621034_at	GSVIVT00011154001	Phosphoenolpyruvate carboxykinase	vv10020Citrate_cycle vv10620Pyruvate_metabolism vv10710Carbon_fixation	02.01.01 glycolysis methylglyoxal bypass	1621034_at 1617265_a_at 1616630_at	1.13706e-05	0	0	0	0	1	1	0
1622074_at	VIT_05s0049g00950	Phosphoenolpyruvate carboxylase kinase	vv10020Citrate_cycle vv10620Pyruvate_metabolism vv10710Carbon_fixation	02.30 photosynthesis		9.2155e-07	0	0	0	0	0	1	1
1622588_s_at	VIT_05s0077g00950	ATP citrate lyase a-subunit	vv10020Citrate_cycle vv10720Reductive_carboxylate_cycle	02.10 tricarboxylic-acid pathway (citrate cycle, Krebs cycle, TCA cycle)		3.16286e-07	0	1	0	1	0	0	0
1619183_at	VIT_16s0039g01580	Carbohydrate kinase	vv10030Pentose_phosphate	30.01.05.01 protein kinase	1619183_at 1608986_at 1612764_at	0.00213126	0	1	1	0	0	0	0
1619409_at	VIT_02s0025g00900	6-phosphogluconate dehydrogenase	vv10030Pentose_phosphate	02.07 pentose-phosphate pathway		0.0375687	0	1	0	0	0	0	0
1622220_at	VIT_18s0001g12750	Carbohydrate kinase	vv10030Pentose_phosphate	30.01.05.01 protein kinase	1622220_at 1619292_at	6.52194e-08	0	0	1	0	0	0	1
1614221_at	VIT_01s0150g00190	Transaldolase	vv10030Pentose_phosphate	02.07 pentose-phosphate pathway	1614221_at 1608545_at	0.00183344	0	0	0	1	0	0	0
1617613_at	VIT_02s0154g00100	Transaldolase totaL2	vv10030Pentose_phosphate	2.01 glycolysis and gluconeogenesis		0.041457	0	0	0	1	0	0	0
1619812_at	VIT_16s0098g01200	6-phosphogluconolactonase	vv10030Pentose_phosphate	02.07 pentose-phosphate pathway		0.000337869	0	0	0	1	1	1	1
1621539_s_at	VIT_17s0000g06450	Ribulose-phosphate 3-epimerase, chloroplast precursor	vv10030Pentose_phosphate vv10040Pentose_glucuronate_interconversion vv10710Carbon_fixation	02.07 pentose-phosphate pathway	1621539_s_at 1609904_at	0.00360792	0	1	0	0	0	0	0
1614153_at	VIT_01s0146g00060	Glucose-6-phosphate 1-dehydrogenase 2, chloroplast precursor	vv10030Pentose_phosphate vv10480Glutathione_metabolism	01.05 C-compound and carbohydrate metabolism		1.45691e-05	1	0	0	0	0	0	1
1622182_at	VIT_01s0011g04630	Ribose 5-phosphate isomerase	vv10030Pentose_phosphate vv10710Carbon_fixation	02.07 pentose-phosphate pathway	1622182_at 1613852_x_at 1619589_at	4.92871e-07	0	0	1	1	0	0	1
1619426_s_at	VIT_04s0043g00720	Transketolase	vv10030Pentose_phosphate vv10710Carbon_fixation	02.13.03 aerobic respiration	1619426_s_at 1617934_at 1617879_at	0.00179689	0	0	0	0	1	0	0
1620654_at	VIT_15s0048g00370	Transketolase, chloroplast precursor	vv10030Pentose_phosphate vv10710Carbon_fixation	02.07 pentose-phosphate pathway	1620654_at 1618061_a_at	0.000242994	0	0	0	0	0	1	1
1622013_at	VIT_03s0038g00380	Xylulose kinase	vv10040Pentose_glucuronate_interconversion	14.07.03 modification by phosphorylation, dephosphorylation, autophosphorylation	1622013_at 1611363_at	0.0047122	0	1	1	0	0	0	0
1613382_at	VIT_12s0028g01100	Aldo/keto reductase	vv10040Pentose_glucuronate_interconversion vv10051Fructose_and_mannose_metabolism vv10052Galactose_metabolism vv10561Glycerolipid_metabolism vv10620Pyruvate_metabolism	01.20 secondary metabolism	1615069_at 1613382_at	6.27746e-08	1	1	0	0	0	0	0
1615069_at	VIT_12s0028g01100	Aldo/keto reductase	vv10040Pentose_glucuronate_interconversion vv10051Fructose_and_mannose_metabolism vv10052Galactose_metabolism vv10561Glycerolipid_metabolism vv10620Pyruvate_metabolism	01 METABOLISM	1615069_at 1613382_at	1.02456e-07	1	1	1	0	0	0	0
1608268_at	VIT_05s0077g01300	Aldo-keto reductase	vv10040Pentose_glucuronate_interconversion vv10051Fructose_and_mannose_metabolism vv10052Galactose_metabolism vv10561Glycerolipid_metabolism vv10620Pyruvate_metabolism	32.01 stress response	1608268_at 1607138_at 1610978_at	4.86884e-06	0	1	0	0	0	0	1
1609325_at	VIT_06s0080g00030	Aldo/keto reductase	vv10040Pentose_glucuronate_interconversion vv10051Fructose_and_mannose_metabolism vv10052Galactose_metabolism vv10561Glycerolipid_metabolism vv10620Pyruvate_metabolism	01 METABOLISM		2.48732e-10	0	1	0	0	0	0	0
1606969_at	VIT_08s0007g01030	Aldo/keto reductase	vv10040Pentose_glucuronate_interconversion vv10051Fructose_and_mannose_metabolism vv10052Galactose_metabolism vv10561Glycerolipid_metabolism vv10620Pyruvate_metabolism	01 METABOLISM	1608224_at 1606969_at	0.00123164	0	0	0	0	0	1	0
1610003_a_at	VIT_05s0062g01000	Aldo/keto reductase	vv10040Pentose_glucuronate_interconversion vv10051Fructose_and_mannose_metabolism vv10052Galactose_metabolism vv10561Glycerolipid_metabolism vv10620Pyruvate_metabolism	36.20.18.01 auxin response		1.70703e-09	0	0	0	0	0	1	1
1608630_at	VIT_14s0108g01590	UDP-glucose 6-dehydrogenase	vv10040Pentose_glucuronate_interconversion vv10500Starch_and_sucrose_metabolism vv10520Nucleotide_sugars_metabolism vv40006Cell_wall	01.05.01.03.01 sugar, glucoside, polyol and carboxylate anabolism	1608630_at 1615182_at	4.35339e-05	0	0	1	0	0	0	1
1610218_s_at	VIT_01s0011g00690	UDP-glucose 6-dehydrogenase	vv10040Pentose_glucuronate_interconversion vv10500Starch_and_sucrose_metabolism vv10520Nucleotide_sugars_metabolism vv40006Cell_wall	01.05.01.03.01 sugar, glucoside, polyol and carboxylate anabolism	1610218_s_at 1620905_at 1611460_at	3.3386e-07	0	0	1	0	0	0	1
1620905_at	VIT_01s0011g00690	UDP-glucose 6-dehydrogenase	vv10040Pentose_glucuronate_interconversion vv10500Starch_and_sucrose_metabolism vv10520Nucleotide_sugars_metabolism vv40006Cell_wall	01.05.01.03.01 sugar, glucoside, polyol and carboxylate anabolism	1610218_s_at 1620905_at 1611460_at	4.10117e-08	0	0	1	0	0	0	1
1611680_at	VIT_07s0031g00060	3-beta-glucuronosyltransferase	vv10040Pentose_glucuronate_interconversion vv11030Glycan_structures-biosynthesis1	01 METABOLISM		0.00154551	0	0	0	0	1	0	0
1611851_at	VIT_00s0780g00010	6-phosphofructokinase 2	vv10051Fructose_and_mannose_metabolism	01.05.01.01 C-compound, carbohydrate catabolism		1.23077e-05	1	0	0	0	0	0	1
1620724_at	VIT_04s0008g00520	6-phosphofructokinase	vv10051Fructose_and_mannose_metabolism	01.05.01.01 C-compound, carbohydrate catabolism	1620724_at 1612295_at	4.77928e-07	1	0	0	1	0	0	0
1612185_at	VIT_18s0001g12830	1,4-beta-mannan endohydrolase	vv10051Fructose_and_mannose_metabolism	01.05.01.01.02 polysaccharide degradation		2.30387e-12	0	1	0	1	0	0	0
1613831_at	VIT_00s0371g00100	Mannitol dehydrogenase	vv10051Fructose_and_mannose_metabolism	01.20.35.01.03 biosynthesis of lignins	1613831_at 1616880_at	0.00108404	0	1	0	0	0	0	0
1616880_at	VIT_00s0371g00100	Mannitol dehydrogenase	vv10051Fructose_and_mannose_metabolism	01.20.35.01.03 biosynthesis of lignins	1613831_at 1616880_at	5.35465e-05	0	1	0	0	0	0	0
1613025_at	VIT_04s0023g03170	GDP-D-mannose-4,6-dehydratase (MUR1)	vv10051Fructose_and_mannose_metabolism	01.05 C-compound and carbohydrate metabolism	1613025_at 1612669_at 1608535_at	0.000261496	0	0	1	0	0	0	0
1609593_at	VIT_08s0058g01480	1,4-beta-mannan endohydrolase	vv10051Fructose_and_mannose_metabolism	01.05 C-compound and carbohydrate metabolism		9.21016e-08	0	0	0	0	1	1	1
1622252_at	VIT_16s0100g00290	L-idonate dehydrogenase	vv10051Fructose_and_mannose_metabolism	01.05.01.03.01 sugar, glucoside, polyol and carboxylate anabolism	1613165_s_at 1612918_at 1622252_at	4.48849e-05	0	0	0	0	1	1	1
1613165_s_at	VIT_16s0100g00290	L-idonate dehydrogenase	vv10051Fructose_and_mannose_metabolism	01.05.01.03.01 sugar, glucoside, polyol and carboxylate anabolism	1613165_s_at 1612918_at 1622252_at	0.0265851	0	0	0	0	0	1	1
1620650_s_at	VIT_00s0615g00030	Mannitol dehydrogenase (ELI3-1)	vv10051Fructose_and_mannose_metabolism	01.20.35.01.03 biosynthesis of lignins	1620650_s_at 1622503_at 1609854_at	5.18772e-06	0	0	0	0	0	1	1
1622282_at	VIT_05s0102g00710	fructokinase-1	vv10051Fructose_and_mannose_metabolism vv10500Starch_and_sucrose_metabolism	01.05.01.03.01 sugar, glucoside, polyol and carboxylate anabolism		0.000332455	0	0	0	0	0	1	1
1608229_s_at	VIT_14s0060g00810	Galactinol synthase	vv10052Galactose_metabolism	32.01.03 osmotic and salt stress response	1608229_s_at 1616448_at 1620238_at 1612174_s_at	0.000367099	0	0	1	0	0	1	0
1616448_at	VIT_14s0060g00810	Galactinol synthase	vv10052Galactose_metabolism	32.01.03 osmotic and salt stress response	1608229_s_at 1616448_at 1620238_at 1612174_s_at	0.00167289	0	0	0	0	0	1	1
1621902_at	VIT_07s0005g01970	Galactinol synthase	vv10052Galactose_metabolism	32.01.03 osmotic and salt stress response	1609808_at 1621902_at	1.344e-12	0	0	0	0	0	1	1
1620628_at	VIT_05s0077g00510	Beta-fructofuranosidase	vv10052Galactose_metabolism vv10500Starch_and_sucrose_metabolism	01.05.01.03.01 sugar, glucoside, polyol and carboxylate anabolism		0.000609827	0	0	0	1	0	0	0
1611027_at	VIT_09s0002g02320	Cell wall apoplastic invertase	vv10052Galactose_metabolism vv10500Starch_and_sucrose_metabolism	01.25 extracellular metabolism		0.0143135	0	0	0	0	0	1	1
1611230_at	VIT_04s0023g02690	Beta-galactosidase	vv10052Galactose_metabolism vv10511N-Glycan_degradation vv10600Sphingolipid_metabolism	01.25.01 extracellular polysaccharide degradation	1622295_at 1607426_at 1611230_at	0.0132171	1	0	0	0	0	0	0
1607426_at	VIT_04s0023g02690	Beta-galactosidase	vv10052Galactose_metabolism vv10511N-Glycan_degradation vv10600Sphingolipid_metabolism	01.25.01 extracellular polysaccharide degradation	1622295_at 1607426_at 1611230_at	0.00556447	0	1	0	0	0	0	0
1622295_at	VIT_04s0023g02690	Beta-galactosidase	vv10052Galactose_metabolism vv10511N-Glycan_degradation vv10600Sphingolipid_metabolism	01.25.01 extracellular polysaccharide degradation	1622295_at 1607426_at 1611230_at	0.0106974	0	1	0	0	0	0	0
1616344_at	VIT_02s0025g04210	UDP-glucose 4-epimerase	vv10052Galactose_metabolism vv10520Nucleotide_sugars_metabolism	01.05 C-compound and carbohydrate metabolism	1616344_at 1611653_at	6.74336e-08	0	0	0	0	0	1	1
1608995_at	VIT_08s0007g08310	Alkaline alpha galactosidase	vv10052Galactose_metabolism vv10561Glycerolipid_metabolism	32.01 stress response	1613514_s_at 1608995_at 1607301_at 1617337_at	4.90799e-07	1	0	0	0	0	0	1
1613514_s_at	VIT_08s0007g08310	Alkaline alpha galactosidase	vv10052Galactose_metabolism vv10561Glycerolipid_metabolism	01.05 C-compound and carbohydrate metabolism	1613514_s_at 1608995_at 1607301_at 1617337_at	4.13879e-06	1	0	0	0	0	0	1
1616116_at	VIT_11s0016g05770	Alkaline alpha galactosidase 2	vv10052Galactose_metabolism vv10561Glycerolipid_metabolism	01.05 C-compound and carbohydrate metabolism	1616116_at 1611723_at	6.17183e-05	1	0	0	0	0	0	0
1617586_at	VIT_13s0067g02640	Alpha-galactosidase precursor	vv10052Galactose_metabolism vv10561Glycerolipid_metabolism	01.05.01.01.02 polysaccharide degradation	1621432_s_at 1617586_at	0.0156256	1	0	0	0	0	0	0
1621432_s_at	VIT_13s0067g02640	Alpha-galactosidase precursor	vv10052Galactose_metabolism vv10561Glycerolipid_metabolism	01.05.01.01.02 polysaccharide degradation	1621432_s_at 1617586_at	0.00210669	1	0	0	0	0	0	0
1611814_at	VIT_01s0137g00630	Alpha-galactosidase/ hydrolase, hydrolyzing O-glycosyl compounds	vv10052Galactose_metabolism vv10561Glycerolipid_metabolism	01.05.01.01.02 polysaccharide degradation		0.000123759	0	0	0	0	0	1	0
1609272_at	TC61009	L-ascorbate peroxidase.	vv10053Ascorbate_and_aldarate_metabolism	99 UNCLASSIFIED PROTEINS	1609272_at 1617644_at	1.69636e-06	1	0	0	0	0	0	0
1618137_at	VIT_08s0040g03150	L-ascorbate peroxidase 1, cytosolic (APX1)	vv10053Ascorbate_and_aldarate_metabolism	32.07.07 oxygen and radical detoxification		5.92239e-11	1	0	0	0	0	1	1
1607874_at	VIT_05s0020g04510	GDP-mannose 3,5-epimerase 1	vv10053Ascorbate_and_aldarate_metabolism	01.07.01 biosynthesis of vitamins, cofactors, and prosthetic groups	1607874_at 1616322_s_at	3.20546e-07	0	1	0	0	0	1	1
1613017_s_at	VIT_19s0090g01000	VTC2 (vitamin C defective)	vv10053Ascorbate_and_aldarate_metabolism	01.07.01 biosynthesis of vitamins, cofactors, and prosthetic groups	1609268_at 1613017_s_at	1.88748e-05	0	1	0	0	0	0	1
1616322_s_at	VIT_05s0020g04510	GDP-mannose 3,5-epimerase 1	vv10053Ascorbate_and_aldarate_metabolism	01.05 C-compound and carbohydrate metabolism	1607874_at 1616322_s_at	1.14771e-08	0	1	0	0	0	1	1
1616349_a_at	VIT_14s0030g02180	GDP-mannose 3,5-epimerase 1	vv10053Ascorbate_and_aldarate_metabolism	01.07.01 biosynthesis of vitamins, cofactors, and prosthetic groups	1621073_at 1616349_a_at	1.3572e-05	0	1	0	0	0	0	1
1618927_at	VIT_14s0066g01100	Monodehydroascorbate reductase, cytoplasmic isoform 2	vv10053Ascorbate_and_aldarate_metabolism	32.07.07 oxygen and radical detoxification	1618927_at 1622750_at	1.17685e-05	0	1	1	0	0	0	0
1621073_at	VIT_14s0030g02180	GDP-mannose 3,5-epimerase 1	vv10053Ascorbate_and_aldarate_metabolism	01.07.01 biosynthesis of vitamins, cofactors, and prosthetic groups	1621073_at 1616349_a_at	4.83324e-08	0	1	0	0	0	0	1
1618209_at	VIT_18s0001g06370	L-ascorbate peroxidase, chloroplast	vv10053Ascorbate_and_aldarate_metabolism	32.07.07 oxygen and radical detoxification		0.00422316	0	0	1	0	0	0	0
1617515_at	VIT_04s0008g05490	L-ascorbate peroxidase.	vv10053Ascorbate_and_aldarate_metabolism	32.07.07 oxygen and radical detoxification		0.0224716	0	0	0	0	0	1	0
1611203_at	VIT_14s0006g00630	Dehydroascorbate reductase	vv10053Ascorbate_and_aldarate_metabolism vv10251Glutamate_metabolism vv50101Channels_and_pores	32.07.07 oxygen and radical detoxification		2.61806e-06	0	0	0	0	0	1	1
1615413_at	VIT_18s0001g12550	Beta-ketoacyl-CoA synthase	vv10061Fatty_acid_biosynthesis	01.06 lipid, fatty acid and isoprenoid metabolism		0.00273106	0	1	0	0	0	0	1
1611872_at	VIT_11s0016g04700	Beta-ketoacyl-CoA synthase	vv10061Fatty_acid_biosynthesis	01.05.12.07 acetyl-CoA pathway		1.38168e-07	0	0	1	0	0	0	1
1612105_at	VIT_05s0020g04540	Beta-ketoacyl-CoA synthase	vv10061Fatty_acid_biosynthesis	01.05.12.07 acetyl-CoA pathway		1.26518e-07	0	0	1	0	1	0	1
1619921_at	VIT_00s0233g00060	3-oxoacyl-[acyl-carrier-protein] synthase 3 A, chloroplast precursor	vv10061Fatty_acid_biosynthesis	01.06.01.05 fatty acid biosynthesis		3.3929e-06	0	0	0	1	0	0	1
1620590_at	VIT_08s0007g06390	Enoyl-[acyl-carrier-protein] reductase [NADH], chloroplast precursor	vv10061Fatty_acid_biosynthesis	01.06.01.05 fatty acid biosynthesis	1620590_at 1607990_at	1.92958e-05	0	0	0	0	1	0	0
1610302_at	VIT_06s0009g01930	5'-AMP-activated protein kinase beta-2 subunit	vv10061Fatty_acid_biosynthesis vv10620Pyruvate_metabolism	30.01.05.01 protein kinase		0.00660437	0	1	0	0	0	0	0
1612197_at	VIT_15s0046g03340	Acetyl co-enzyme A carboxylase carboxyltransferase alpha subunit	vv10061Fatty_acid_biosynthesis vv10620Pyruvate_metabolism	99 UNCLASSIFIED PROTEINS	1612197_at 1618059_at	0.000200741	0	1	0	0	0	0	1
1617463_at	VIT_09s0002g06120	Biotin carboxyl carrier protein of acetyl-CoA carboxylase	vv10061Fatty_acid_biosynthesis vv10620Pyruvate_metabolism	01.05.12.07 acetyl-CoA pathway		0.00415154	0	1	0	0	0	0	0
1606515_at	VIT_13s0067g02060	Biotin/lipoyl attachment domain-containing protein	vv10061Fatty_acid_biosynthesis vv10620Pyruvate_metabolism	01.06.01 lipid, fatty acid and isoprenoid biosynthesis	1621349_s_at 1606515_at	0.000149585	0	0	0	1	1	0	0
1621349_s_at	VIT_13s0067g02060	Biotin/lipoyl attachment domain-containing protein	vv10061Fatty_acid_biosynthesis vv10620Pyruvate_metabolism	99 UNCLASSIFIED PROTEINS	1621349_s_at 1606515_at	3.38305e-07	0	0	0	1	1	1	0
1609277_at	VIT_08s0040g01190	3-oxoacyl-reductase, chloroplast precursor	vv10061Fatty_acid_biosynthesis vv11040Biosynthesis_of_unsaturated_fatty_acids	99 UNCLASSIFIED PROTEINS		0.00190726	0	0	1	0	0	0	0
1614825_at	VIT_01s0010g02670	3-oxoacyl-[acyl-carrier-protein] reductase, chloroplast	vv10061Fatty_acid_biosynthesis vv11040Biosynthesis_of_unsaturated_fatty_acids	01.06.01.05 fatty acid biosynthesis		3.9694e-07	0	0	0	0	1	1	0
1612449_at	VIT_05s0077g02140	fatty acid multifunctional protein (MFP2)	vv10062Fatty_acid_elongation_in_mitochondria vv10071Fatty_acid_metabolism vv10280Valine_leucine_and_isoleucine_degradation vv10380Tryptophan_metabolism vv10410Beta-alanine_metabolism vv10640Propanoate_metabolism vv10650Butanoate_metabolism	99 UNCLASSIFIED PROTEINS	1616386_s_at 1612449_at 1607588_at 1616249_at	0.00024096	1	0	0	0	0	0	1
1616386_s_at	VIT_05s0077g02140	fatty acid multifunctional protein (MFP2)	vv10062Fatty_acid_elongation_in_mitochondria vv10071Fatty_acid_metabolism vv10280Valine_leucine_and_isoleucine_degradation vv10380Tryptophan_metabolism vv10410Beta-alanine_metabolism vv10640Propanoate_metabolism vv10650Butanoate_metabolism	41.03.07 flower development	1616386_s_at 1612449_at 1607588_at 1616249_at	0.00680985	1	1	0	0	0	0	0
1615976_at	VIT_05s0051g00720	3-ketoacyl-CoA thiolase PED1	vv10062Fatty_acid_elongation_in_mitochondria vv10071Fatty_acid_metabolism vv10280Valine_leucine_and_isoleucine_degradation vv10592Alpha-linolenic_acid_metabolism vv11012Iba_metabolism vv44146Peroxisome	01.05.12.07 acetyl-CoA pathway		0.0100821	0	1	0	0	0	0	0
1607661_s_at	VIT_19s0085g00500	Peroxisomal 2,4-dienoyl-CoA reductase	vv10062Fatty_acid_elongation_in_mitochondria vv44146Peroxisome	01.05.12.07 acetyl-CoA pathway	1617802_at 1607661_s_at 1622563_at	0.00331261	0	1	0	0	0	0	0
1617802_at	VIT_19s0085g00500	Peroxisomal 2,4-dienoyl-CoA reductase	vv10062Fatty_acid_elongation_in_mitochondria vv44146Peroxisome	01.05.12.07 acetyl-CoA pathway	1617802_at 1607661_s_at 1622563_at	0.000261455	0	1	0	0	0	0	0
1610210_at	VIT_16s0039g02540	Rubredoxin	vv10071Fatty_acid_metabolism	16.17.09 heavy metal binding (Cu, Fe, Zn)		1.54968e-05	0	1	0	0	0	0	1
1611580_at	VIT_17s0000g00110	Rubredoxin	vv10071Fatty_acid_metabolism	02.11 electron transport and membrane-associated energy conservation		0.0267016	0	1	1	0	0	0	0
1610742_at	VIT_00s0531g00050	Acetyl-CoA acetyltransferase, cytosolic 1	vv10071Fatty_acid_metabolism vv10072Synthesis_and_degradation_of_ketone_bodies vv10280Valine_leucine_and_isoleucine_degradation vv10380Tryptophan_metabolism vv10620Pyruvate_metabolism vv10650Butanoate_metabolism	01.05.12.07 acetyl-CoA pathway		0.0113746	0	1	0	0	0	0	0
1609291_at	VIT_12s0057g01270	Acyl-CoA synthetase long-chain member 8	vv10071Fatty_acid_metabolism vv44146Peroxisome vv50104Group_translocators	01.05.12.07 acetyl-CoA pathway		2.0432e-09	0	1	0	0	0	1	1
1610754_at	VIT_02s0025g01410	Acyl-CoA synthetase long-chain member 2	vv10071Fatty_acid_metabolism vv44146Peroxisome vv50104Group_translocators	01.05.12.07 acetyl-CoA pathway	1610754_at 1617546_at 1614526_at 1621316_at	8.62795e-10	0	0	0	0	1	1	0
1617546_at	VIT_02s0025g01410	Acyl-CoA synthetase long-chain member 2	vv10071Fatty_acid_metabolism vv44146Peroxisome vv50104Group_translocators	01.06 lipid, fatty acid and isoprenoid metabolism	1610754_at 1617546_at 1614526_at 1621316_at	0.00775622	0	0	0	0	1	0	0
1610784_at	GSVIVT01033214001	Acyl-CoA synthetase	vv10071Fatty_acid_metabolism vv50104Group_translocators	16.19 nucleotide binding	1610784_at 1622047_at	6.37381e-06	0	0	0	1	0	0	0
1608252_s_at	VIT_02s0025g04580	Hydroxymethylglutaryl-CoA synthase	vv10072Synthesis_and_degradation_of_ketone_bodies vv10280Valine_leucine_and_isoleucine_degradation vv10650Butanoate_metabolism	01.05.12.07 acetyl-CoA pathway	1608252_s_at 1611853_at 1617084_at	2.49512e-11	0	0	0	1	0	0	1
1608741_s_at	VIT_05s0020g02130	1-deoxy-D-xylulose-5-phosphate synthase, chloroplast precursor	vv10100Biosynthesis_of_steroids	01.06.06 isoprenoid metabolism	1617024_at 1608741_s_at 1609937_at	3.9916e-11	1	0	1	1	0	0	0
1609376_at	VIT_01s0010g01200	Cell elongation protein / DWARF1 / DIMINUTO (DIM)	vv10100Biosynthesis_of_steroids	01.06.01.07.11 tetracyclic and pentacyclic triterpenes (cholesterin, steroids and hopanoids) biosynthesis	1616409_at 1609376_at	0.0174841	1	0	0	0	0	0	0
1611487_at	VIT_01s0150g00210	CYP51A	vv10100Biosynthesis_of_steroids	01.06.01.07.11 tetracyclic and pentacyclic triterpenes (cholesterin, steroids and hopanoids) biosynthesis		0.000184669	1	0	0	1	0	0	0
1613648_at	VIT_06s0004g02100	3-beta-hydroxysteroid-delta-isomerase	vv10100Biosynthesis_of_steroids	01.06.01.07.11 tetracyclic and pentacyclic triterpenes (cholesterin, steroids and hopanoids) biosynthesis		0.000122229	1	0	0	0	0	0	0
1607360_at	VIT_19s0014g00070	Solanesyl diphosphate synthase	vv10100Biosynthesis_of_steroids	01.06.01 lipid, fatty acid and isoprenoid biosynthesis		2.18726e-05	0	1	0	0	0	0	0
1607566_s_at	VIT_03s0063g02030	4-hydroxy-3-methylbut-2-enyl diphosphate reductase	vv10100Biosynthesis_of_steroids	01.06.01 lipid, fatty acid and isoprenoid biosynthesis	1619267_at 1607566_s_at	9.40792e-09	0	1	0	1	0	0	1
1608777_at	VIT_05s0020g04430	MPBQ/MSBQ methyltransferase 1	vv10100Biosynthesis_of_steroids	01 METABOLISM		0.0487013	0	1	0	0	0	0	0
1613715_at	VIT_06s0004g02900	Hydroxymethylbutenyl 4-diphosphate synthase	vv10100Biosynthesis_of_steroids	01.06.01 lipid, fatty acid and isoprenoid biosynthesis	1613715_at 1621802_at	1.51173e-08	0	1	0	0	0	0	1
1619267_at	VIT_03s0063g02030	4-hydroxy-3-methylbut-2-enyl diphosphate reductase	vv10100Biosynthesis_of_steroids	01.06.01 lipid, fatty acid and isoprenoid biosynthesis	1619267_at 1607566_s_at	1.16818e-05	0	1	0	1	0	0	0
1617024_at	VIT_05s0020g02130	1-deoxy-D-xylulose-5-phosphate synthase, chloroplast precursor	vv10100Biosynthesis_of_steroids	01.06.06 isoprenoid metabolism	1617024_at 1608741_s_at 1609937_at	6.74613e-08	0	0	1	1	1	0	0
1617251_at	VIT_05s0102g01170	Sterol-4-alpha-carboxylate 3-dehydrogenase, decarboxylating	vv10100Biosynthesis_of_steroids	01.06 lipid, fatty acid and isoprenoid metabolism		3.91962e-06	0	0	0	0	1	1	1
1618836_at	VIT_11s0052g00610	Homogenitisate geranylgeranyl transferase	vv10100Biosynthesis_of_steroids	01.06.06 isoprenoid metabolism		0.000462046	0	0	0	0	1	0	0
1622066_at	VIT_04s0008g04970	1-deoxy-D-xylulose-5-phosphate synthase, chloroplast precursor	vv10100Biosynthesis_of_steroids	01.06.06 isoprenoid metabolism		4.43164e-05	0	0	0	0	0	1	1
1620751_at	VIT_12s0028g00960	Phytoene synthase, chloroplast precursor	vv10100Biosynthesis_of_steroids vv10900Terpenoid_biosynthesis	01.06.06 isoprenoid metabolism	1610602_a_at 1606454_at 1620751_at	4.59713e-07	1	1	0	0	0	0	0
1606454_at	VIT_12s0028g00960	Phytoene synthase, chloroplast precursor	vv10100Biosynthesis_of_steroids vv10900Terpenoid_biosynthesis	01.06.06 isoprenoid metabolism	1610602_a_at 1606454_at 1620751_at	7.67923e-08	0	1	0	0	0	0	1
1612781_at	VIT_18s0001g08550	Squalene monooxygenase	vv10100Biosynthesis_of_steroids vv10900Terpenoid_biosynthesis	11.02.02 tRNA synthesis	1612781_at 1615654_at	6.25977e-17	0	0	0	1	1	0	1
1615654_at	VIT_18s0001g08550	Squalene monooxygenase	vv10100Biosynthesis_of_steroids vv10900Terpenoid_biosynthesis	01.06 lipid, fatty acid and isoprenoid metabolism	1612781_at 1615654_at	1.68412e-11	0	0	0	1	1	0	1
1614923_at	VIT_03s0038g04100	3-hydroxy-3-methylglutaryl-coenzyme A reductase 3	vv10100Biosynthesis_of_steroids vv50121Porters_cat_1_to_6	01.05.12.07 acetyl-CoA pathway	1614923_at 1618724_at	6.90043e-06	0	0	0	1	0	0	1
1607622_at	VIT_18s0122g00610	3-hydroxy-3-methylglutaryl-coenzyme A reductase 3	vv10100Biosynthesis_of_steroids vv50121Porters_cat_1_to_6	01.05.12.07 acetyl-CoA pathway		2.35176e-05	0	0	0	0	1	1	1
1610169_at	VIT_03s0038g00360	Isochorismatase hydrolase	vv10130Ubiquinone_biosynthesis	01 METABOLISM		5.94135e-12	1	1	0	0	1	0	0
1614183_at	VIT_11s0016g02350	Ubiquinone/menaquinone biosynthesis methyltransferase UbiE	vv10130Ubiquinone_biosynthesis	01 METABOLISM	1614183_at 1610379_at	2.93153e-07	0	1	0	0	0	0	0
1609736_at	VIT_10s0003g03090	3-beta hydroxysteroid dehydrogenase	vv10140C21-Steroid_hormone_metabolism	01.03 nucleotide/nucleoside/nucleobase metabolism	1609736_at 1613502_at	2.9082e-22	0	1	1	0	0	0	1
1613502_at	VIT_10s0003g03090	3-beta hydroxysteroid dehydrogenase	vv10140C21-Steroid_hormone_metabolism	01.03 nucleotide/nucleoside/nucleobase metabolism	1609736_at 1613502_at	0.00418557	0	1	0	0	0	0	0
1621301_at	VIT_14s0060g00820	3-beta hydroxysteroid dehydrogenase	vv10140C21-Steroid_hormone_metabolism	01 METABOLISM		0.00158796	0	1	0	0	0	0	0
1615602_at	VIT_10s0116g01740	ATP synthase gamma chain 1t (ATPC1)	vv10190Oxidative_phosphorylation vv10195Photosynthesis vv50131Primary_active_transporter_cat_A2_to_A4	02.45.15 energy generation (e.g. ATP synthase)		0.0128526	0	1	1	0	1	1	0
1616533_at	VIT_04s0008g05590	F-type H+-transporting ATPase b chain CfoII	vv10190Oxidative_phosphorylation vv10195Photosynthesis vv50131Primary_active_transporter_cat_A2_to_A4	02.45.15 energy generation (e.g. ATP synthase)		0.00104888	0	1	0	0	0	0	0
1611060_at	VIT_05s0062g00210	Vacuolar ATP synthase subunit F	vv10190Oxidative_phosphorylation vv44145Phagosome vv50131Primary_active_transporter_cat_A2_to_A4	99 UNCLASSIFIED PROTEINS		0.00665389	0	0	1	0	0	0	0
1611036_at	VIT_08s0056g00620	V-type H+-transporting ATPase subunit E	vv10190Oxidative_phosphorylation vv44145Phagosome vv50131Primary_active_transporter_cat_A2_to_A4	20.03.22 transport ATPases		1.43064e-08	0	0	0	0	0	1	1
1614881_at	VIT_01s0011g04490	ATP synthase beta chain 2, mitochondrial	vv10190Oxidative_phosphorylation vv50131Primary_active_transporter_cat_A2_to_A4	02.45.15 energy generation (e.g. ATP synthase)		0.0148887	1	0	0	0	0	0	0
1619541_at	VIT_14s0066g02550	H(+)-ATPase 4 AHA4	vv10190Oxidative_phosphorylation vv50131Primary_active_transporter_cat_A2_to_A4	20.03.22 transport ATPases		2.57026e-13	1	0	0	0	1	1	1
1620484_at	VIT_00s0438g00020	ATPase subunit 9	vv10190Oxidative_phosphorylation vv50131Primary_active_transporter_cat_A2_to_A4	99 UNCLASSIFIED PROTEINS	1620484_at 1619750_at 1614267_at 1610486_at 1615042_at 1618843_at	0.00078773	0	0	1	0	0	0	0
1612886_at	VIT_11s0052g00620	AHA2 (Arabidopsis H(+)-ATPase 2)	vv10190Oxidative_phosphorylation vv50131Primary_active_transporter_cat_A2_to_A4	20.03.22 transport ATPases	1612886_at 1618695_at	1.69842e-11	0	0	0	0	0	1	1
1618695_at	VIT_11s0052g00620	AHA2 (Arabidopsis H(+)-ATPase 2)	vv10190Oxidative_phosphorylation vv50131Primary_active_transporter_cat_A2_to_A4	20.03.22 transport ATPases	1612886_at 1618695_at	0.00342567	0	0	0	0	0	1	0
1612831_s_at	VIT_14s0060g01280	Pyrophosphate-energized vacuolar membrane proton pump	vv10190Oxidative_phosphorylation vv50133Primary_active_transporter_cat_A9_to_A18	20.01.01 ion transport	1612831_s_at 1621283_at 1620928_at	1.98089e-05	1	0	0	0	0	0	0
1612976_at	VIT_15s0048g02390_2	Inorganic pyrophosphatase	vv10190Oxidative_phosphorylation vv50133Primary_active_transporter_cat_A9_to_A18	01.04 phosphate metabolism	1612976_at 1622645_at	0.00161154	0	0	0	1	0	0	0
1609784_s_at	VIT_01s0127g00740	Quinone oxidoreductase, chloroplast precursor	vv10190Oxidative_phosphorylation vv50134Primary_active_transporter_cat_D1	02.30 photosynthesis	1609784_s_at 1617294_at	7.22935e-10	0	1	0	0	0	0	0
1613436_at	VIT_18s0001g01660	NADH dehydrogenase I subunit M	vv10190Oxidative_phosphorylation vv50134Primary_active_transporter_cat_D1	99 UNCLASSIFIED PROTEINS		1.31829e-09	0	1	1	0	0	0	0
1616930_at	VIT_06s0004g08360	NADH dehydrogenase I subunit N	vv10190Oxidative_phosphorylation vv50134Primary_active_transporter_cat_D1	02.11 electron transport and membrane-associated energy conservation		0.00104437	0	1	1	0	0	0	0
1621088_at	VIT_07s0141g00240	NADH dehydrogenase (ubiquinone) flavoprotein 2	vv10190Oxidative_phosphorylation vv50134Primary_active_transporter_cat_D1	02.13.03 aerobic respiration		0.000942266	0	1	0	0	0	0	0
1610456_at	VIT_04s0023g00840	Mitochondrial Acyl carrier protein 2	vv10190Oxidative_phosphorylation vv50134Primary_active_transporter_cat_D1	01.06.01.05 fatty acid biosynthesis		0.00323742	0	0	0	1	0	0	0
1612623_at	VIT_01s0150g00570	NADH dehydrogenase (ubiquinone) 1 alpha subcomplex 2	vv10190Oxidative_phosphorylation vv50134Primary_active_transporter_cat_D1	02.13.03 aerobic respiration		0.00368404	0	0	0	1	0	0	0
1620631_at	VIT_03s0063g02550	NADH dehydrogenase (ubiquinone) Fe-S protein 8	vv10190Oxidative_phosphorylation vv50134Primary_active_transporter_cat_D1	02.13.03 aerobic respiration		0.0425275	0	0	0	1	0	0	0
1622214_at	VIT_05s0077g02340	NADH dehydrogenase (ubiquinone) Fe-S protein 5	vv10190Oxidative_phosphorylation vv50134Primary_active_transporter_cat_D1	99 UNCLASSIFIED PROTEINS		0.0198767	0	0	0	1	0	0	0
1608673_at	VIT_14s0171g00330	Ubiquinol-cytochrome c reductase cytochrome c1	vv10190Oxidative_phosphorylation vv50135Primary_active_transporter_cat_D3_to_E2	02.11 electron transport and membrane-associated energy conservation	1608673_at 1619644_at	0.000232756	1	0	0	1	0	0	0
1617641_at	VIT_09s0002g05950	Ubiquinol-cytochrome c reductase cytochrome c1	vv10190Oxidative_phosphorylation vv50135Primary_active_transporter_cat_D3_to_E2	02.11 electron transport and membrane-associated energy conservation		7.34886e-06	0	1	0	0	0	0	1
1617992_a_at	VIT_01s0150g00160	Ubiquinol-cytochrome C reductase iron-sulfur subunit, mitochondrial	vv10190Oxidative_phosphorylation vv50135Primary_active_transporter_cat_D3_to_E2	02.11 electron transport and membrane-associated energy conservation	1609752_at 1617992_a_at	0.000950453	0	0	1	0	0	0	0
1622836_s_at	VIT_14s0068g01030	Ubiquinol-cytochrome C reductase iron-sulfur subunit, mitochondrial	vv10190Oxidative_phosphorylation vv50135Primary_active_transporter_cat_D3_to_E2	02.11 electron transport and membrane-associated energy conservation	1622836_s_at 1612022_at	2.31464e-10	0	0	0	0	0	1	1
1606617_at	VIT_05s0020g03490	ferredoxin	vv10195Photosynthesis	01.01.03.02.01 biosynthesis of glutamate		0.0198027	0	1	1	0	0	0	0
1610360_at	VIT_11s0016g01400	PSBX (photosystem II subunit X)	vv10195Photosynthesis	02.30 photosynthesis		0.000543549	0	1	1	0	1	1	0
1611582_s_at	VIT_18s0001g02740	Photosystem II 22 kDa protein PSBS	vv10195Photosynthesis	02.30 photosynthesis		1.28413e-13	0	1	0	0	0	0	0
1613642_at	CB340600	Photosystem I subunit O (PSAO)	vv10195Photosynthesis	38 TRANSPOSABLE ELEMENTS, VIRAL AND PLASMID PROTEINS	1617206_s_at 1613642_at	9.07425e-06	0	1	1	0	0	1	0
1615927_s_at	VIT_12s0035g00270	ferredoxin, chloroplast (PETF)	vv10195Photosynthesis	01.01.03.02.01 biosynthesis of glutamate		0.024425	0	1	0	0	0	0	1
1617206_s_at	CB340600	Photosystem I subunit O (PSAO)	vv10195Photosynthesis	98 CLASSIFICATION NOT YET CLEAR-CUT	1617206_s_at 1613642_at	1.16323e-05	0	1	1	0	0	0	0
1609007_at	VIT_11s0052g00880	NADPH-cytochrome P450 oxydoreductase isoform 3	vv10195Photosynthesis	01 METABOLISM		0.0010506	0	0	1	0	0	0	0
1620292_at	VIT_04s0008g01730	PSBX (photosystem II subunit X)	vv10195Photosynthesis	02.30 photosynthesis		0.000843136	0	0	1	0	1	1	0
1611515_s_at	VIT_09s0002g04320	Photosystem I reaction center subunit VI PSAH	vv10195Photosynthesis vv50105Transport_electron_carriers	02.30 photosynthesis	1611515_s_at 1618015_at	0.00138841	0	1	1	0	1	0	0
1611924_at	VIT_19s0015g01760	Photosystem I reaction center subunit V (PSAG)	vv10195Photosynthesis vv50105Transport_electron_carriers	2.3 photosynthesis		3.02642e-06	0	1	1	0	0	0	0
1621532_at	VIT_10s0003g04350	Photosystem I subunit X (PSAK)	vv10195Photosynthesis vv50105Transport_electron_carriers	02.30 photosynthesis		0.000524673	0	1	1	0	0	0	0
1622534_at	VIT_04s0044g01410	Photosystem I reaction center subunit N (PSAN)	vv10195Photosynthesis vv50105Transport_electron_carriers	02.30 photosynthesis		2.52972e-05	0	1	1	1	1	1	0
1609931_at	VIT_18s0001g11370	Cytochrome b6f complex subunit (petM)	vv10195Photosynthesis vv50105Transport_electron_carriers	02.11 electron transport and membrane-associated energy conservation		0.0116202	0	0	1	0	0	0	0
1611364_at	VIT_00s0125g00280	Photosystem I reaction center subunit III (PSAF)	vv10195Photosynthesis vv50105Transport_electron_carriers	02.30 photosynthesis	1611364_at 1607655_at	0.00837056	0	0	1	0	0	1	0
1611733_s_at	VIT_05s0020g03180	Photosystem I reaction center subunit II, chloroplast precursor	vv10195Photosynthesis vv50105Transport_electron_carriers	02.30 photosynthesis		0.000212504	0	0	1	1	1	1	0
1617413_at	VIT_09s0002g08330	Photosystem I P700 apoprotein A2	vv10195Photosynthesis vv50105Transport_electron_carriers	99 UNCLASSIFIED PROTEINS	1619283_s_at 1617413_at 1621184_at	0.00109352	0	0	1	0	0	0	0
1618370_at	VIT_04s0023g00410	Photosystem I subunit XI (PSAL)	vv10195Photosynthesis vv50105Transport_electron_carriers	02.30 photosynthesis		1.99879e-06	0	0	1	1	1	1	0
1609391_s_at	VIT_18s0001g06580	Plastocyanin domain-containing protein	vv10195Photosynthesis vv50113Thylakoid_targeting_pathway	02.11 electron transport and membrane-associated energy conservation	1609391_s_at 1607960_at 1610308_at	0.0218334	1	0	0	1	0	0	0
1611332_at	VIT_09s0018g00520	Plastocyanin domain-containing protein	vv10195Photosynthesis vv50113Thylakoid_targeting_pathway	16.17.09 heavy metal binding (Cu, Fe, Zn)		0.000204606	1	0	0	0	0	1	1
1618031_s_at	VIT_19s0027g00200	Photosystem II 10 kDa polypeptide PSBR	vv10195Photosynthesis vv50113Thylakoid_targeting_pathway	02.30 photosynthesis	1618031_s_at 1615732_s_at 1612274_at 1618238_at	3.72195e-05	0	1	1	0	0	1	0
1620744_at	VIT_18s0001g00760	Plastocyanin, chloroplast precursor	vv10195Photosynthesis vv50113Thylakoid_targeting_pathway	02.11 electron transport and membrane-associated energy conservation		0.00128731	0	1	1	1	1	1	0
1621220_at	VIT_11s0016g05530	Plastocyanin domain-containing protein	vv10195Photosynthesis vv50113Thylakoid_targeting_pathway	02.11 electron transport and membrane-associated energy conservation		3.13224e-05	0	0	1	1	0	0	0
1607960_at	VIT_18s0001g06580	Plastocyanin domain-containing protein	vv10195Photosynthesis vv50113Thylakoid_targeting_pathway	02.11 electron transport and membrane-associated energy conservation	1609391_s_at 1607960_at 1610308_at	0.0265113	0	0	0	1	0	0	0
1611004_at	VIT_11s0037g00290	Plastocyanin domain-containing protein	vv10195Photosynthesis vv50113Thylakoid_targeting_pathway	02.11 electron transport and membrane-associated energy conservation		0.00375428	0	0	0	0	1	1	0
1618535_at	VIT_16s0013g00590	Plastocyanin domain-containing protein	vv10195Photosynthesis vv50113Thylakoid_targeting_pathway	02.11 electron transport and membrane-associated energy conservation		0.000100808	0	0	0	0	1	1	0
1620656_at	VIT_11s0016g05550	Plastocyanin domain-containing protein	vv10195Photosynthesis vv50113Thylakoid_targeting_pathway	32.01 stress response	1620656_at 1608055_at	1.39836e-05	0	0	0	0	1	1	1
1620623_at	VIT_04s0008g06670	Plastocyanin domain-containing protein	vv10195Photosynthesis vv50113Thylakoid_targeting_pathway	02.11 electron transport and membrane-associated energy conservation		7.10369e-06	0	0	0	0	0	1	1
1612480_at	VIT_01s0026g02680	Oxygen evolving enhancer 3 (PsbQ)	vv10195Photosynthesis vv50113Thylakoid_targeting_pathway vv50135Primary_active_transporter_cat_D3_to_E2	02.30 photosynthesis		0.000208824	0	1	1	0	0	0	0
1613428_at	GSVIVT00012553001	Oxygen evolving enhancer 3 (PsbQ)	vv10195Photosynthesis vv50113Thylakoid_targeting_pathway vv50135Primary_active_transporter_cat_D3_to_E2	02.30 photosynthesis		1.53115e-07	0	0	1	1	1	1	0
1622302_s_at	VIT_00s0207g00210	Photosystem II PsbO protein	vv10195Photosynthesis vv50113Thylakoid_targeting_pathway vv50135Primary_active_transporter_cat_D3_to_E2	02.30 photosynthesis	1622302_s_at 1614317_at	2.44372e-05	0	0	1	1	0	1	0
1607516_at	VIT_18s0001g11710	Photosystem II PsbO protein	vv10195Photosynthesis vv50113Thylakoid_targeting_pathway vv50135Primary_active_transporter_cat_D3_to_E2	02.30 photosynthesis		0.00509823	0	0	0	0	1	1	0
1608562_at	VIT_04s0023g03510	Ferredoxin:nadp+ Oxidoreductase PETH	vv10195Photosynthesis vv50135Primary_active_transporter_cat_D3_to_E2	01.01.03.02.01 biosynthesis of glutamate		0.00106864	0	1	1	0	0	0	0
1610203_at	VIT_13s0019g02630	Photosystem II PsbA	vv10195Photosynthesis vv50135Primary_active_transporter_cat_D3_to_E2	02.30 photosynthesis	1622875_at 1610203_at	0.00765922	0	1	0	0	0	0	0
1613494_s_at	VIT_12s0028g01080	Photosystem II oxygen-evolving complex precursor, 23kda PSBP	vv10195Photosynthesis vv50135Primary_active_transporter_cat_D3_to_E2	02.30 photosynthesis		5.09544e-06	0	1	1	1	1	1	0
1613773_s_at	VIT_07s0141g00570	Photosystem II reaction centre W (PsbW)	vv10195Photosynthesis vv50135Primary_active_transporter_cat_D3_to_E2	02.30 photosynthesis		1.15961e-07	0	1	1	0	1	1	0
1615046_at	VIT_18s0001g14450	Ferredoxin:nadp+ Oxidoreductase PETH	vv10195Photosynthesis vv50135Primary_active_transporter_cat_D3_to_E2	01.01.03.02.01 biosynthesis of glutamate		1.2798e-05	0	1	1	0	0	0	0
1618679_s_at	GSVIVT00013233001	Photosystem II PsbD	vv10195Photosynthesis vv50135Primary_active_transporter_cat_D3_to_E2	02.30 photosynthesis	1618679_s_at 1622286_at 1610144_at	0.0286954	0	1	1	0	0	0	0
1620919_at	VIT_19s0014g03850	Cytochrome B6-F complex iron-sulfur subunit, PETC	vv10195Photosynthesis vv50135Primary_active_transporter_cat_D3_to_E2	02.30 photosynthesis		0.00648278	0	1	0	0	0	0	0
1606445_a_at	VIT_12s0134g00510	Cytochrome B6-F complex iron-sulfur subunit, PETC	vv10195Photosynthesis vv50135Primary_active_transporter_cat_D3_to_E2	02.30 photosynthesis		0.0231984	0	0	1	0	0	0	0
1606704_s_at	GSVIVT00035653001	Cytochrome f [Vitis vinifera]	vv10195Photosynthesis vv50135Primary_active_transporter_cat_D3_to_E2	02.11 electron transport and membrane-associated energy conservation	1611247_s_at 1617652_s_at 1615099_s_at 1610711_s_at 1612526_s_at 1620102_at 1620781_at 1612624_at 1606704_s_at 1621322_at	0.00867218	0	0	1	0	0	0	0
1608528_at	VIT_12s0059g01810	Photosystem II psbZ	vv10195Photosynthesis vv50135Primary_active_transporter_cat_D3_to_E2	42.01 cell wall		0.00383323	0	0	1	0	0	0	0
1613991_at	VIT_01s0137g00210	Photosystem II core complex proteins psbY, chloroplast precursor	vv10195Photosynthesis vv50135Primary_active_transporter_cat_D3_to_E2	02.30 photosynthesis		0.0184884	0	0	1	0	0	0	0
1619903_at	VIT_13s0019g04140	LHCA1	vv10196Photosynthesis_antenna_proteins vv34710Circadian_rhythm vv50105Transport_electron_carriers	02.30 photosynthesis		7.11042e-06	0	1	1	1	1	1	0
1613691_s_at	VIT_12s0057g00630	LHCB2.1 (Photosystem II light harvesting complex gene 2.1)	vv10196Photosynthesis_antenna_proteins vv50105Transport_electron_carriers	02.30.07 accessory proteins of photosynthetic electron transport		2.46112e-12	1	0	0	1	1	1	0
1614409_at	VIT_01s0010g03620	LHCA2 (Photosystem I light harvesting complex gene 2)	vv10196Photosynthesis_antenna_proteins vv50105Transport_electron_carriers	02.30.07 accessory proteins of photosynthetic electron transport		2.19964e-08	1	1	1	1	1	1	0
1618127_at	VIT_15s0024g00040	LHCA3 (Photosystem I light harvesting complex gene 3)	vv10196Photosynthesis_antenna_proteins vv50105Transport_electron_carriers	02.30.07 accessory proteins of photosynthetic electron transport	1613447_s_at 1614784_s_at 1618127_at	1.1122e-05	1	1	0	0	0	0	0
1608311_at	VIT_17s0000g06350	LHCA4 (Photosystem I light harvesting complex gene 4)	vv10196Photosynthesis_antenna_proteins vv50105Transport_electron_carriers	02.30.07 accessory proteins of photosynthetic electron transport	1609044_at 1616940_s_at 1608311_at	0.00015389	0	1	1	0	1	0	0
1609044_at	VIT_17s0000g06350	LHCA4 (Photosystem I light harvesting complex gene 4)	vv10196Photosynthesis_antenna_proteins vv50105Transport_electron_carriers	02.30.07 accessory proteins of photosynthetic electron transport	1609044_at 1616940_s_at 1608311_at	8.79362e-06	0	1	0	0	1	0	0
1611464_at	VIT_18s0001g10550	LHCA5 (Photosystem I light harvesting complex gene 5)	vv10196Photosynthesis_antenna_proteins vv50105Transport_electron_carriers	02.30.07 accessory proteins of photosynthetic electron transport	1611464_at 1606633_at	0.000130257	0	1	1	0	0	0	0
1613447_s_at	VIT_15s0024g00040	LHCA3 (Photosystem I light harvesting complex gene 3)	vv10196Photosynthesis_antenna_proteins vv50105Transport_electron_carriers	02.30.07 accessory proteins of photosynthetic electron transport	1613447_s_at 1614784_s_at 1618127_at	3.78066e-05	0	1	1	1	1	1	0
1614598_at	VIT_08s0007g02190	LHCB4 chlorophyll A-B binding protein CP29	vv10196Photosynthesis_antenna_proteins vv50105Transport_electron_carriers	02.30.07 accessory proteins of photosynthetic electron transport		8.16808e-06	0	1	1	0	1	0	0
1614784_s_at	VIT_15s0024g00040	LHCA3 (Photosystem I light harvesting complex gene 3)	vv10196Photosynthesis_antenna_proteins vv50105Transport_electron_carriers	02.30.07 accessory proteins of photosynthetic electron transport	1613447_s_at 1614784_s_at 1618127_at	9.26829e-05	0	1	1	1	1	1	0
1615822_at	VIT_19s0014g03660	LHCII type III, chloroplast precursor	vv10196Photosynthesis_antenna_proteins vv50105Transport_electron_carriers	02.30.07 accessory proteins of photosynthetic electron transport		7.46085e-06	0	1	1	1	1	1	0
1619629_at	VIT_00s0181g00180	LHCB3 (light-harvesting chlorophyll binding protein 3)	vv10196Photosynthesis_antenna_proteins vv50105Transport_electron_carriers	02.30.07 accessory proteins of photosynthetic electron transport		0.00315278	0	1	1	1	1	1	0
1614593_at	VIT_18s0089g01170	LHCB5 (light harvesting complex of photosystem ii 5)	vv10196Photosynthesis_antenna_proteins vv50105Transport_electron_carriers	02.30 photosynthesis		5.26509e-05	0	0	1	0	1	1	0
1616940_s_at	VIT_17s0000g06350	LHCA4 (Photosystem I light harvesting complex gene 4)	vv10196Photosynthesis_antenna_proteins vv50105Transport_electron_carriers	02.30.07 accessory proteins of photosynthetic electron transport	1609044_at 1616940_s_at 1608311_at	3.51519e-05	0	0	1	0	1	0	0
1610245_at	VIT_07s0005g02220	LHCII type I CAB-1	vv10196Photosynthesis_antenna_proteins vv50105Transport_electron_carriers vv50113Thylakoid_targeting_pathway	02.30.07 accessory proteins of photosynthetic electron transport		0.000347534	1	0	0	0	0	0	0
1621351_s_at	VIT_12s0028g00320	LHB1B1	vv10196Photosynthesis_antenna_proteins vv50105Transport_electron_carriers vv50113Thylakoid_targeting_pathway	02.30.07 accessory proteins of photosynthetic electron transport		6.02563e-07	0	1	0	0	1	0	0
1618116_s_at	VIT_10s0003g02900	LHCII type I CAB-1	vv10196Photosynthesis_antenna_proteins vv50105Transport_electron_carriers vv50113Thylakoid_targeting_pathway	02.30.07 accessory proteins of photosynthetic electron transport		0.000112627	0	0	1	0	1	1	0
1621038_at	VIT_19s0014g00160	LHCII type I CAB-1	vv10196Photosynthesis_antenna_proteins vv50105Transport_electron_carriers vv50113Thylakoid_targeting_pathway	02.30.07 accessory proteins of photosynthetic electron transport		0.00538856	0	0	0	0	0	1	1
1622796_at	VIT_17s0000g02070	Deoxyhypusine synthase	vv10220Urea_cycle_and_metabolism_of_amino_groups	01 METABOLISM		0.00264973	0	1	0	0	0	0	0
1609980_a_at	VIT_16s0050g02670	Spermine synthase	vv10220Urea_cycle_and_metabolism_of_amino_groups	01.01.05.01 metabolism of polyamines		6.24661e-13	0	0	1	0	0	1	1
1612003_at	VIT_11s0037g00950	S-adenosylmethionine decarboxylase proenzyme	vv10220Urea_cycle_and_metabolism_of_amino_groups vv10271Methionine_metabolism	01.01.06.05 metabolism of methionine	1612003_at 1615818_at	2.08366e-05	1	0	1	0	0	0	0
1615818_at	VIT_11s0037g00950	S-adenosylmethionine decarboxylase proenzyme	vv10220Urea_cycle_and_metabolism_of_amino_groups vv10271Methionine_metabolism	01.01.06.05 metabolism of methionine	1612003_at 1615818_at	0.000956848	1	0	0	0	0	0	0
1622528_at	VIT_02s0025g04560	Copper amine oxidase	vv10220Urea_cycle_and_metabolism_of_amino_groups vv10340Histidine_metabolism vv10350Tyrosine_metabolism vv10360Phenylalanine_metabolism vv11002Auxin_biosynthesis	16.17.09 heavy metal binding (Cu, Fe, Zn)		0.0223106	0	0	0	0	1	0	0
1610647_at	VIT_14s0128g00320	Amidase	vv10220Urea_cycle_and_metabolism_of_amino_groups vv10360Phenylalanine_metabolism vv11002Auxin_biosynthesis vv50133Primary_active_transporter_cat_A9_to_A18	01.01 amino acid metabolism		5.80621e-05	1	0	0	0	0	1	0
1613355_at	VIT_15s0024g01010	Amidase	vv10220Urea_cycle_and_metabolism_of_amino_groups vv10360Phenylalanine_metabolism vv11002Auxin_biosynthesis vv50133Primary_active_transporter_cat_A9_to_A18	01.01 amino acid metabolism	1613355_at 1617193_at	4.52876e-05	0	0	1	0	0	0	1
1607548_at	VIT_11s0037g00070	NADP-dependent glyceraldehyde-3-phosphate dehydrogenase	vv10220Urea_cycle_and_metabolism_of_amino_groups vv50101Channels_and_pores	02.01 glycolysis and gluconeogenesis	1607548_at 1618249_at	2.11889e-08	0	1	0	0	0	0	0
1618249_at	VIT_11s0037g00070	NADP-dependent glyceraldehyde-3-phosphate dehydrogenase	vv10220Urea_cycle_and_metabolism_of_amino_groups vv50101Channels_and_pores	02.01 glycolysis and gluconeogenesis	1607548_at 1618249_at	8.16897e-08	0	1	0	0	0	0	0
1606853_at	VIT_18s0001g07060	Phosphoribosylaminoimidazole-succinocarboxamide synthase.	vv10230Purine_metabolism	01.03.01.03 purine nucleotide anabolism	1606853_at 1616318_at	0.00734557	0	1	0	0	0	0	1
1608381_at	VIT_01s0011g03660	IMP dehydrogenase/GMP reductase	vv10230Purine_metabolism	98 CLASSIFICATION NOT YET CLEAR-CUT		9.43636e-08	0	1	0	0	0	1	0
1618508_at	VIT_00s0269g00150	IMP dehydrogenase/GMP reductase	vv10230Purine_metabolism	99 UNCLASSIFIED PROTEINS		8.68391e-11	0	0	1	0	0	1	1
1620923_at	VIT_08s0007g08260	Guanylate kinase	vv10230Purine_metabolism	99 UNCLASSIFIED PROTEINS		1.16069e-07	0	0	1	1	0	0	1
1622855_at	VIT_18s0001g09220	Adenine phosphoribosyltransferase	vv10230Purine_metabolism	01.03 nucleotide metabolism		6.31829e-05	0	0	1	0	0	0	1
1611104_at	VIT_17s0000g01730	Adenylate kinase	vv10230Purine_metabolism	30.01.05.01 protein kinase	1611104_at 1619827_at	0.000457096	0	0	0	1	0	0	0
1611899_at	VIT_13s0073g00250	Urate oxidase.	vv10230Purine_metabolism	01.03.01 purine nucleotide metabolism	1617450_at 1611899_at	0.00214512	0	0	0	1	0	0	0
1619827_at	VIT_17s0000g01730	Adenylate kinase	vv10230Purine_metabolism	30.01.05.01 protein kinase	1611104_at 1619827_at	0.000761736	0	0	0	1	0	0	0
1610655_at	VIT_09s0002g07120	Adenine phosphoribosyltransferase	vv10230Purine_metabolism	01.03.01 purine nucleotide metabolism		0.0002157	0	0	0	0	0	1	1
1611181_at	VIT_12s0028g00260	Phosphoribosylamine--glycine ligase (PUR2)	vv10230Purine_metabolism	01.03.01.03 purine nucleotide/nucleoside/nucleobase anabolism		1.78864e-09	0	0	0	0	0	1	1
1615459_at	VIT_08s0007g01450	IMP dehydrogenase	vv10230Purine_metabolism	99 UNCLASSIFIED PROTEINS		1.20732e-09	0	0	0	0	0	1	1
1613658_at	VIT_01s0026g02490	Apyrase	vv10230Purine_metabolism vv10240Pyrimidine_metabolism	01.03 nucleotide metabolism	1613658_at 1607801_at	0.000234483	0	1	0	0	0	0	0
1609458_at	VIT_02s0025g03430	GMP synthase	vv10230Purine_metabolism vv10251Glutamate_metabolism vv50131Primary_active_transporter_cat_A2_to_A4	01.03.01.03 purine nucleotide anabolism	1614763_at 1609458_at	0.00249035	0	1	0	0	0	0	0
1607986_at	VIT_18s0001g14010	Sulfate adenylyltransferase	vv10230Purine_metabolism vv10450Selenoamino_acid_metabolism vv10920Sulfur_metabolism	01.02 nitrogen and sulfur metabolism		0.0100397	0	1	0	0	0	0	0
1608384_at	VIT_13s0019g04470	Adenosine kinase 2	vv10230Purine_metabolism vv10908zeatin_biosynthesis	14.07.03 modification by phosphorylation, dephosphorylation, autophosphorylation		1.10425e-05	0	0	0	1	1	0	0
1621722_at	VIT_19s0014g00170	Peptide methionine sulfoxide reductase msrB	vv10240Pyrimidine_metabolism	11.02.03.04.01 transcription activation		0.00110106	1	0	0	0	0	0	0
1616543_at	VIT_13s0156g00250	Cytidine/deoxycytidylate deaminase	vv10240Pyrimidine_metabolism	99 UNCLASSIFIED PROTEINS		0.00175464	0	1	0	0	0	0	0
1608838_s_at	VIT_04s0044g01750	Thioredoxin reductase 2	vv10240Pyrimidine_metabolism	20.01.15 electron transport	1608838_s_at 1615840_at	4.41987e-05	0	0	1	0	0	0	1
1621086_at	VIT_11s0016g02340	Cytidine deaminase	vv10240Pyrimidine_metabolism	01.03.04 pyrimidine nucleotide/nucleoside/nucleobase metabolism	1613478_at 1621086_at	0.0348742	0	0	0	1	0	0	0
1615840_at	VIT_04s0044g01750	Thioredoxin reductase 2	vv10240Pyrimidine_metabolism	20.01.15 electron transport	1608838_s_at 1615840_at	0.00241908	0	0	0	0	0	1	0
1616671_at	VIT_06s0004g00940	Carbamoyl-phosphate synthase, large subunit	vv10240Pyrimidine_metabolism vv10251Glutamate_metabolism	98 CLASSIFICATION NOT YET CLEAR-CUT		1.25009e-10	1	1	0	0	0	0	0
1613998_at	VIT_17s0000g05070	Phytochelatin synthetase	vv10251Glutamate_metabolism	32.05.01.03.03 inorganic chemical agent resistance (e.g. heavy metals)		0.00014397	0	0	1	0	0	1	0
1620208_at	VIT_17s0000g05060	Phytochelatin synthetase	vv10251Glutamate_metabolism	32.05.01.03.03 inorganic chemical agent resistance (e.g. heavy metals)		3.6228e-07	0	0	0	1	1	1	0
1608251_at	VIT_17s0000g00920	Glutamate decarboxylase 1 (GAD 1)	vv10251Glutamate_metabolism vv10252Alanine_and_aspartate_metabolism vv10410Beta-alanine_metabolism vv10650Butanoate_metabolism	01.01.03.02 metabolism of glutamate	1608251_at 1610801_at	1.11022e-08	1	0	0	0	0	1	1
1613627_at	VIT_03s0017g01760	Gamma-aminobutyrate transaminase subunit isozyme 1	vv10251Glutamate_metabolism vv10252Alanine_and_aspartate_metabolism vv10410Beta-alanine_metabolism vv10650Butanoate_metabolism	01.01 amino acid metabolism	1613627_at 1619301_at 1615475_at	4.91057e-05	0	1	0	0	0	1	0
1610801_at	VIT_17s0000g00920	Glutamate decarboxylase 1 (GAD 1)	vv10251Glutamate_metabolism vv10252Alanine_and_aspartate_metabolism vv10410Beta-alanine_metabolism vv10650Butanoate_metabolism	01.01.03.02 metabolism of glutamate	1608251_at 1610801_at	5.94238e-07	0	0	0	0	0	1	1
1618004_s_at	VIT_00s0225g00130	Alanine transaminase.	vv10251Glutamate_metabolism vv10252Alanine_and_aspartate_metabolism vv10710Carbon_fixation	01.01.11.01 metabolism of alanine	1606795_at 1618004_s_at	0.00238347	0	1	0	0	0	0	1
1616400_s_at	VIT_02s0025g03530	Gamma-glutamylcysteine synthetase	vv10251Glutamate_metabolism vv10480Glutathione_metabolism	01.01.03.02.02 degradation of glutamate	1614428_at 1616400_s_at	0.0458699	1	0	0	0	0	0	0
1607313_s_at	VIT_17s0000g01910	Glutamine synthetase cytosolic isozyme 1	vv10251Glutamate_metabolism vv10550Peptidoglycan_biosynthesis vv10910Nitrogen_metabolism	01.01.03.01.01 biosynthesis of glutamine	1607313_s_at 1612789_at	7.60625e-05	1	1	0	0	0	0	0
1622814_at	VIT_12s0059g02010	Glutamate formiminotransferase	vv10251Glutamate_metabolism vv10670One_carbon_pool_by_folate	98 CLASSIFICATION NOT YET CLEAR-CUT	1622814_at 1618993_at	0.0193335	0	0	0	0	0	1	0
1620352_at	VIT_10s0116g01000	Alanine racemase	vv10252Alanine_and_aspartate_metabolism	99 UNCLASSIFIED PROTEINS	1620352_at 1613422_at	7.75454e-07	0	0	0	0	0	1	1
1614985_at	VIT_11s0016g03720	Aspartate aminotransferase, cytoplasmic (Transaminase A)	vv10252Alanine_and_aspartate_metabolism vv10272Cysteine_metabolism vv10330Arginine_and_proline_metabolism vv10350Tyrosine_metabolism vv10360Phenylalanine_metabolism vv10400Phenylalanine_tyrosine_and_tryptophan_biosynthesis vv10710Carbon_fixation vv10950Alkaloid_biosynthesis_I	01.01.06.01 metabolism of aspartate		1.1935e-09	1	0	0	0	0	0	1
1618322_at	VIT_07s0031g00980	Aspartate aminotransferase	vv10252Alanine_and_aspartate_metabolism vv10272Cysteine_metabolism vv10330Arginine_and_proline_metabolism vv10350Tyrosine_metabolism vv10360Phenylalanine_metabolism vv10400Phenylalanine_tyrosine_and_tryptophan_biosynthesis vv10710Carbon_fixation vv10950Alkaloid_biosynthesis_I	01.01.06.01 metabolism of aspartate	1618322_at 1619268_at	0.0222588	0	0	1	0	0	0	0
1608931_at	VIT_14s0066g01240	L-aspartate oxidase	vv10252Alanine_and_aspartate_metabolism vv10760Nicotinate_and_nicotinamide_metabolism	99 UNCLASSIFIED PROTEINS		0.00829901	0	1	0	0	0	0	1
1613425_at	VIT_03s0038g03440	Alanyl-tRNA synthetase	vv10252Alanine_and_aspartate_metabolism vv20970Aminoacyl-tRNA_biosynthesis	12.10 aminoacyl-tRNA-synthetases		0.00326476	0	1	0	0	0	0	0
1614315_at	VIT_11s0016g02680	Asparaginyl-tRNA synthetase, cytoplasmic 3	vv10252Alanine_and_aspartate_metabolism vv20970Aminoacyl-tRNA_biosynthesis	12.10 aminoacyl-tRNA-synthetases		0.000197256	0	1	0	0	0	0	0
1611072_at	VIT_03s0017g01700	Glycine cleavage system H protein, mitochondrial	vv10260Glycine_serine_and_threonine_metabolism	02.30 photosynthesis (photorespiration)		7.07018e-07	1	0	0	0	0	1	0
1620921_at	VIT_07s0129g01060	D-amino acid oxidase	vv10260Glycine_serine_and_threonine_metabolism	01 METABOLISM		8.91577e-08	1	0	0	0	0	1	1
1616659_at	VIT_06s0009g03740	Serine-glyoxylate aminotransferase	vv10260Glycine_serine_and_threonine_metabolism	01.01 amino acid metabolism		5.94238e-07	0	1	1	1	0	0	0
1617066_at	VIT_04s0008g01300	Glycine dehydrogenase	vv10260Glycine_serine_and_threonine_metabolism	02.04 glyoxylate cycle	1617066_at 1618497_at	3.5112e-13	0	1	0	0	0	0	0
1618497_at	VIT_04s0008g01300	Glycine dehydrogenase	vv10260Glycine_serine_and_threonine_metabolism	02.04 glyoxylate cycle	1617066_at 1618497_at	0.00672891	0	1	0	0	0	0	0
1617899_at	VIT_01s0011g01990	Glycine decarboxylase	vv10260Glycine_serine_and_threonine_metabolism	02.30 photosynthesis (photorespiration)	1617899_at 1618008_at	5.39906e-06	0	0	0	1	1	0	0
1615399_at	VIT_08s0007g04310	Threonine dehydratase/deaminase	vv10260Glycine_serine_and_threonine_metabolism vv10290Valine_leucine_and_isoleucine_biosynthesis	01.01.06.04.02 degradation of threonine	1615399_at 1615062_a_at 1622409_at	0.000228248	0	1	0	0	0	0	1
1613552_at	VIT_08s0105g00300	Phospholipase C	vv10260Glycine_serine_and_threonine_metabolism vv10562Inositol_phosphate_metabolism vv10564Glycerophospholipid_metabolism vv10565Ether_lipid_metabolism vv34020Calcium_signaling_pathway	30.01.09.11 polyphosphoinositol mediated signal transduction	1613552_at 1620931_at 1617369_at 1608339_at	4.42411e-07	1	0	0	0	0	0	0
1614265_at	VIT_17s0000g01190	Phosphatidylglycerol specific phospholipase C	vv10260Glycine_serine_and_threonine_metabolism vv10562Inositol_phosphate_metabolism vv10564Glycerophospholipid_metabolism vv10565Ether_lipid_metabolism vv34020Calcium_signaling_pathway	30.01.09.11 polyphosphoinositol mediated signal transduction		6.1447e-05	0	1	0	0	0	0	0
1620019_at	VIT_03s0038g02090	Phospholipase C.	vv10260Glycine_serine_and_threonine_metabolism vv10562Inositol_phosphate_metabolism vv10564Glycerophospholipid_metabolism vv10565Ether_lipid_metabolism vv34020Calcium_signaling_pathway	30.01.09.11 polyphosphoinositol mediated signal transduction		9.64412e-05	0	1	0	0	0	0	0
1619825_at	VIT_18s0157g00190	Choline kinase	vv10260Glycine_serine_and_threonine_metabolism vv10564Glycerophospholipid_metabolism	99 UNCLASSIFIED PROTEINS	1615060_at 1619825_at	0.0010437	0	0	1	0	0	0	0
1618636_at	VIT_00s0211g00090	Serine hydroxymethyltransferase 2	vv10260Glycine_serine_and_threonine_metabolism vv10670One_carbon_pool_by_folate vv10680Methane_metabolism	02.30 photosynthesis (photorespiration)	1618636_at 1609734_at	9.70625e-11	0	1	0	0	0	0	0
1610230_at	VIT_18s0001g04340	Glycine hydroxymethyltransferase	vv10260Glycine_serine_and_threonine_metabolism vv10670One_carbon_pool_by_folate vv10680Methane_metabolism	01.01.09.01 metabolism of glycine		0.000165046	0	0	1	0	0	0	0
1606780_at	VIT_18s0001g07960	Serine hydroxymethyltransferase	vv10260Glycine_serine_and_threonine_metabolism vv10670One_carbon_pool_by_folate vv10680Methane_metabolism	01.01.09.01 metabolism of glycine		1.46335e-07	0	0	0	1	0	1	1
1615352_s_at	VIT_05s0029g00310	Serine hydroxymethyltransferase 1	vv10260Glycine_serine_and_threonine_metabolism vv10670One_carbon_pool_by_folate vv10680Methane_metabolism	02.30 photosynthesis (photorespiration)	1615352_s_at 1612241_at	2.38668e-05	0	0	0	0	1	1	0
1606585_at	VIT_10s0116g01540	Aminomethyltransferase	vv10260Glycine_serine_and_threonine_metabolism vv10670One_carbon_pool_by_folate vv10910Nitrogen_metabolism	01.01.09.01 metabolism of glycine		6.74613e-08	0	1	0	0	0	0	0
1613168_at	VIT_17s0000g00160	Glycyl-tRNA synthetase 1	vv10260Glycine_serine_and_threonine_metabolism vv20970Aminoacyl-tRNA_biosynthesis	12.10 aminoacyl-tRNA-synthetases		0.000835418	0	1	0	0	0	0	0
1622829_s_at	VIT_01s0026g00340	Threonyl-tRNA synthetase	vv10260Glycine_serine_and_threonine_metabolism vv20970Aminoacyl-tRNA_biosynthesis	12.10 aminoacyl-tRNA-synthetases	1617577_a_at 1622829_s_at	0.0270517	0	0	1	0	0	0	0
1615570_at	VIT_07s0005g01310	Threonyl-tRNA synthetase, class IIa	vv10260Glycine_serine_and_threonine_metabolism vv20970Aminoacyl-tRNA_biosynthesis	99 UNCLASSIFIED PROTEINS		1.35724e-05	0	0	0	1	1	0	0
1613593_at	VIT_14s0128g00370	Seryl-tRNA synthetase	vv10260Glycine_serine_and_threonine_metabolism vv20970Aminoacyl-tRNA_biosynthesis	12.10 aminoacyl-tRNA-synthetases		1.69389e-07	0	0	0	0	1	1	1
1620325_at	VIT_07s0151g00520	Homocysteine S-methyltransferase 3	vv10271Methionine_metabolism	01.01.06.05.01 biosynthesis of methionine		0.00352604	1	0	0	0	0	0	0
1617746_at	VIT_08s0056g01570	5-methyltetrahydropteroyltriglutamate--homocysteine S-methyltransferase	vv10271Methionine_metabolism	01.01.06.05.01 biosynthesis of methionine	1617746_at 1613333_at	3.58778e-07	0	1	0	0	1	1	0
1619786_at	VIT_05s0020g04070	1,2-dihydroxy-3-keto-5-methylthiopentene dioxygenase 4	vv10271Methionine_metabolism	01.01.06.05 metabolism of methionine		2.29532e-13	0	1	0	0	0	0	1
1622196_at	VIT_01s0011g03500	Homocysteine S-methyltransferase 1	vv10271Methionine_metabolism	01.01.06.05.01 biosynthesis of methionine		6.61458e-05	0	0	1	0	0	0	0
1610150_at	VIT_06s0009g01080	5-methyltetrahydropteroyltriglutamate--homocysteine S-methyltransferase	vv10271Methionine_metabolism	01.01.06.05 metabolism of methionine	1616136_at 1610150_at	3.49727e-07	0	0	0	1	1	1	0
1616136_at	VIT_06s0009g01080	5-methyltetrahydropteroyltriglutamate--homocysteine S-methyltransferase	vv10271Methionine_metabolism	01.01.06.05 metabolism of methionine	1616136_at 1610150_at	6.13947e-07	0	0	0	1	1	1	0
1618333_at	VIT_05s0020g03860	Homocysteine S-methyltransferase 3	vv10271Methionine_metabolism	01.01.06.05 metabolism of methionine		4.49096e-05	0	0	0	0	1	1	1
1617562_at	VIT_05s0020g04080	1,2-dihydroxy-3-keto-5-methylthiopentene dioxygenase 2	vv10271Methionine_metabolism	01.01.06.05 metabolism of methionine		8.77267e-07	0	0	0	0	0	1	1
1618893_at	VIT_01s0011g06450	Deoxymugineic acid synthase	vv10271Methionine_metabolism	01.20 secondary metabolism	1620752_s_at 1618893_at	1.74865e-13	0	0	0	0	0	1	1
1620752_s_at	VIT_01s0011g06450	Deoxymugineic acid synthase	vv10271Methionine_metabolism	01.20 secondary metabolism	1620752_s_at 1618893_at	1.24059e-10	0	0	0	0	0	1	1
1611875_at	VIT_02s0025g02560	O-succinylhomoserine sulfhydrylase	vv10271Methionine_metabolism vv10272Cysteine_metabolism vv10450Selenoamino_acid_metabolism vv10920Sulfur_metabolism	01.01.06.05 metabolism of methionine		5.00632e-07	1	0	0	0	0	0	1
1614282_s_at	VIT_05s0020g00670	S-adenosylmethionine synthetase 1 (SAM1)	vv10271Methionine_metabolism vv10450Selenoamino_acid_metabolism	01.01.06.05 metabolism of methionine		0.000251086	0	0	1	0	0	0	0
1619909_at	VIT_08s0007g05000	S-adenosylmethionine synthetase	vv10271Methionine_metabolism vv10450Selenoamino_acid_metabolism	01.01.06.05 metabolism of methionine	1619909_at 1620489_s_at	8.60877e-10	0	0	1	0	1	1	0
1614836_s_at	VIT_07s0005g02230	S-adenosylmethionine synthetase 1 (SAM1)	vv10271Methionine_metabolism vv10450Selenoamino_acid_metabolism	01.01.06.05 metabolism of methionine	1614836_s_at 1617048_at 1614335_at	4.513e-08	0	0	0	1	1	1	0
1617048_at	VIT_07s0005g02230	S-adenosylmethionine synthetase 1 (SAM1)	vv10271Methionine_metabolism vv10450Selenoamino_acid_metabolism	01.01.06.05 metabolism of methionine	1614836_s_at 1617048_at 1614335_at	3.4195e-07	0	0	0	0	1	1	0
1620569_s_at	VIT_09s0002g03450	Taurine dioxygenase	vv10272Cysteine_metabolism	01 METABOLISM	1620569_s_at 1618215_s_at 1618157_at	0.0148907	1	0	0	0	0	0	1
1608615_at	VIT_15s0046g02300	Beta-cyanoalanine synthase	vv10272Cysteine_metabolism vv10450Selenoamino_acid_metabolism vv10920Sulfur_metabolism	01.01.09.03.01 biosynthesis of cysteine		3.31262e-06	1	0	0	0	0	1	1
1607366_at	VIT_11s0016g02450	Serine O-acetyltransferase (SAT-52)	vv10272Cysteine_metabolism vv10920Sulfur_metabolism	01.01.09.03.01 biosynthesis of cysteine	1622685_at 1607366_at 1611179_at	0.0110996	0	0	1	0	0	0	0
1614014_at	VIT_19s0015g00130	Serine acetyltransferase 3	vv10272Cysteine_metabolism vv10920Sulfur_metabolism	01.01.09.03.01 biosynthesis of cysteine		9.04482e-08	0	0	1	1	0	0	0
1612773_at	VIT_14s0128g00100	Aminotransferase class IV	vv10280Valine_leucine_and_isoleucine_degradation vv10290Valine_leucine_and_isoleucine_biosynthesis vv10770Pantothenate_and_CoA_biosynthesis	01.01 amino acid metabolism	1612773_at 1621767_at 1608200_at 1611959_at	4.78652e-08	0	0	0	0	1	0	1
1610008_s_at	VIT_12s0028g00590	3-hydroxyisobutyryl-CoA hydrolase	vv10280Valine_leucine_and_isoleucine_degradation vv10410Beta-alanine_metabolism vv10640Propanoate_metabolism	01.05.12.07 acetyl-CoA pathway	1610008_s_at 1621068_at 1617286_at	0.000144853	0	0	0	1	0	1	0
1621068_at	VIT_12s0028g00590	3-hydroxyisobutyryl-CoA hydrolase	vv10280Valine_leucine_and_isoleucine_degradation vv10410Beta-alanine_metabolism vv10640Propanoate_metabolism	01.05.12.07 acetyl-CoA pathway	1610008_s_at 1621068_at 1617286_at	5.04345e-05	0	0	0	1	0	1	0
1620535_at	VIT_05s0094g01110	Acetolactate synthase small subunit	vv10290Valine_leucine_and_isoleucine_biosynthesis vv10650Butanoate_metabolism vv10770Pantothenate_and_CoA_biosynthesis	01.01 amino acid metabolism	1620535_at 1615851_at	0.00521045	0	1	0	0	0	0	1
1614574_at	VIT_06s0004g00590	Lysine decarboxylase	vv10300Lysine_biosynthesis	01.01.05.01 metabolism of polyamines	1622358_s_at 1614574_at 1615329_at 1614907_at 1619142_at	0.000201457	1	0	0	0	0	0	0
1622358_s_at	VIT_06s0004g00590	Lysine decarboxylase	vv10300Lysine_biosynthesis	01.01.06.06.01 biosynthesis of lysine	1622358_s_at 1614574_at 1615329_at 1614907_at 1619142_at	0.00162112	1	0	0	0	0	0	0
1615616_at	VIT_06s0061g00080	Saccharopine dehydrogenase	vv10300Lysine_biosynthesis	11.04 RNA processing		0.00884453	0	1	1	0	0	0	0
1620534_at	VIT_04s0008g01040	Lysine decarboxylase	vv10300Lysine_biosynthesis	01.01.06.06.01 biosynthesis of lysine	1609727_s_at 1620534_at	0.00152712	0	0	1	0	0	0	0
1622860_at	VIT_06s0004g02680	Lysine decarboxylase	vv10300Lysine_biosynthesis	36.20.18.04 cytokinin response		1.17637e-07	0	0	0	1	1	0	0
1617995_a_at	VIT_14s0060g02350	Lysyl-tRNA synthetase	vv10300Lysine_biosynthesis vv20970Aminoacyl-tRNA_biosynthesis	12.10 aminoacyl-tRNA-synthetases	1617995_a_at 1619958_at	0.000122229	0	1	0	0	0	0	1
1616542_at	VIT_10s0003g04070	Metallo-beta-lactamase	vv10311Penicillin_and_cephalosporin_biosynthesis	99 UNCLASSIFIED PROTEINS		1.86929e-07	0	0	0	0	0	1	1
1612666_at	VIT_03s0088g01170	Proline iminopeptidase	vv10330Arginine_and_proline_metabolism	14.13 protein/peptide degradation		0.0225313	0	0	0	1	0	0	0
1608390_s_at	VIT_07s0005g02620	Aminoacyl-tRNA ligase, Multifunctional	vv10330Arginine_and_proline_metabolism vv20970Aminoacyl-tRNA_biosynthesis	12.10 aminoacyl-tRNA-synthetases	1613101_at 1608390_s_at 1612299_at	0.00744637	0	0	1	0	0	0	0
1612299_at	VIT_07s0005g02620	Aminoacyl-tRNA ligase, Multifunctional	vv10330Arginine_and_proline_metabolism vv20970Aminoacyl-tRNA_biosynthesis	12.10 aminoacyl-tRNA-synthetases	1613101_at 1608390_s_at 1612299_at	0.00218125	0	0	1	0	0	0	0
1608206_at	GSVIVT00012104001	Imidazole glycerol phosphate synthase hisHF, chloroplast	vv10340Histidine_metabolism	01.01.09.07.01 biosynthesis of histidine		0.00349837	0	0	1	0	0	0	0
1610877_at	VIT_18s0001g03590	Histidyl-tRNA synthetase	vv10340Histidine_metabolism vv20970Aminoacyl-tRNA_biosynthesis	12.10 aminoacyl-tRNA-synthetases		0.0395281	0	0	0	0	1	0	0
1608932_at	VIT_05s0062g01270	Cyclo-DOPA 5-O-glucosyltransferase	vv10350Tyrosine_metabolism	01.05 C-compound and carbohydrate metabolism		0.000267425	0	1	0	0	1	0	1
1609984_at	VIT_08s0007g08410	4,5-DOPA dioxygenase extradiol	vv10350Tyrosine_metabolism	01.05.11 aromate metabolism		0.0141448	0	0	0	0	1	1	0
1613511_at	VIT_09s0002g04300	Hydroxyphenylpyruvate reductase (HPPR)	vv10350Tyrosine_metabolism vv10360Phenylalanine_metabolism	01.01.09.02.01 biosynthesis of serine		0.0101205	0	0	0	0	1	1	0
1619642_at	VIT_06s0004g02620	Phenylalanine ammonia-lyase	vv10350Tyrosine_metabolism vv10360Phenylalanine_metabolism vv10910Nitrogen_metabolism vv10940Phenylpropanoid_biosynthesis	01.20.35.01 biosynthesis of phenylpropanoids		0.00137726	1	1	0	0	0	0	0
1613113_at	VIT_13s0019g04460	Phenylalanine ammonia-lyase 2 (PAL2)	vv10350Tyrosine_metabolism vv10360Phenylalanine_metabolism vv10910Nitrogen_metabolism vv10940Phenylpropanoid_biosynthesis	01.20.35.01 biosynthesis of phenylpropanoids		1.4597e-07	0	1	0	0	0	1	0
1610206_at	VIT_08s0040g01710	Phenylalanine ammonia-lyase	vv10350Tyrosine_metabolism vv10360Phenylalanine_metabolism vv10910Nitrogen_metabolism vv10940Phenylpropanoid_biosynthesis	01.20.35.01 biosynthesis of phenylpropanoids		3.79946e-06	0	0	0	0	0	1	1
1609478_s_at	VIT_18s0001g06840	Peroxidase GvPx2b class III	vv10360Phenylalanine_metabolism vv10680Methane_metabolism	32.07.07 oxygen and radical detoxification	1609478_s_at 1621609_at	0.000239115	0	0	0	1	1	0	0
1610538_at	VIT_06s0004g01180	Peroxidase	vv10360Phenylalanine_metabolism vv10680Methane_metabolism	32.07.07 oxygen and radical detoxification		4.45254e-11	0	0	0	1	1	1	1
1614361_at	VIT_07s0191g00050	Peroxidase 17	vv10360Phenylalanine_metabolism vv10680Methane_metabolism	32.07.07 oxygen and radical detoxification	1614361_at 1610446_at	1.40747e-07	0	0	0	1	1	1	1
1621431_at	VIT_06s0004g07770	Peroxidase	vv10360Phenylalanine_metabolism vv10680Methane_metabolism	32.07.07 oxygen and radical detoxification		0.000243341	0	0	0	0	1	1	0
1620867_at	VIT_10s0003g00900	Anthranilate N-hydroxycinnamoyl/benzoyltransferase	vv10400Phenylalanine_tyrosine_and_tryptophan_biosynthesis	32.01 stress response	1620867_at 1617109_at	6.54449e-07	0	0	0	0	1	1	0
1621728_at	VIT_09s0018g01190	Anthranilate N-benzoyltransferase	vv10400Phenylalanine_tyrosine_and_tryptophan_biosynthesis	01.20.35.01 biosynthesis of phenylpropanoids		6.61045e-07	0	0	0	0	1	1	1
1621609_at	VIT_18s0001g06840	Peroxidase GvPx2b class III	vv10360Phenylalanine_metabolism vv10680Methane_metabolism	32.07.07 oxygen and radical detoxification	1609478_s_at 1621609_at	0.00302844	0	0	1	0	0	0	0
1609321_at	VIT_18s0072g00160	Peroxidase 12	vv10360Phenylalanine_metabolism vv10680Methane_metabolism	32.07.07 oxygen and radical detoxification		0.00106322	0	0	0	1	0	0	0
1613815_at	VIT_05s0020g00600	1-cys peroxiredoxin	vv10360Phenylalanine_metabolism vv10680Methane_metabolism	32.07.07 oxygen and radical detoxification	1613815_at 1618420_at	1.09138e-13	0	0	0	0	0	1	1
1610821_at	VIT_06s0004g08150	Trans-cinnamate 4-monooxygenase	vv10360Phenylalanine_metabolism vv10940Phenylpropanoid_biosynthesis	01.20.35.01.03 biosynthesis of lignins	1616191_s_at 1610821_at	0.0018231	0	1	0	0	0	0	0
1610116_at	VIT_14s0030g00660	Shikimate dehydrogenase	vv10400Phenylalanine_tyrosine_and_tryptophan_biosynthesis	01.20.35 biosynthesis of secondary products derived from L-phenylalanine and L-tyrosine		2.04747e-05	1	0	0	0	0	0	0
1619990_at	VIT_14s0030g00650	Shikimate dehydrogenase	vv10400Phenylalanine_tyrosine_and_tryptophan_biosynthesis	01.20.35 biosynthesis of secondary products derived from L-phenylalanine and L-tyrosine	1619990_at 1612524_at	8.76861e-05	1	0	0	0	0	0	0
1612379_at	VIT_06s0004g01550	Phosphoribosylanthranilate transferase	vv10400Phenylalanine_tyrosine_and_tryptophan_biosynthesis	30.01.09.03 Ca2+ mediated signal transduction		8.15803e-05	0	1	0	0	0	0	1
1614485_at	VIT_11s0037g00570	Anthranilate N-benzoyltransferase	vv10400Phenylalanine_tyrosine_and_tryptophan_biosynthesis	01.20.35.01 biosynthesis of phenylpropanoids		0.00888982	0	1	0	0	0	0	0
1618637_at	VIT_18s0072g01170	Phosphoribosylanthranilate transferase	vv10400Phenylalanine_tyrosine_and_tryptophan_biosynthesis	01.01.09.04.01 biosynthesis of phenylalanine	1618637_at 1622458_at	7.10007e-14	0	0	1	0	0	1	1
1607427_at	VIT_15s0046g03030	Anthranilate phosphoribosyltransferase	vv10400Phenylalanine_tyrosine_and_tryptophan_biosynthesis	30.01.09.03 Ca2+ mediated signal transduction	1607427_at 1616264_at	9.68622e-06	0	0	0	1	0	0	1
1611625_at	VIT_08s0007g01930	Anthranilate N-benzoyltransferase	vv10400Phenylalanine_tyrosine_and_tryptophan_biosynthesis	01.20.35.01 biosynthesis of phenylpropanoids		8.70099e-08	0	0	0	1	0	0	1
1616264_at	VIT_15s0046g03030	Anthranilate phosphoribosyltransferase	vv10400Phenylalanine_tyrosine_and_tryptophan_biosynthesis	30.01.09.03 Ca2+ mediated signal transduction	1607427_at 1616264_at	0.0213404	0	0	0	1	0	0	1
1611895_at	VIT_14s0108g01330	Chorismate mutase, chloroplast (CM1)	vv10400Phenylalanine_tyrosine_and_tryptophan_biosynthesis	01.01 amino acid metabolism		0.00818597	0	0	0	0	0	1	0
1621580_at	VIT_15s0048g00350	3-phosphoshikimate 1-carboxyvinyltransferase, chloroplast precursor	vv10400Phenylalanine_tyrosine_and_tryptophan_biosynthesis	01.01.09 metabolism of the cysteine - aromatic group	1615742_at 1621580_at 1621725_at	0.0330404	0	0	0	0	0	1	0
1619169_at	VIT_13s0019g04030	Serine carboxypeptidase SCPL27	vv10460Cyanoamino_acid_metabolism	14.07.11 protein processing (proteolytic)		5.43227e-07	0	0	0	0	0	1	1
1611747_at	VIT_06s0009g00810	Periplasmic beta-glucosidase precursor	vv10460Cyanoamino_acid_metabolism vv10500Starch_and_sucrose_metabolism vv10902Monoterpenoid_biosynthesis vv40006Cell_wall	01.25.01 extracellular polysaccharide degradation	1607374_at 1611747_at	0.0212789	1	0	0	0	0	0	0
1620808_at	VIT_01s0011g00760	Beta-glucosidase	vv10460Cyanoamino_acid_metabolism vv10500Starch_and_sucrose_metabolism vv10902Monoterpenoid_biosynthesis vv40006Cell_wall	01.25.01 extracellular polysaccharide degradation	1620808_at 1608202_at	3.47997e-29	0	0	0	1	1	0	1
1606595_at	VIT_06s0004g05680	Glutathione S-transferase 25 GSTU7	vv10480Glutathione_metabolism	32.07.07.03 glutathione conjugation reaction		0.00847508	1	0	0	0	0	0	1
1609654_at	VIT_02s0025g03600	Phospholipid hydroperoxide glutathione peroxidase	vv10480Glutathione_metabolism	32.07.07 oxygen and radical detoxification		4.53048e-14	1	1	0	0	0	1	1
1609993_at	VIT_13s0067g03470	Glutathione S-transferase GSTO1	vv10480Glutathione_metabolism	32.07.07.03 glutathione conjugation reaction		0.000232445	1	0	0	0	0	0	1
1616933_at	VIT_07s0005g00030	Glutathione S-transferase 8 GSTF8	vv10480Glutathione_metabolism	32.07.07.03 glutathione conjugation reaction	1621636_s_at 1616933_at 1612424_at 1610355_at	4.69272e-07	1	0	0	0	1	0	0
1621636_s_at	VIT_07s0005g00030	Glutathione S-transferase 8 GSTF8	vv10480Glutathione_metabolism	32.07.07.03 glutathione conjugation reaction	1621636_s_at 1616933_at 1612424_at 1610355_at	1.50594e-07	1	0	0	0	1	0	0
1607482_at	VIT_06s0004g03690	Glutathione S-transferase GSTO1	vv10480Glutathione_metabolism	32.07.07.03 glutathione conjugation reaction		1.30492e-09	0	1	0	0	0	0	0
1614658_a_at	VIT_04s0079g00690	Glutathione S-transferase 26 GSTF12	vv10480Glutathione_metabolism	32.07.07.03 glutathione conjugation reaction	1615117_a_at 1619917_s_at 1614658_a_at	0.00521045	0	1	0	0	0	0	0
1617423_at	VIT_01s0026g01340	Glutathione S-transferase 29 GSTU18	vv10480Glutathione_metabolism	32.07.07.03 glutathione conjugation reaction		7.97918e-09	0	1	0	0	1	0	0
1608802_s_at	VIT_01s0011g01900	Glutathione S-transferase, C-terminal	vv10480Glutathione_metabolism	32.07.07.03 glutathione conjugation reaction		4.98362e-06	0	0	0	1	1	0	0
1611890_at	VIT_05s0049g01080	Glutathione S-transferase 25 GSTU7	vv10480Glutathione_metabolism	32.07.07.03 glutathione conjugation reaction		1.24059e-10	0	0	0	1	0	0	1
1616495_at	VIT_12s0028g00930	Glutathione S-transferase 9 GSTF9	vv10480Glutathione_metabolism	32.07.07.03 glutathione conjugation reaction		2.95195e-09	0	0	0	0	1	1	1
1607767_at	VIT_07s0104g01830	Glutathione S-transferase 8 GSTF8	vv10480Glutathione_metabolism	32.07.07.03 glutathione conjugation reaction		1.80557e-05	0	0	0	0	0	1	1
1615374_at	VIT_11s0118g00200	Sucrose-phosphate synthase	vv10500Starch_and_sucrose_metabolism	01.05.01.03.01 sugar, glucoside, polyol and carboxylate anabolism	1615374_at 1612883_at	8.27944e-13	1	0	0	0	0	1	1
1616561_at	VIT_01s0011g00160	Alpha-1,4-glucan-protein synthase	vv10500Starch_and_sucrose_metabolism	42.01 cell wall	1616561_at 1606756_at	0.00843026	1	0	0	0	0	0	0
1617584_s_at	VIT_10s0003g01680	Trehalose synthase	vv10500Starch_and_sucrose_metabolism	01.05 C-compound and carbohydrate metabolism	1617584_s_at 1611032_at 1618726_at	1.04698e-06	1	1	0	1	0	0	0
1617919_at	VIT_12s0059g01320	Glucan endo-1,3-beta-glucosidase 7 precursor	vv10500Starch_and_sucrose_metabolism	01.05.01.01.02 polysaccharide degradation	1622891_at 1617919_at	0.0189656	1	0	0	0	0	0	1
1618726_at	VIT_10s0003g01680	Trehalose synthase	vv10500Starch_and_sucrose_metabolism	01.05 C-compound and carbohydrate metabolism	1617584_s_at 1611032_at 1618726_at	1.27153e-05	1	0	0	1	0	0	0
1619043_at	VIT_02s0025g00480	Serine/threonine-protein phosphatase PP1	vv10500Starch_and_sucrose_metabolism	14.07.03 modification by phosphorylation, dephosphorylation, autophosphorylation	1617313_a_at 1619043_at 1617594_s_at	9.06151e-08	1	0	1	0	0	0	0
1619223_s_at	VIT_11s0016g00470	Sucrose synthase	vv10500Starch_and_sucrose_metabolism	01.05.01.03.01 sugar, glucoside, polyol and carboxylate anabolism		2.42004e-06	1	0	0	1	0	0	0
1619457_at	VIT_19s0014g00300	Alpha,alpha-trehalose-phosphate synthase	vv10500Starch_and_sucrose_metabolism	01.20.01 metabolism of primary metabolic sugars derivatives		0.000106674	1	0	1	0	0	1	1
1608313_at	VIT_12s0121g00230	Beta-D-xylosidase	vv10500Starch_and_sucrose_metabolism vv10520Nucleotide_sugars_metabolism	01.25.01 extracellular polysaccharide degradation	1608313_at 1612507_at	1.137e-11	1	0	0	0	0	0	1
1609218_at	VIT_03s0091g00810	Beta-1,4-xylosidase	vv10500Starch_and_sucrose_metabolism vv10520Nucleotide_sugars_metabolism	99 UNCLASSIFIED PROTEINS		0.00098664	1	0	0	0	0	0	0
1612507_at	VIT_12s0121g00230	Beta-D-xylosidase	vv10500Starch_and_sucrose_metabolism vv10520Nucleotide_sugars_metabolism	01.05.01.03.01 sugar, glucoside, polyol and carboxylate anabolism	1608313_at 1612507_at	0.0255851	1	0	0	0	0	0	0
1615784_at	VIT_00s1525g00010	GAE3 (UDP-D- glcucuronate 4-epimerase 3)	vv10500Starch_and_sucrose_metabolism vv10520Nucleotide_sugars_metabolism vv40006Cell_wall	01.05.01.03.01 sugar, glucoside, polyol and carboxylate anabolism	1611966_at 1615784_at	0.025842	1	0	0	0	0	0	0
1608196_at	VIT_05s0077g00280	Beta-amylase	vv10500Starch_and_sucrose_metabolism	01.05.01.01.02 polysaccharide degradation	1610646_s_at 1608196_at	2.80257e-05	0	1	0	0	0	0	0
1610324_a_at	VIT_02s0025g02770	Glucan endo-1,3-beta-glucosidase 7 precursor	vv10500Starch_and_sucrose_metabolism	01.05.01.01.02 polysaccharide degradation	1610263_at 1610324_a_at 1606763_at	1.1757e-07	0	1	0	1	0	0	1
1610646_s_at	VIT_05s0077g00280	Beta-amylase	vv10500Starch_and_sucrose_metabolism	01.05.01.01.02 polysaccharide degradation	1610646_s_at 1608196_at	4.95858e-06	0	1	0	1	0	0	0
1610722_at	VIT_08s0007g06000	Glucan endo-1,3-beta-glucosidase GII precursor	vv10500Starch_and_sucrose_metabolism	01.25.01 extracellular polysaccharide degradation		5.66923e-07	0	1	0	0	0	0	0
1612748_at	VIT_07s0031g01540	4-alpha-glucanotransferase	vv10500Starch_and_sucrose_metabolism	01.05.01.01.02 polysaccharide degradation		0.000127962	0	1	0	0	0	1	1
1613188_at	VIT_01s0026g01660	Alpha-amylase isozyme C2 precursor	vv10500Starch_and_sucrose_metabolism	01.05.01.01.02 polysaccharide degradation		2.93683e-06	0	1	0	0	0	1	1
1613354_at	VIT_17s0000g08010	Trehalose 6-phosphate synthase	vv10500Starch_and_sucrose_metabolism	99 UNCLASSIFIED PROTEINS		0.000138392	0	1	0	0	0	0	0
1615571_at	VIT_16s0098g01780	Soluble starch synthase 1, chloroplast precursor	vv10500Starch_and_sucrose_metabolism	01.05.01.03.02.04 starch biosynthesis		8.97227e-10	0	1	0	0	0	1	1
1621790_at	VIT_08s0007g03750	1,4-alpha-glucan branching enzyme IIB, chloroplast precursor	vv10500Starch_and_sucrose_metabolism	01.05.01.03.02.04 starch biosynthesis		0.0026139	0	1	0	0	0	0	1
1622203_at	VIT_17s0119g00150	Alpha-amylase/subtilisin inhibitor	vv10500Starch_and_sucrose_metabolism	18.02.01.02.03 protease inhibitor		6.07772e-08	0	1	0	0	0	1	1
1607105_at	GSVIVT00009599001	Glycogenin glucosyltransferase	vv10500Starch_and_sucrose_metabolism	99 UNCLASSIFIED PROTEINS		1.5399e-08	0	0	1	0	0	0	1
1609487_at	VIT_17s0000g05030	Alpha-1,4-glucan-protein synthase 1	vv10500Starch_and_sucrose_metabolism	42.01 cell wall	1622234_s_at 1609487_at	3.49727e-07	0	0	1	0	0	0	1
1611452_at	VIT_15s0046g01190	Hydroquinone glucosyltransferase	vv10500Starch_and_sucrose_metabolism	01 METABOLISM	1622762_x_at 1611452_at 1618510_at	1.08626e-07	0	0	1	0	0	0	0
1617313_a_at	VIT_02s0025g00480	Serine/threonine-protein phosphatase PP1	vv10500Starch_and_sucrose_metabolism	14.07.03 modification by phosphorylation, dephosphorylation, autophosphorylation	1617313_a_at 1619043_at 1617594_s_at	4.51029e-07	0	0	1	0	0	0	0
1622234_s_at	VIT_17s0000g05030	Alpha-1,4-glucan-protein synthase 1	vv10500Starch_and_sucrose_metabolism	42.01 cell wall	1622234_s_at 1609487_at	4.13922e-07	0	0	1	0	0	0	1
1622762_x_at	VIT_15s0046g01190	Hydroquinone glucosyltransferase	vv10500Starch_and_sucrose_metabolism	01 METABOLISM	1622762_x_at 1611452_at 1618510_at	8.64189e-08	0	0	1	0	0	0	0
1614681_at	VIT_06s0061g01120	UDP-D-apiose/UDP-D-xylose synthase	vv10500Starch_and_sucrose_metabolism vv10520Nucleotide_sugars_metabolism	01.05.01.03.01 sugar, glucoside, polyol and carboxylate anabolism	1614681_at 1616159_x_at 1616383_at	1.98638e-05	0	0	1	0	0	0	0
1616159_x_at	VIT_06s0061g01120	UDP-D-apiose/UDP-D-xylose synthase	vv10500Starch_and_sucrose_metabolism vv10520Nucleotide_sugars_metabolism	01.05.01.03.01 sugar, glucoside, polyol and carboxylate anabolism	1614681_at 1616159_x_at 1616383_at	3.05233e-05	0	0	1	0	0	0	0
1616405_at	VIT_05s0029g00420	Nucleotide sugar epimerase	vv10500Starch_and_sucrose_metabolism vv10520Nucleotide_sugars_metabolism vv40006Cell_wall	01.05.01.03.01 sugar, glucoside, polyol and carboxylate anabolism		1.6248e-09	0	0	1	0	0	1	1
1606763_at	VIT_02s0025g02770	Glucan endo-1,3-beta-glucosidase 7 precursor	vv10500Starch_and_sucrose_metabolism	01.05.01.01.02 polysaccharide degradation	1610263_at 1610324_a_at 1606763_at	1.03246e-08	0	0	0	1	0	0	1
1610263_at	VIT_02s0025g02770	Glucan endo-1,3-beta-glucosidase 7 precursor	vv10500Starch_and_sucrose_metabolism	99 UNCLASSIFIED PROTEINS	1610263_at 1610324_a_at 1606763_at	1.54202e-08	0	0	0	1	0	0	1
1611032_at	VIT_10s0003g01680	Trehalose synthase	vv10500Starch_and_sucrose_metabolism	99 UNCLASSIFIED PROTEINS	1617584_s_at 1611032_at 1618726_at	5.05088e-05	0	0	0	1	0	0	0
1612568_at	VIT_14s0108g01560	Alpha-1,4 glucan phosphorylase, L isozyme, chloroplast precursor	vv10500Starch_and_sucrose_metabolism	01.05.01.01.02 polysaccharide degradation	1612568_at 1622120_at	3.65447e-18	0	0	0	1	1	1	1
1616256_s_at	VIT_16s0022g00660	Trehalose-6-phosphate phosphatase	vv10500Starch_and_sucrose_metabolism	99 UNCLASSIFIED PROTEINS		4.74111e-07	0	0	0	1	0	0	1
1617594_s_at	VIT_02s0025g00480	Serine/threonine-protein phosphatase PP1	vv10500Starch_and_sucrose_metabolism	99 UNCLASSIFIED PROTEINS	1617313_a_at 1619043_at 1617594_s_at	3.02642e-06	0	0	0	1	0	0	1
1620761_at	VIT_01s0011g00570	Glucan endo-1,3-beta-glucosidase 3 precursor	vv10500Starch_and_sucrose_metabolism	98 CLASSIFICATION NOT YET CLEAR-CUT		0.000151947	0	0	0	1	0	0	0
1607889_a_at	VIT_13s0019g00840	UDP-glucuronate decarboxylase.	vv10500Starch_and_sucrose_metabolism vv10520Nucleotide_sugars_metabolism	01.05.01.03.01 sugar, glucoside, polyol and carboxylate anabolism	1620930_s_at 1607889_a_at 1612103_at 1621046_at	7.33208e-05	0	0	0	1	1	1	0
1619612_at	VIT_07s0005g01300	Auxin-induced beta-glucosidase	vv10500Starch_and_sucrose_metabolism vv10902Monoterpenoid_biosynthesis vv40006Cell_wall	01.25.01 extracellular polysaccharide degradation		2.90258e-08	0	0	0	1	1	0	0
1611808_at	VIT_02s0012g00170	1,4-alpha-D-glucan maltohydrolase	vv10500Starch_and_sucrose_metabolism	01.05.01.01.02 polysaccharide degradation	1616107_s_at 1617124_at 1611808_at 1620891_at	0.000129794	0	0	0	0	1	0	0
1619757_at	VIT_18s0001g00060	1,4-alpha-glucan branching enzyme, chloroplast precursor	vv10500Starch_and_sucrose_metabolism	01.05.01.03.02.04 starch biosynthesis		2.82654e-08	0	0	0	0	1	1	1
1619916_s_at	VIT_06s0061g00100	Glucan endo-1,3-beta-glucosidase, acidic isoform precursor	vv10500Starch_and_sucrose_metabolism	01.25.01 extracellular polysaccharide degradation		9.10638e-14	0	0	0	0	1	0	0
1622120_at	VIT_14s0108g01560	Alpha-1,4 glucan phosphorylase, L isozyme, chloroplast precursor	vv10500Starch_and_sucrose_metabolism	01.05.01.01.02 polysaccharide degradation	1612568_at 1622120_at	1.66861e-09	0	0	0	0	1	1	1
1607442_at	VIT_08s0040g02340	Xylan synthase	vv10500Starch_and_sucrose_metabolism vv10520Nucleotide_sugars_metabolism	01 METABOLISM		9.62943e-05	0	0	0	0	1	0	0
1612103_at	VIT_13s0019g00840	UDP-glucuronate decarboxylase.	vv10500Starch_and_sucrose_metabolism vv10520Nucleotide_sugars_metabolism	01.05.01.03.01 sugar, glucoside, polyol and carboxylate anabolism	1620930_s_at 1607889_a_at 1612103_at 1621046_at	0.000222338	0	0	0	0	1	0	0
1620930_s_at	VIT_13s0019g00840	UDP-glucuronate decarboxylase.	vv10500Starch_and_sucrose_metabolism vv10520Nucleotide_sugars_metabolism	01.05.01.03.01 sugar, glucoside, polyol and carboxylate anabolism	1620930_s_at 1607889_a_at 1612103_at 1621046_at	5.72275e-05	0	0	0	0	1	0	0
1607727_at	VIT_08s0032g00840	Sucrose-phosphatase.	vv10500Starch_and_sucrose_metabolism	01.05.01.03.01 sugar, glucoside, polyol and carboxylate anabolism	1607727_at 1608257_at 1618019_at	4.28597e-13	0	0	0	0	0	1	1
1608393_at	VIT_03s0038g04570	ADP-glucose pyrophosphorylase large subunit 1	vv10500Starch_and_sucrose_metabolism	01.05.01.03.02.04 starch biosynthesis	1608393_at 1610928_at	9.48645e-06	0	0	0	0	0	1	1
1611001_at	VIT_11s0016g05560	Glucan endo-1,3-beta-glucosidase 7 precursor	vv10500Starch_and_sucrose_metabolism	01.25.01 extracellular polysaccharide degradation		0.000746314	0	0	0	0	0	1	1
1613801_at	VIT_05s0049g00890	Serine/threonine-protein phosphatase PP1	vv10500Starch_and_sucrose_metabolism	99 UNCLASSIFIED PROTEINS	1613801_at 1621807_at	3.10417e-06	0	0	0	0	0	1	1
1614707_at	VIT_06s0004g06020	Alpha-glucan phosphorylase, H isozyme	vv10500Starch_and_sucrose_metabolism	01.05.01.01.02 polysaccharide degradation		4.05823e-05	0	0	0	0	0	1	1
1614719_at	VIT_08s0040g00670	4-alpha-glucanotransferase	vv10500Starch_and_sucrose_metabolism	01.05.01.01.02 polysaccharide degradation		1.24716e-09	0	0	0	0	0	1	1
1616113_at	VIT_00s0780g00020	Glucan endo-1,3-beta-glucosidase 5 precursor	vv10500Starch_and_sucrose_metabolism	01 METABOLISM	1616113_at 1610118_at	7.77987e-05	0	0	0	0	0	1	1
1615772_s_at	VIT_07s0005g00490	UDP-glucuronic acid decarboxylase 1	vv10500Starch_and_sucrose_metabolism vv10520Nucleotide_sugars_metabolism	01.05.03 polysaccharide metabolism	1615772_s_at 1607300_at	0.000391067	0	0	0	0	0	1	0
1614527_at	VIT_14s0066g02390	Golgi alpha-mannosidase II	vv10510N-Glycan_biosynthesis vv11030Glycan_structures-biosynthesis1	14.07.05 modification by ubiquitination, deubiquitination		0.0117606	0	1	0	0	0	0	0
1618480_s_at	VIT_08s0007g05920	UDP-GlcNAc:dolichyl-phosphate GlcNAc-1-phosphate transferase	vv10510N-Glycan_biosynthesis vv11030Glycan_structures-biosynthesis1	01.06 lipid, fatty acid and isoprenoid metabolism		0.0264768	0	0	0	1	0	0	0
1607156_at	VIT_07s0005g03640	Asparagine N-glycosyltransferase	vv10510N-Glycan_biosynthesis vv11030Glycan_structures-biosynthesis1 vv24141Protein_processing_in_endoplasmic_reticulum	01.01 amino acid metabolism	1607156_at 1610929_at	0.000384882	0	1	1	0	0	0	0
1617911_at	VIT_13s0019g04410	Oligosaccharyltransferase complex subunit alpha (ribophorin I)	vv10510N-Glycan_biosynthesis vv11030Glycan_structures-biosynthesis1 vv24141Protein_processing_in_endoplasmic_reticulum	01.25 extracellular metabolism		0.00309576	0	0	1	0	0	0	0
1620740_s_at	VIT_03s0063g02100	Dolichyl-diphosphooligosaccharide-protein glycosyltransferase 48kDa	vv10510N-Glycan_biosynthesis vv24141Protein_processing_in_endoplasmic_reticulum	01.05.01.03.02.04 starch biosynthesis	1620740_s_at 1619003_at	0.00844637	0	1	0	0	0	0	0
1608809_at	VIT_19s0014g03240	Beta-mannosidase 4	vv10511N-Glycan_degradation	01.05.01.01.02 polysaccharide degradation		0.000385312	0	1	0	0	0	0	0
1608930_at	VIT_14s0128g00520	Alpha-L-fucosidase 2 precursor	vv10511N-Glycan_degradation	01.06 lipid, fatty acid and isoprenoid metabolism		0.000338273	0	0	0	0	1	0	0
1612556_at	VIT_14s0068g01120	Alpha-mannosidase precursor lysosomal	vv10511N-Glycan_degradation	01.05.01.03.01 sugar, glucoside, polyol and carboxylate anabolism	1612556_at 1616364_at	1.02487e-05	0	0	0	0	0	1	1
1607721_at	VIT_02s0025g04610	DTDP-D-glucose 4,6-dehydratase	vv10520Nucleotide_sugars_metabolism	01 METABOLISM		0.000790584	0	1	0	0	0	0	0
1614216_at	VIT_19s0014g00290	UDP-glucose 4,6-dehydratase	vv10520Nucleotide_sugars_metabolism	01.05.01.03 C-compound, carbohydrate anabolism		0.000693248	0	0	1	0	0	0	0
1617430_s_at	VIT_03s0038g03400	Endochitinase 1, basic	vv10530Aminosugars_metabolism	32.10.07 degradation of foreign (exogenous) polysaccharides	1617430_s_at 1620505_at 1607647_at	1.93765e-12	1	0	0	0	0	1	1
1620505_at	VIT_03s0038g03400	Endochitinase 1, basic	vv10530Aminosugars_metabolism	32.10.07 degradation of foreign (exogenous) polysaccharides	1617430_s_at 1620505_at 1607647_at	7.3877e-10	0	0	1	0	0	1	1
1608262_at	VIT_04s0008g00120	Chitinase precursor	vv10530Aminosugars_metabolism	32.10.07 degradation of foreign (exogenous) polysaccharides		4.00714e-05	0	0	0	0	1	0	1
1613795_at	VIT_18s0001g01640	UDP-sugar pyrophospharylase	vv10530Aminosugars_metabolism	01.04 phosphate metabolism		0.000205652	0	0	0	0	1	1	0
1607647_at	VIT_03s0038g03400	Endochitinase 1, basic	vv10530Aminosugars_metabolism	32.10.07 degradation of foreign (exogenous) polysaccharides	1617430_s_at 1620505_at 1607647_at	6.69065e-09	0	0	0	0	0	1	1
1614982_at	VIT_17s0000g07640	Mannose-1-phosphate guanyltransferase	vv10530Aminosugars_metabolism	01.05 C-compound and carbohydrate metabolism	1622017_at 1614982_at	1.95751e-06	0	0	0	0	0	1	1
1622017_at	VIT_17s0000g07640	Mannose-1-phosphate guanyltransferase	vv10530Aminosugars_metabolism	01.05 C-compound and carbohydrate metabolism	1622017_at 1614982_at	9.34419e-08	0	0	0	0	0	1	1
1618126_at	VIT_18s0122g00140	Lipid-A-disaccharide synthase (LpxB)	vv10540Lipopolysaccharide_biosynthesis	99 UNCLASSIFIED PROTEINS		0.010061	0	1	0	0	0	0	0
1608067_at	VIT_17s0000g01070	Monoglyceride lipase	vv10561Glycerolipid_metabolism	01.05.11 aromate metabolism		2.54207e-07	0	1	0	1	0	0	1
1619654_at	VIT_13s0019g04260	Monoglyceride lipase	vv10561Glycerolipid_metabolism	30.01.09.09 fatty acid derivatives mediated signal transduction	1619654_at 1610279_s_at 1610615_at	0.0434057	0	1	0	0	0	0	0
1610337_at	VIT_05s0077g01790	Triacylglycerol lipase	vv10561Glycerolipid_metabolism	02.25 oxidation of fatty acids		0.000301428	0	0	0	0	0	1	1
1621646_at	VIT_15s0048g01230	1-acylglycerol-3-phosphate O-acyltransferase	vv10561Glycerolipid_metabolism vv10564Glycerophospholipid_metabolism vv10565Ether_lipid_metabolism	14.07.03 modification by phosphorylation, dephosphorylation, autophosphorylation		0.00464309	0	1	0	0	0	0	0
1618170_at	VIT_03s0038g03230	1-acyl-sn-glycerol-3-phosphate acyltransferase zeta precursor	vv10561Glycerolipid_metabolism vv10564Glycerophospholipid_metabolism vv10565Ether_lipid_metabolism	01.06 lipid, fatty acid and isoprenoid metabolism	1618170_at 1616311_at	0.00207206	0	0	0	0	1	0	0
1613233_at	VIT_08s0040g02280	Phosphatidic acid phosphatase / PAP2	vv10561Glycerolipid_metabolism vv10564Glycerophospholipid_metabolism vv10565Ether_lipid_metabolism vv10600Sphingolipid_metabolism	99 UNCLASSIFIED PROTEINS		2.18914e-05	0	0	1	0	0	0	0
1621632_at	VIT_08s0007g01510	Phosphatidic acid phosphatase / PAP2	vv10561Glycerolipid_metabolism vv10564Glycerophospholipid_metabolism vv10565Ether_lipid_metabolism vv10600Sphingolipid_metabolism	99 UNCLASSIFIED PROTEINS		6.63745e-08	0	0	1	0	0	1	1
1618308_at	VIT_07s0031g02840	Diacylglycerol kinase 2	vv10561Glycerolipid_metabolism vv10564Glycerophospholipid_metabolism vv34070Phosphatidylinositol_signaling_system	32.01.06 cold shock response		2.96157e-07	0	0	1	1	0	0	1
1614741_at	VIT_12s0057g00010	Diacylglycerol kinase	vv10561Glycerolipid_metabolism vv10564Glycerophospholipid_metabolism vv34070Phosphatidylinositol_signaling_system	32.01.06 cold shock response		0.00205342	0	0	0	0	0	1	0
1607338_at	VIT_07s0031g00920	Inositol-3-phosphate synthase	vv10562Inositol_phosphate_metabolism	30.01.09.11 polyphosphoinositol mediated signal transduction	1613429_s_at 1607338_at	1.67343e-11	0	1	0	0	0	0	1
1613429_s_at	VIT_07s0031g00920	Inositol-3-phosphate synthase	vv10562Inositol_phosphate_metabolism	30.01.09.11 polyphosphoinositol mediated signal transduction	1613429_s_at 1607338_at	1.23936e-07	0	1	0	0	1	1	1
1607430_at	VIT_11s0016g02800	Myo-inositol oxygenase	vv10562Inositol_phosphate_metabolism	01.05.01.03.01 sugar, glucoside, polyol and carboxylate anabolism		3.84546e-07	0	0	0	1	0	0	0
1607552_at	VIT_09s0002g02940	Myo-inositol oxygenase 1	vv10562Inositol_phosphate_metabolism	99 UNCLASSIFIED PROTEINS	1610427_at 1617116_s_at 1607552_at	0.0145284	0	0	0	0	0	1	0
1610531_at	VIT_07s0151g00590	Inositol-1,4,5-trisphosphate 5-phosphatase CVP2, type I	vv10562Inositol_phosphate_metabolism vv34070Phosphatidylinositol_signaling_system	99 UNCLASSIFIED PROTEINS		0.0113866	0	0	1	0	0	0	0
1617071_at	VIT_17s0000g04780	Phosphatidylinositol 4-kinase type-II	vv10562Inositol_phosphate_metabolism vv34070Phosphatidylinositol_signaling_system	99 UNCLASSIFIED PROTEINS		9.63574e-06	0	0	0	0	0	1	1
1617175_at	VIT_11s0016g00360	1-phosphatidylinositol-3-phosphate 5-kinase	vv10562Inositol_phosphate_metabolism vv44145Phagosome vv44810Regulation_of_actin_cytoskeleton	30.01.09.11 polyphosphoinositol mediated signal transduction		1.81673e-06	0	1	0	0	0	0	0
1607409_at	VIT_18s0086g00710	1-phosphatidylinositol-3-phosphate 5-kinase	vv10562Inositol_phosphate_metabolism vv44145Phagosome vv44810Regulation_of_actin_cytoskeleton	30.01.09.11 polyphosphoinositol mediated signal transduction		2.65349e-06	0	0	1	0	0	0	1
1612375_s_at	VIT_18s0089g00620	Glycerophosphoryl diester phosphodiesterase	vv10564Glycerophospholipid_metabolism	01 METABOLISM	1612375_s_at 1615583_at	0.000517136	0	1	0	0	0	0	0
1621688_at	VIT_14s0068g01500	Glycerophosphoryl diester phosphodiesterase	vv10564Glycerophospholipid_metabolism	01.20.01.05 biosynthesis of sugar alcohols		1.00281e-07	0	1	0	0	1	0	1
1610125_at	VIT_13s0158g00340	Glycerol-3-phosphate dehydrogenase	vv10564Glycerophospholipid_metabolism	02.01 glycolysis and gluconeogenesis		5.26509e-05	0	0	1	0	0	0	0
1614375_at	VIT_17s0000g07450	Glycerophosphoryl diester phosphodiesterase	vv10564Glycerophospholipid_metabolism	01.05.02 sugar, glucoside, polyol and carboxylate metabolism	1614375_at 1618152_at	4.33909e-05	0	0	0	0	0	1	1
1614935_at	VIT_19s0090g01490	Glycerophosphoryl diester phosphodiesterase	vv10564Glycerophospholipid_metabolism	01.06.04 degradation of lipids, fatty acids and isoprenoids	1614935_at 1618733_at	9.40968e-05	0	0	0	0	0	1	1
1622309_at	VIT_11s0078g00250	Phosphoethanolamine cytidylyltransferase	vv10564Glycerophospholipid_metabolism	01.06.01.01 phospholipid biosynthesis		0.00147015	0	0	0	0	0	1	1
1606577_at	VIT_12s0059g01060	Hydroperoxide lyase (HPL1)	vv10592alpha-Linolenic_acid_metabolism	01.06.05 fatty acid metabolism	1606577_at 1619858_at	0.0268984	1	0	0	0	0	0	0
1608892_at	VIT_06s0004g01510	Lipoxygenase (LOX2)	vv10592alpha-Linolenic_acid_metabolism	02.25 oxidation of fatty acids	1608892_at 1617444_s_at 1622019_s_at 1617751_s_at 1609389_at	0.0225493	1	0	0	0	0	0	0
1617444_s_at	VIT_06s0004g01510	Lipoxygenase (LOX2)	vv10592alpha-Linolenic_acid_metabolism	02.25 oxidation of fatty acids	1608892_at 1617444_s_at 1622019_s_at 1617751_s_at 1609389_at	0.00702746	1	0	0	0	0	0	0
1606571_at	VIT_09s0002g01080	Lipoxygenase	vv10592alpha-Linolenic_acid_metabolism	02.25 oxidation of fatty acids	1617922_at 1606571_at 1610367_at	0.00435094	0	1	0	0	0	0	0
1617922_at	VIT_09s0002g01080	Lipoxygenase	vv10592alpha-Linolenic_acid_metabolism	02.25 oxidation of fatty acids	1617922_at 1606571_at 1610367_at	1.02702e-05	0	1	0	0	0	0	1
1619407_s_at	VIT_18s0122g01170	12-oxophytodienoate reductase 2	vv10592alpha-Linolenic_acid_metabolism	36.20.18.99 other plant signalling molecules response (jasmonic acid, salicylic acid etc.)	1619407_s_at 1613876_at	7.39096e-09	0	1	0	0	1	0	1
1612190_at	VIT_18s0001g11630	Allene oxide synthase	vv10592alpha-Linolenic_acid_metabolism	36.20.18.99 other plant signalling molecules response (jasmonic acid, salicylic acid etc.)		5.09898e-05	0	0	1	1	0	0	0
1610382_at	VIT_18s0001g12890	Jasmonate O-methyltransferase	vv10592alpha-Linolenic_acid_metabolism	01.20 secondary metabolism		4.06883e-08	0	0	0	1	1	0	1
1611529_at	VIT_12s0057g01060	Jasmonate O-methyltransferase	vv10592alpha-Linolenic_acid_metabolism	01.20 secondary metabolism		0.00134637	0	0	0	1	0	0	0
1613941_at	VIT_05s0020g03170	Lipoxygenase	vv10592alpha-Linolenic_acid_metabolism	02.25 oxidation of fatty acids		0.00849422	0	0	0	0	1	0	0
1607163_at	VIT_18s0001g00290	OPCL1 (OPC-8:0 COA ligase1)	vv10592alpha-Linolenic_acid_metabolism vv50104Group_translocators	16.19 nucleotide binding		2.98686e-05	0	0	0	1	0	0	0
1611716_at	VIT_06s0004g05890	Ceramidase	vv10600Sphingolipid_metabolism	30.01.09.09 fatty acid derivatives mediated signal transduction		5.24415e-06	1	0	0	1	0	1	0
1612747_at	VIT_11s0016g03130	Ceramide glucosyltransferase	vv10600Sphingolipid_metabolism	01.05 C-compound and carbohydrate metabolism		1.33845e-13	0	0	0	0	0	1	1
1616046_at	VIT_06s0080g00250	Sialyltransferase	vv10602Glycosphingolipid_biosynthesis	14.07.02 modification with sugar residues (e.g. glycosylation)	1616046_at 1612227_at	8.45676e-06	0	0	0	0	1	1	1
1609024_s_at	VIT_11s0016g01820	Lactoylglutathione lyase	vv10620Pyruvate_metabolism	32.01 stress response	1609024_s_at 1618899_at	4.42364e-09	1	1	0	0	0	0	0
1609781_s_at	VIT_10s0116g01660	Lactoylglutathione lyase	vv10620Pyruvate_metabolism	32.01 stress response	1609781_s_at 1616204_at	4.50372e-06	0	0	0	0	1	1	0
1621582_at	VIT_00s0227g00180	Acyl-coenzyme A thioesterase 9.	vv10620Pyruvate_metabolism	01.06 lipid, fatty acid and isoprenoid metabolism	1621582_at 1608977_at	5.06572e-06	0	0	0	0	1	1	0
1612866_at	VIT_09s0002g06430	Lactoylglutathione lyase	vv10620Pyruvate_metabolism	32.01 stress response		2.2975e-17	0	0	0	0	0	1	1
1611274_at	VIT_13s0019g05250	Malate dehydrogenase [NADP], chloroplast precursor (NADP-MDH)	vv10620Pyruvate_metabolism vv10710Carbon_fixation	01.05.06 C-2 compound and organic acid metabolism		2.42004e-06	0	1	0	1	0	0	0
1622775_at	VIT_15s0046g03670	NADP-dependent malic enzyme	vv10620Pyruvate_metabolism vv10710Carbon_fixation	01.05.06 C-2 compound and organic acid metabolism		0.000708897	0	0	1	0	0	0	0
1616325_at	VIT_01s0011g02740	Phosphoenolpyruvate carboxylase	vv10620Pyruvate_metabolism vv10710Carbon_fixation vv10720Reductive_carboxylate_cycle vv34020Calcium_signaling_pathway	02.30 photosynthesis		1.35828e-08	1	1	0	0	0	0	1
1608100_at	VIT_12s0028g02180	Phosphoenolpyruvate carboxylase.	vv10620Pyruvate_metabolism vv10710Carbon_fixation vv10720Reductive_carboxylate_cycle vv34020Calcium_signaling_pathway	02.30 photosynthesis		0.000413187	0	1	0	0	0	0	0
1616384_at	VIT_04s0008g00450	Haloacid dehalogenase hydrolase	vv10630Glyoxylate_and_dicarboxylate_metabolism	38 TRANSPOSABLE ELEMENTS, VIRAL AND PLASMID PROTEINS	1616588_at 1616384_at 1620177_at	0.0035485	1	0	0	0	0	0	0
1619837_at	VIT_13s0067g02440	Haloacid dehalogenase hydrolase	vv10630Glyoxylate_and_dicarboxylate_metabolism	01 METABOLISM		0.00338814	1	1	0	0	0	0	0
1609232_at	VIT_02s0012g00760	Haloacid dehalogenase hydrolase	vv10630Glyoxylate_and_dicarboxylate_metabolism	01.05 C-compound and carbohydrate metabolism		8.5485e-13	0	1	0	0	0	0	0
1609963_at	VIT_06s0004g05020	Haloacid dehalogenase hydrolase	vv10630Glyoxylate_and_dicarboxylate_metabolism	01 METABOLISM	1609963_at 1616752_at	3.09041e-08	0	1	0	0	0	0	0
1612378_at	VIT_03s0038g02510	Glyoxylate reductase	vv10630Glyoxylate_and_dicarboxylate_metabolism	02.13 respiration	1617382_s_at 1617803_s_at 1612378_at	2.02214e-06	0	1	0	0	0	0	0
1616752_at	VIT_06s0004g05020	Haloacid dehalogenase hydrolase	vv10630Glyoxylate_and_dicarboxylate_metabolism	01 METABOLISM	1609963_at 1616752_at	5.06243e-07	0	1	0	0	0	0	0
1617382_s_at	VIT_03s0038g02510	Glyoxylate reductase	vv10630Glyoxylate_and_dicarboxylate_metabolism	02.13 respiration	1617382_s_at 1617803_s_at 1612378_at	4.81718e-09	0	1	1	1	0	0	0
1617803_s_at	VIT_03s0038g02510	Glyoxylate reductase	vv10630Glyoxylate_and_dicarboxylate_metabolism	01.01.09.02.01 biosynthesis of serine	1617382_s_at 1617803_s_at 1612378_at	3.30278e-05	0	1	1	1	0	0	0
1618716_at	VIT_01s0011g01160	Haloacid dehalogenase hydrolase	vv10630Glyoxylate_and_dicarboxylate_metabolism	01 METABOLISM	1618716_at 1622537_at	1.4197e-05	0	1	0	0	0	0	0
1620947_at	VIT_19s0014g02480	Haloacid dehalogenase hydrolase	vv10630Glyoxylate_and_dicarboxylate_metabolism	14.07.03 modification by phosphorylation, dephosphorylation, autophosphorylation		0.0271388	0	1	0	0	0	0	1
1616302_at	VIT_08s0007g00540	Haloacid dehalogenase hydrolase	vv10630Glyoxylate_and_dicarboxylate_metabolism	01 METABOLISM		0.00510697	0	0	1	0	0	0	0
1620702_a_at	VIT_05s0020g03190	Haloacid dehalogenase hydrolase	vv10630Glyoxylate_and_dicarboxylate_metabolism	14.07.03 modification by phosphorylation, dephosphorylation, autophosphorylation		1.49982e-09	0	0	1	1	0	0	0
1618981_at	VIT_14s0066g01320	formate dehydrogenase (FDH)	vv10630Glyoxylate_and_dicarboxylate_metabolism vv10680Methane_metabolism	01.07 metabolism of vitamins, cofactors, and prosthetic groups		9.33848e-05	0	0	1	0	0	0	0
1619312_a_at	VIT_07s0129g00310	Formamidase	vv10630Glyoxylate_and_dicarboxylate_metabolism vv10910Nitrogen_metabolism	01 METABOLISM	1619312_a_at 1621407_at	0.00401476	0	0	1	0	0	0	0
1609923_at	VIT_19s0093g00510	S-2-hydroxy-acid oxidase, peroxisomal	vv10630Glyoxylate_and_dicarboxylate_metabolism vv44146Peroxisome	01.06 lipid, fatty acid and isoprenoid metabolism		5.55487e-07	0	1	1	1	0	0	0
1622249_at	VIT_10s0003g03830	S-2-hydroxy-acid oxidase, peroxisomal	vv10630Glyoxylate_and_dicarboxylate_metabolism vv44146Peroxisome	2.04 glyoxylate cycle		5.58941e-08	0	1	1	1	0	1	0
1609301_at	VIT_09s0002g00810	S-2-hydroxy-acid oxidase, peroxisomal	vv10630Glyoxylate_and_dicarboxylate_metabolism vv44146Peroxisome	2.04 glyoxylate cycle		1.54253e-06	0	0	0	0	0	1	1
1609995_s_at	VIT_12s0059g01380	1-aminocyclopropane-1-carboxylate oxidase 1	vv10640Propanoate_metabolism vv30008Ethylene_signaling	36.20.18.02 ethylene response	1616698_at 1609995_s_at 1622147_at 1608965_x_at	1.38319e-07	0	0	1	1	0	0	1
1614724_at	VIT_03s0091g01080	1-aminocyclopropane-1-carboxylate oxidase	vv10640Propanoate_metabolism vv30008Ethylene_signaling	36.20.18.02 ethylene response		0.00201583	0	0	1	0	0	0	0
1616698_at	VIT_12s0059g01380	1-aminocyclopropane-1-carboxylate oxidase 1	vv10640Propanoate_metabolism vv30008Ethylene_signaling	36.20.18.02 ethylene response	1616698_at 1609995_s_at 1622147_at 1608965_x_at	1.39977e-07	0	0	1	0	1	0	1
1622147_at	VIT_12s0059g01380	1-aminocyclopropane-1-carboxylate oxidase 1	vv10640Propanoate_metabolism vv30008Ethylene_signaling	36.20.18.02 ethylene response	1616698_at 1609995_s_at 1622147_at 1608965_x_at	2.63156e-07	0	0	1	1	0	0	0
1622434_at	VIT_19s0014g02370	3-hydroxybutyryl-CoA dehydrogenase	vv10650Butanoate_metabolism	01.05.12.07 acetyl-CoA pathway		0.000520412	0	1	0	0	1	0	0
1608661_at	VIT_15s0024g00070	Methylenetetrahydrofolate reductase 1 (AtMTHFR1)	vv10670One_carbon_pool_by_folate vv10680Methane_metabolism	01.01.06.05 metabolism of methionine	1608661_at 1611144_at	0.000591216	0	0	0	1	1	1	0
1608955_at	VIT_07s0005g03780	Alcohol oxidase	vv10680Methane_metabolism	99 UNCLASSIFIED PROTEINS		0.000321469	0	0	0	0	1	1	0
1610871_s_at	VIT_18s0122g01320	Catalase 3	vv10680Methane_metabolism vv34710Circadian_rhythm vv44146Peroxisome	32.07.07.01 catalase reaction		3.9916e-11	0	1	0	1	0	0	0
1618705_s_at	GSVIVT00004081001	Catalase 2	vv10680Methane_metabolism vv44146Peroxisome	32.07.07.01 catalase reaction	1618705_s_at 1611368_at	3.7277e-09	0	1	0	0	1	1	1
1609380_x_at	VIT_17s0000g03690	Ribulose-1,5-bisphophate carboxylase/oxygenase small subunit	vv10710Carbon_fixation	02.30 photosynthesis	1616847_s_at 1613936_x_at 1618020_x_at 1619608_at 1612848_x_at 1609320_x_at 1621345_x_at 1613337_x_at 1610124_at 1609380_x_at 1620380_x_at 1617102_at	0.00317609	1	1	0	0	0	0	0
1609320_x_at	VIT_17s0000g03690	Ribulose-1,5-bisphophate carboxylase/oxygenase small subunit	vv10710Carbon_fixation	99 UNCLASSIFIED PROTEINS	1616847_s_at 1613936_x_at 1618020_x_at 1619608_at 1612848_x_at 1609320_x_at 1621345_x_at 1613337_x_at 1610124_at 1609380_x_at 1620380_x_at 1617102_at	9.6116e-06	0	1	0	0	0	0	0
1613102_s_at	GSVIVT00009034001	Phosphoribulokinase, chloroplast precursor	vv10710Carbon_fixation	02.07 pentose-phosphate pathway		2.95019e-06	0	1	1	1	0	0	0
1613167_s_at	GSVIVT00011932001	Sedoheptulose-1,7-bisphosphatase (SBPase), Chloroplast	vv10710Carbon_fixation	02.07 pentose-phosphate pathway	1613167_s_at 1618284_at 1622041_at	0.00643828	0	1	0	0	1	1	1
1613337_x_at	VIT_17s0000g03690	Ribulose-1,5-bisphophate carboxylase/oxygenase small subunit	vv10710Carbon_fixation	14.07.05 modification by ubiquitination, deubiquitination	1616847_s_at 1613936_x_at 1618020_x_at 1619608_at 1612848_x_at 1609320_x_at 1621345_x_at 1613337_x_at 1610124_at 1609380_x_at 1620380_x_at 1617102_at	3.36636e-05	0	1	0	0	0	0	0
1613936_x_at	VIT_17s0000g03690	Ribulose-1,5-bisphophate carboxylase/oxygenase small subunit	vv10710Carbon_fixation	02.30 photosynthesis	1616847_s_at 1613936_x_at 1618020_x_at 1619608_at 1612848_x_at 1609320_x_at 1621345_x_at 1613337_x_at 1610124_at 1609380_x_at 1620380_x_at 1617102_at	0.000214843	0	1	1	0	0	0	0
1616847_s_at	VIT_17s0000g03690	Ribulose-1,5-bisphophate carboxylase/oxygenase small subunit	vv10710Carbon_fixation	02.30 photosynthesis	1616847_s_at 1613936_x_at 1618020_x_at 1619608_at 1612848_x_at 1609320_x_at 1621345_x_at 1613337_x_at 1610124_at 1609380_x_at 1620380_x_at 1617102_at	0.000376905	0	1	1	0	0	0	0
1618020_x_at	VIT_17s0000g03690	Ribulose-1,5-bisphophate carboxylase/oxygenase small subunit	vv10710Carbon_fixation	99 UNCLASSIFIED PROTEINS	1616847_s_at 1613936_x_at 1618020_x_at 1619608_at 1612848_x_at 1609320_x_at 1621345_x_at 1613337_x_at 1610124_at 1609380_x_at 1620380_x_at 1617102_at	4.98884e-06	0	1	0	0	0	0	0
1618284_at	GSVIVT00011932001	Sedoheptulose-1,7-bisphosphatase (SBPase), Chloroplast	vv10710Carbon_fixation	02.07 pentose-phosphate pathway	1613167_s_at 1618284_at 1622041_at	0.0291024	0	1	1	0	1	1	0
1620380_x_at	VIT_17s0000g03690	Ribulose-1,5-bisphophate carboxylase/oxygenase small subunit	vv10710Carbon_fixation	99 UNCLASSIFIED PROTEINS	1616847_s_at 1613936_x_at 1618020_x_at 1619608_at 1612848_x_at 1609320_x_at 1621345_x_at 1613337_x_at 1610124_at 1609380_x_at 1620380_x_at 1617102_at	3.8203e-05	0	1	0	0	0	0	0
1621345_x_at	VIT_17s0000g03690	Ribulose-1,5-bisphophate carboxylase/oxygenase small subunit	vv10710Carbon_fixation	99 UNCLASSIFIED PROTEINS	1616847_s_at 1613936_x_at 1618020_x_at 1619608_at 1612848_x_at 1609320_x_at 1621345_x_at 1613337_x_at 1610124_at 1609380_x_at 1620380_x_at 1617102_at	0.000748245	0	1	0	0	0	0	0
1622041_at	GSVIVT00011932001	Sedoheptulose-1,7-bisphosphatase (SBPase), Chloroplast	vv10710Carbon_fixation	02.07 pentose-phosphate pathway	1613167_s_at 1618284_at 1622041_at	0.00260371	0	1	0	0	0	0	1
1607846_at	VIT_19s0014g01350	Ribulose bisphosphate carboxylase, large chain	vv10710Carbon_fixation	99 UNCLASSIFIED PROTEINS		0.0044834	0	0	0	1	0	0	0
1620500_at	VIT_11s0052g00820	Ribulose bisphosphate carboxylase small chain SSU40B, chloroplast	vv10710Carbon_fixation	02.30 photosynthesis		0.00202074	0	0	0	0	1	0	0
1614175_at	VIT_10s0116g00530	Thiazole biosynthetic enzyme, chloroplast (ARA6)	vv10730Thiamine_metabolism	01.07.01 biosynthesis of vitamins, cofactors, and prosthetic groups		0.000130211	1	1	0	0	0	0	1
1607253_s_at	VIT_19s0177g00140	Thiazole biosynthetic enzyme, chloroplast (ARA6)	vv10730Thiamine_metabolism	01.07.01 biosynthesis of vitamins, cofactors, and prosthetic groups	1622464_at 1607253_s_at	2.82112e-05	0	0	1	0	0	0	1
1608590_at	VIT_07s0191g00190	GTP cyclohydrolase II/3,4-dihydroxy-2-butanone 4-phosphate synthase	vv10740Riboflavin_metabolism	30.01.05.05 G-protein mediated signal transduction		0.0186525	1	0	0	0	0	0	0
1610341_at	VIT_18s0001g13340	Purple acid phosphatase 32- ATPAP32/PAP32	vv10740Riboflavin_metabolism	01.04 phosphate metabolism		4.00779e-12	0	1	0	0	1	1	1
1618485_at	VIT_01s0011g06290	Purple acid phosphatase 3 ATPAP3/PAP3	vv10740Riboflavin_metabolism	01.04 phosphate metabolism		1.11257e-05	0	1	0	0	1	0	0
1607131_at	VIT_13s0019g03320	Acid phosphatase class B	vv10740Riboflavin_metabolism	01.04 phosphate metabolism	1612077_at 1607131_at 1615676_a_at	0.0116427	0	0	1	0	0	0	0
1609397_at	VIT_03s0017g00650	GTP cyclohydrolase II	vv10740Riboflavin_metabolism	30.01.05.05 G-protein mediated signal transduction		1.60384e-07	0	0	1	1	0	0	1
1608922_at	VIT_15s0046g02860	Riboflavin biosynthesis protein ribD	vv10740Riboflavin_metabolism	01.03.01 purine nucleotide metabolism		0.0130958	0	0	0	0	1	0	0
1612710_at	VIT_09s0018g01800	Acid phosphatase	vv10740Riboflavin_metabolism	01.04 phosphate metabolism		0.00179442	0	0	0	0	0	1	1
1617433_at	VIT_07s0005g04130	Acid phosphatase class B	vv10740Riboflavin_metabolism	01.04 phosphate metabolism	1621892_a_at 1617433_at	1.0796e-06	0	0	0	0	0	1	1
1621892_a_at	VIT_07s0005g04130	Acid phosphatase class B	vv10740Riboflavin_metabolism	01.04 phosphate metabolism	1621892_a_at 1617433_at	2.88967e-07	0	0	0	0	0	1	1
1611124_at	VIT_06s0004g06640	PDX1 (pyridoxine biosynthesis 1.3)	vv10750Vitamin_B6_metabolism	01.07.01 biosynthesis of vitamins, cofactors, and prosthetic groups		1.69372e-17	0	1	1	1	0	0	0
1612435_s_at	VIT_09s0002g04490	PDX1 (pyridoxine biosynthesis 1.3)	vv10750Vitamin_B6_metabolism	01.07.01 biosynthesis of vitamins, cofactors, and prosthetic groups	1612435_s_at 1612404_at 1616212_at 1608148_at	0.000266305	0	0	0	0	0	1	1
1608916_at	VIT_01s0127g00680	SRO2 (similar to rcd one 2)	vv10760Nicotinate_and_nicotinamide_metabolism	18.02.09 regulator of transcription factor	1616279_at 1608916_at	0.00397169	0	0	0	0	0	1	0
1619505_a_at	VIT_01s0011g04800	Quinolinate phosphoribosyl transferase	vv10760Nicotinate_and_nicotinamide_metabolism	02.45 energy conversion and regeneration	1619505_a_at 1617635_at	0.00013543	0	0	0	0	0	1	1
1614948_at	VIT_03s0038g04010	Pantothenate kinase	vv10770Pantothenate_and_CoA_biosynthesis	14.07.03 modification by phosphorylation, dephosphorylation, autophosphorylation	1614948_at 1614829_at	0.0155627	0	0	1	0	0	0	0
1616056_at	VIT_18s0001g03550	Molybdenum cofactor synthesis CNX7/SIR5	vv10790Folate_biosynthesis	01.02.03 sulfur metabolism	1616056_at 1619824_at	0.00055047	1	0	0	0	0	0	1
1611007_at	VIT_07s0005g04700	Dihydroneopterin aldolase	vv10790Folate_biosynthesis	01.07 metabolism of vitamins, cofactors, and prosthetic groups		0.0239055	0	1	0	0	0	0	0
1618390_at	VIT_06s0004g06990	Phytol kinase 2, chloroplast precursor	vv10860Porphyrin_and_chlorophyll_metabolism	99 UNCLASSIFIED PROTEINS		0.000281888	1	0	0	0	0	0	0
1608225_s_at	VIT_13s0067g03260	Pheophorbidase	vv10860Porphyrin_and_chlorophyll_metabolism	01 METABOLISM	1608225_s_at 1611135_at 1617491_at	1.07674e-06	0	1	0	0	1	0	0
1611135_at	VIT_13s0067g03260	Pheophorbidase	vv10860Porphyrin_and_chlorophyll_metabolism	01 METABOLISM	1608225_s_at 1611135_at 1617491_at	6.79145e-08	0	1	0	0	1	0	0
1614655_at	VIT_10s0003g00890	Magnesium-chelatase subunit chlI, chloroplast precursor	vv10860Porphyrin_and_chlorophyll_metabolism	02.30 photosynthesis	1614655_at 1607056_at	0.00705276	0	1	1	0	0	0	0
1616275_at	VIT_05s0020g04040	Chlorophyllase (CLH2)	vv10860Porphyrin_and_chlorophyll_metabolism	01.20.19.01 biosynthesis of porphyrins	1608882_at 1616275_at	0.00102854	0	1	1	0	0	0	0
1617711_s_at	VIT_13s0067g01840	ferritin	vv10860Porphyrin_and_chlorophyll_metabolism	20.01.01.01.01 heavy metal ion transport (Cu, Fe, etc.)		1.1319e-08	0	1	0	0	0	0	1
1620850_at	VIT_08s0040g00390	Magnesium-protoporphyrin IX monomethyl ester [oxidative] cyclase	vv10860Porphyrin_and_chlorophyll_metabolism	01.20.19.01 biosynthesis of porphyrins	1620850_at 1621020_at	0.00633721	0	1	1	0	0	0	0
1610549_at	VIT_07s0005g02540	Protoporphyrinogen oxidase (PPOX)	vv10860Porphyrin_and_chlorophyll_metabolism	01.20.19.01 metabolism of porphyrins	1610549_at 1620678_at 1616915_at	0.0456211	0	0	1	0	0	0	0
1619717_at	VIT_19s0014g03160	NADPH:protochlorophyllide oxidoreductase	vv10860Porphyrin_and_chlorophyll_metabolism	02.30 photosynthesis	1619717_at 1622299_s_at 1620451_at 1607771_at	0.00359011	0	0	1	0	0	0	0
1622299_s_at	VIT_19s0014g03160	NADPH:protochlorophyllide oxidoreductase	vv10860Porphyrin_and_chlorophyll_metabolism	01 METABOLISM	1619717_at 1622299_s_at 1620451_at 1607771_at	0.00133578	0	0	1	0	0	0	0
1622565_at	VIT_03s0097g00710	Glutamyl-tRNA reductase 1	vv10860Porphyrin_and_chlorophyll_metabolism	12.10 aminoacyl-tRNA-synthetases		6.85867e-08	0	0	1	1	0	0	1
1608704_at	VIT_11s0016g05300	Heme oxygenase 1	vv10860Porphyrin_and_chlorophyll_metabolism	01.07.03 catabolism of vitamins, cofactors, and prosthetic groups		6.93005e-05	0	0	0	0	1	0	0
1621947_at	VIT_03s0063g01970	Non-symbiotic hemoglobin 2	vv10860Porphyrin_and_chlorophyll_metabolism	32.01 stress response		0.0212303	0	0	0	0	0	1	0
1607673_at	VIT_08s0007g08540	Mg-chelatase subunit XANTHA-F	vv10860Porphyrin_and_chlorophyll_metabolism vv30001ABA_signaling	02.30 photosynthesis		5.75533e-07	0	1	1	1	0	0	0
1619103_s_at	VIT_06s0061g00790	Pheophorbide a oxygenase	vv10860Porphyrin_and_chlorophyll_metabolism vv50133Primary_active_transporter_cat_A9_to_A18	01.20 secondary metabolism	1619103_s_at 1616605_at	0.000306625	1	0	0	0	1	0	0
1620634_at	VIT_18s0001g02700	Chlorophyll a oxygenase (CAO)	vv10860Porphyrin_and_chlorophyll_metabolism vv50133Primary_active_transporter_cat_A9_to_A18	01.20.19.01 biosynthesis of porphyrins	1620634_at 1608037_at	0.0205213	0	0	1	0	0	0	0
1616605_at	VIT_06s0061g00790	Pheophorbide a oxygenase	vv10860Porphyrin_and_chlorophyll_metabolism vv50133Primary_active_transporter_cat_A9_to_A18	02.11 electron transport and membrane-associated energy conservation	1619103_s_at 1616605_at	0.000122125	0	0	0	0	1	0	0
1615604_at	VIT_19s0014g04930	Germacrene-D synthase	vv10900Terpenoid_biosynthesis	01.06.06 isoprenoid metabolism		0.00208589	0	0	0	0	1	0	0
1607221_at	VIT_08s0007g05360	Strictosidine synthase	vv10900Terpenoid_biosynthesis vv10902Monoterpenoid_biosynthesis	01.20.17.09 biosynthesis of alkaloids		2.32726e-06	1	0	0	0	0	0	0
1622049_at	VIT_10s0071g00250	Strictosidine synthase	vv10900Terpenoid_biosynthesis vv10902Monoterpenoid_biosynthesis	01.20.17.09 biosynthesis of alkaloids		0.00086463	0	0	0	0	0	1	0
1609166_at	VIT_00s0389g00040	CYP72A1	vv10902Monoterpenoid_biosynthesis	01.06 lipid, fatty acid and isoprenoid metabolism	1614070_at 1606554_at 1609166_at	0.00141806	0	1	0	0	0	0	0
1610415_at	VIT_15s0048g01490	Geraniol 10-hydroxylase	vv10902Monoterpenoid_biosynthesis	01.20 secondary metabolism	1610415_at 1614211_at	0.00178709	0	1	0	0	1	1	1
1616851_at	VIT_14s0006g02690	Delta 7-sterol-C5-desaturase (STE1)	vv10902Monoterpenoid_biosynthesis	01.06 lipid, fatty acid and isoprenoid metabolism	1614812_s_at 1617386_at 1616851_at	0.0042212	0	1	0	0	0	0	0
1617386_at	VIT_14s0006g02690	Delta 7-sterol-C5-desaturase (STE1)	vv10902Monoterpenoid_biosynthesis	36.20.18.06 brassinosteroid response	1614812_s_at 1617386_at 1616851_at	0.00120496	0	1	0	0	0	0	0
1619359_at	VIT_13s0067g00110	CYP72A1	vv10902Monoterpenoid_biosynthesis	01 METABOLISM	1619359_at 1622623_at	4.87726e-05	0	1	0	0	0	0	0
1608003_s_at	VIT_19s0135g00230	CYP72A1	vv10902Monoterpenoid_biosynthesis	32.07.01 detoxification involving cytochrome P450	1608003_s_at 1617087_at	0.00926019	0	0	1	0	0	0	0
1617087_at	VIT_19s0135g00230	CYP72A1	vv10902Monoterpenoid_biosynthesis	01.06 lipid, fatty acid and isoprenoid metabolism	1608003_s_at 1617087_at	0.00244727	0	0	1	0	0	0	0
1610325_at	VIT_17s0000g09570	CYP71A26	vv10902Monoterpenoid_biosynthesis	32.07 detoxification	1610325_at 1613695_at	1.09967e-09	0	0	0	0	1	1	0
1611336_at	VIT_01s0137g00540	CYP71E1	vv10902Monoterpenoid_biosynthesis	99 UNCLASSIFIED PROTEINS	1610511_at 1611336_at 1619194_at	3.32111e-05	0	0	0	0	1	0	0
1622687_at	VIT_02s0025g02570	CYP78A8	vv10902Monoterpenoid_biosynthesis vv10940Phenylpropanoid_biosynthesis	01.20 secondary metabolism		4.53494e-06	0	0	0	0	1	1	1
1618503_at	GSVIVT00004213001	Gibberellin 2-beta-dioxygenase	vv10904Diterpenoid_biosynthesis	36.20.18.03 gibberellic acid response		1.25142e-05	1	0	0	0	0	0	0
1607513_at	VIT_18s0001g06690	Gibberellin 20 oxidase 2	vv10904Diterpenoid_biosynthesis	32.01 stress response		0.0078039	0	1	0	0	0	0	0
1607778_at	VIT_10s0116g00410	Gibberellin 2-beta-dioxygenase 7	vv10904Diterpenoid_biosynthesis	36.20.18.03 gibberellic acid response	1621326_at 1607778_at 1608719_at	8.97248e-07	0	1	0	0	0	0	0
1608719_at	VIT_10s0116g00410	Gibberellin 2-beta-dioxygenase 7	vv10904Diterpenoid_biosynthesis	36.20.18.03 gibberellic acid response	1621326_at 1607778_at 1608719_at	9.22073e-06	0	1	0	0	0	0	0
1618081_at	VIT_11s0016g03200	Gibberellin oxidase	vv10904Diterpenoid_biosynthesis	20.01.15 electron transport		2.5869e-09	0	1	0	1	0	0	0
1621326_at	VIT_10s0116g00410	Gibberellin 2-beta-dioxygenase 7	vv10904Diterpenoid_biosynthesis	36.20.18.03 gibberellic acid response	1621326_at 1607778_at 1608719_at	8.5485e-13	0	1	0	1	0	0	0
1614521_at	VIT_07s0151g01040	Ent-kaurene synthase A, chloroplast precursor	vv10904Diterpenoid_biosynthesis	01.20.35.01 metabolism of phenylpropanoids		7.6642e-06	0	0	1	0	0	0	0
1610182_at	VIT_11s0065g00130	Taxane 10-beta-hydroxylase	vv10904Diterpenoid_biosynthesis	01 METABOLISM		6.24279e-16	0	0	0	1	1	0	0
1614272_at	VIT_06s0004g07650	Taxadien-5-alpha-ol-O-acetyltransferase	vv10904Diterpenoid_biosynthesis	01.20.35.01 biosynthesis of phenylpropanoids		4.43423e-08	0	0	0	0	1	1	1
1606846_at	VIT_03s0063g01180	Gibberellin 20 oxidase 2	vv10904Diterpenoid_biosynthesis	01.20 secondary metabolism		2.48725e-13	0	0	0	0	0	1	1
1616961_at	VIT_06s0004g06790	Gibberellin 2-beta-dioxygenase 7	vv10904Diterpenoid_biosynthesis	36.20.18.03 gibberellic acid response		0.0143765	0	0	0	0	0	1	1
1621918_at	VIT_16s0039g00570	10-deacetylbaccatin III 10-O-acetyltransferase	vv10904Diterpenoid_biosynthesis	01.05.12.07 acetyl-CoA pathway		0.000961839	0	0	0	0	0	1	1
1616376_at	VIT_04s0023g03100	3-oxo-5-alpha-steroid 4-dehydrogenase, C-terminal	vv10905Brassinosteroid_biosynthesis	99 UNCLASSIFIED PROTEINS		7.86316e-07	1	0	0	0	0	0	1
1610743_s_at	VIT_13s0064g00840	9,10[9',10']carotenoid cleavage dioxygenase	vv10906Carotenoid_biosynthesis	36.20.18.05 abscisic acid response		8.5485e-13	1	1	0	0	0	0	0
1610455_at	VIT_02s0087g00910	9-cis-epoxycarotenoid dioxygenase	vv10906Carotenoid_biosynthesis vv11013ABA_biosynthesis vv30001ABA_signaling	36.20.18.05 abscisic acid response		7.18351e-05	1	1	0	0	0	0	1
1608039_s_at	VIT_18s0001g00210	Cytokinin riboside 5'-monophosphate phosphoribohydrolase LOG5	vv10908Zeatin_biosynthesis	01.01.05.01 metabolism of polyamines		0.00021737	1	0	0	0	0	0	0
1607774_at	VIT_12s0035g01080	Carotenoid isomerase 1, chloroplast precursor	vv10906Carotenoid_biosynthesis	01.06.01.07.13 tetraterpenes (carotinoids) biosynthesis		0.000261134	0	1	0	0	0	0	0
1611998_at	VIT_04s0043g01010	Violaxanthin de-epoxidase	vv10906Carotenoid_biosynthesis	36.20.18.05 abscisic acid response	1615888_at 1611998_at 1612133_at	0.000597804	0	1	0	0	0	0	0
1615888_at	VIT_04s0043g01010	Violaxanthin de-epoxidase	vv10906Carotenoid_biosynthesis	36.20.18.05 abscisic acid response	1615888_at 1611998_at 1612133_at	0.000142693	0	1	0	0	0	0	0
1606913_at	VIT_07s0031g00620	Zeaxanthin epoxidase (ZEP) (ABA1)	vv10906Carotenoid_biosynthesis vv60028FHA	36.20.18.05 abscisic acid response	1606913_at 1618171_s_at 1622795_at	0.000262015	0	1	0	0	0	0	0
1618171_s_at	VIT_07s0031g00620	Zeaxanthin epoxidase (ZEP) (ABA1)	vv10906Carotenoid_biosynthesis vv60028FHA	36.20.18.05 abscisic acid response	1606913_at 1618171_s_at 1622795_at	1.41359e-07	0	1	0	0	0	0	0
1607307_at	VIT_13s0019g02940	Cis-zeatin O-beta-D-glucosyltransferase	vv10908Zeatin_biosynthesis	01.05.01.03.01 sugar, glucoside, polyol and carboxylate anabolism		0.000148169	0	1	0	0	0	0	0
1615128_at	VIT_08s0040g01470	Cis-zeatin O-beta-D-glucosyltransferase	vv10908Zeatin_biosynthesis	01.20 secondary metabolism		2.29236e-07	0	1	0	0	0	0	0
1617541_s_at	VIT_16s0050g01090	Beta-carotene hydroxylase	vv10906Carotenoid_biosynthesis	36.20.18.05 abscisic acid response	1617541_s_at 1612587_at 1608814_at	0.000275595	0	0	1	0	0	0	0
1606686_at	VIT_13s0019g01010	ABA2 (ABA deficient 2)	vv10906Carotenoid_biosynthesis vv11013ABA_biosynthesis vv30001ABA_signaling	36.20.18.05 abscisic acid response		0.00190863	0	0	1	0	0	0	0
1612382_at	VIT_00s0533g00020	Zeaxanthin epoxidase, chloroplast precursor	vv10906Carotenoid_biosynthesis vv60028FHA	01 METABOLISM		0.000595571	0	0	1	0	0	0	0
1614548_at	VIT_18s0001g06950	Purine permease 1 (PUP1)	vv10908Zeatin_biosynthesis vv50122Porters_cat_7_to_17	20.01.17 nucleotide transport	1614548_at 1621072_at	1.68004e-07	0	0	0	1	0	0	0
1621072_at	VIT_18s0001g06950	Purine permease 1 (PUP1)	vv10908Zeatin_biosynthesis vv50122Porters_cat_7_to_17	20.01.17 nucleotide transport	1614548_at 1621072_at	1.19168e-06	0	0	0	1	0	0	0
1611804_at	VIT_14s0066g01480	Cis-zeatin O-beta-D-glucosyltransferase	vv10908Zeatin_biosynthesis	01 METABOLISM		3.25811e-05	0	0	0	0	1	0	1
1621899_at	VIT_14s0030g01740	Zeta-carotene desaturase ZDS1	vv10906Carotenoid_biosynthesis	01.06.01.07.13 tetraterpenes (carotinoids) biosynthesis		7.80301e-06	0	0	0	0	0	1	1
1621989_at	VIT_02s0087g00710	ABA 8'-hydroxylase CYP707A1	vv10906Carotenoid_biosynthesis vv11013ABA_biosynthesis vv30001ABA_signaling	36.20.18.05 abscisic acid response		4.06473e-07	0	0	0	0	0	1	1
1619484_at	VIT_04s0008g01880	Cytokinin dehydrogenase 7	vv10908Zeatin_biosynthesis	36.20.18.04 cytokinin response		1.79053e-06	0	0	0	0	0	1	1
1614207_at	VIT_06s0004g06830	Asparagine synthetase	vv10910Nitrogen_metabolism	01.01.06.02.01 biosynthesis of asparagine		2.34949e-10	1	0	0	1	0	1	1
1609754_s_at	VIT_08s0007g05260	Glutamate synthase (GLU1), ferredoxin-dependent	vv10910Nitrogen_metabolism	01.01.03.02.01 biosynthesis of glutamate	1609754_s_at 1619073_at 1607391_at 1607716_at 1611209_at	0.025703	0	1	0	0	0	0	0
1619073_at	VIT_08s0007g05260	Glutamate synthase (GLU1), ferredoxin-dependent	vv10910Nitrogen_metabolism	01.01.03.02.01 biosynthesis of glutamate	1609754_s_at 1619073_at 1607391_at 1607716_at 1611209_at	0.00159055	0	1	0	0	0	0	0
1622360_at	VIT_02s0033g00800	Nitrilase 4 (NIT4)	vv10910Nitrogen_metabolism	36.20.18.01 auxin response		8.403e-08	0	0	0	0	1	1	1
1608306_at	VIT_17s0000g08460	Carbonic anhydrase, chloroplast precursor	vv10910Nitrogen_metabolism vv50124Porters_cat_30_to_64	02.3 photosynthesis		0.00128351	1	0	0	0	0	1	0
1621495_at	VIT_08s0007g03240	Carbonic anhydrase precursor	vv10910Nitrogen_metabolism vv50124Porters_cat_30_to_64	2.3 photosynthesis		0.00141757	0	1	0	0	1	1	0
1610403_s_at	VIT_08s0007g04800	Carbonic anhydrase precursor	vv10910Nitrogen_metabolism vv50124Porters_cat_30_to_64	04.02 stored proteins	1610403_s_at 1617482_at 1622600_at	0.000292098	0	0	1	0	0	0	0
1617482_at	VIT_08s0007g04800	Carbonic anhydrase precursor	vv10910Nitrogen_metabolism vv50124Porters_cat_30_to_64	04.02 stored proteins	1610403_s_at 1617482_at 1622600_at	0.0114136	0	0	1	0	0	0	0
1611901_s_at	VIT_01s0127g00720	Carbonic anhydrase, beta	vv10910Nitrogen_metabolism vv50124Porters_cat_30_to_64	02.3 photosynthesis	1611901_s_at 1611264_at	0.000211277	0	0	0	0	0	1	1
1621587_at	VIT_12s0059g00760	Adenosine 5' phosphosulfate reductase	vv10920Sulfur_metabolism	32.01 stress response		0.00125547	1	0	0	0	0	0	0
1609604_at	VIT_18s0001g05730	Adenosine 5'-phosphosulfate reductase 3	vv10920Sulfur_metabolism	02.11 electron transport and membrane-associated energy conservation	1609604_at 1618802_s_at 1622388_at	0.000402677	0	0	0	0	0	1	1
1609891_at	VIT_00s0301g00050	3'(2') 5'-bisphosphate nucleotidase	vv10920Sulfur_metabolism	30.01.09.11 polyphosphoinositol mediated signal transduction		1.6772e-09	0	0	0	0	0	1	1
1608579_at	VIT_03s0180g00200	Limonoid UDP-glucosyltransferase	vv10940Phenylpropanoid_biosynthesis	01.05.01.03.02 polysaccharide biosynthesis	1608579_at 1607228_at	0.000197465	1	0	0	0	0	0	0
1614045_at	VIT_04s0023g02900	Ferulate-5-hydroxylase	vv10940Phenylpropanoid_biosynthesis	01.20.35.01 biosynthesis of phenylpropanoids	1614502_at 1614045_at	1.81299e-06	1	0	0	0	0	0	0
1616445_at	VIT_14s0066g01150	Cinnamoyl-CoA reductase	vv10940Phenylpropanoid_biosynthesis	01.20.35.01.03 biosynthesis of lignins	1616445_at 1620232_at	2.53336e-07	1	1	0	0	0	0	0
1620245_at	VIT_07s0031g01380	ferulate 5-hydroxylase	vv10940Phenylpropanoid_biosynthesis	01 METABOLISM	1620245_at 1615855_at	1.03904e-12	1	1	0	0	1	1	1
1606753_at	VIT_06s0061g00450	4-coumarate-CoA ligase	vv10940Phenylpropanoid_biosynthesis vv50104Group_translocators	01.20.35.01 biosynthesis of phenylpropanoids		6.13134e-05	1	0	0	1	0	0	0
1614240_at	VIT_16s0050g00390	4-coumarate-CoA ligase	vv10940Phenylpropanoid_biosynthesis vv50104Group_translocators	01.05.12.07 acetyl-CoA pathway	1614240_at 1611265_at 1613669_at 1609879_at	4.67569e-09	1	1	0	0	0	0	1
1606770_s_at	VIT_02s0025g00750	Pinoresinol forming dirigent protein	vv10940Phenylpropanoid_biosynthesis	32.05.01 resistance proteins	1606770_s_at 1620531_at 1617137_x_at	0.000196346	0	1	0	1	1	0	0
1608094_at	VIT_14s0083g00320	Cinnamoyl-CoA reductase	vv10940Phenylpropanoid_biosynthesis	01.20.35.01.03 biosynthesis of lignins		0.000112573	0	1	0	0	0	0	0
1611190_s_at	VIT_16s0100g01110	Resveratrol synthase (RS1)	vv10940Phenylpropanoid_biosynthesis	01.20.35.01.05 biosynthesis of stilbenes, flavonoids		0.000140648	0	1	0	0	0	1	0
1611309_at	VIT_19s0014g04980	Cinnamyl alcohol dehydrogenase	vv10940Phenylpropanoid_biosynthesis	01.03 nucleotide metabolism	1611309_at 1615209_at	9.44062e-10	0	1	0	0	1	1	1
1611897_s_at	VIT_07s0031g00350	Caffeoyl-CoA O-methyltransferase 1	vv10940Phenylpropanoid_biosynthesis	01.20.35.01 biosynthesis of phenylpropanoids	1611897_s_at 1607939_at	1.96759e-10	0	1	0	1	1	1	0
1613802_at	VIT_17s0000g00950	Hydroxycinnamoyl-CoA quinate hydroxycinnamoyltransferase	vv10940Phenylpropanoid_biosynthesis	99 UNCLASSIFIED PROTEINS		5.82879e-07	0	1	0	0	1	1	0
1614191_s_at	VIT_08s0007g04520	Caffeic acid 3-O-methyltransferase	vv10940Phenylpropanoid_biosynthesis	01.20.35.01 biosynthesis of phenylpropanoids	1614191_s_at 1615085_at 1619983_at	2.2131e-06	0	1	0	0	0	0	0
1615085_at	VIT_08s0007g04520	Caffeic acid 3-O-methyltransferase	vv10940Phenylpropanoid_biosynthesis	01.20.35.01 biosynthesis of phenylpropanoids	1614191_s_at 1615085_at 1619983_at	0.00286251	0	1	0	0	0	0	0
1619065_at	VIT_02s0012g01570	Cinnamoyl-CoA reductase	vv10940Phenylpropanoid_biosynthesis	01.20.35.01.03 biosynthesis of lignins		0.011695	0	1	0	0	0	0	0
1619513_at	VIT_18s0122g00630	Cinnamoyl-CoA reductase	vv10940Phenylpropanoid_biosynthesis	01.20.35.01.03 biosynthesis of lignins		0.000266004	0	1	0	0	0	0	0
1619983_at	VIT_08s0007g04520	Caffeic acid 3-O-methyltransferase	vv10940Phenylpropanoid_biosynthesis	01.20.35.01 biosynthesis of phenylpropanoids	1614191_s_at 1615085_at 1619983_at	0.00402281	0	1	0	0	0	0	0
1622267_at	VIT_06s0004g02370	Cinnamyl alcohol dehydrogenase	vv10940Phenylpropanoid_biosynthesis	01.20.35.01.03 biosynthesis of lignins		0.0331552	0	1	0	0	0	0	0
1611265_at	VIT_16s0050g00390	4-coumarate-CoA ligase	vv10940Phenylpropanoid_biosynthesis vv50104Group_translocators	01.20.35.01 biosynthesis of phenylpropanoids	1614240_at 1611265_at 1613669_at 1609879_at	5.55804e-06	0	1	0	0	0	0	1
1619320_at	VIT_16s0039g02040	4-coumarate-CoA ligase 3	vv10940Phenylpropanoid_biosynthesis vv50104Group_translocators	01.20.35.01 biosynthesis of phenylpropanoids	1619320_at 1618633_at	0.000231151	0	1	0	0	0	0	0
1608009_s_at	VIT_16s0100g01010	Stilbene synthase	vv10940Phenylpropanoid_biosynthesis	01.20.35.01.05 biosynthesis of stilbenes, flavonoids		2.62435e-05	0	0	1	0	0	0	0
1609029_at	VIT_02s0025g00740	Pinoresinol forming dirigent protein	vv10940Phenylpropanoid_biosynthesis	32.05.01 resistance proteins		1.34649e-07	0	0	1	0	1	0	1
1609697_at	VIT_16s0100g00850	Stilbene synthase	vv10940Phenylpropanoid_biosynthesis	01.20.35.01.05 biosynthesis of stilbenes, flavonoids		5.12428e-12	0	0	1	0	0	0	1
1610824_s_at	VIT_16s0100g00950	Stilbene synthase 3	vv10940Phenylpropanoid_biosynthesis	01.20.35.01.05 biosynthesis of stilbenes, flavonoids	1610824_s_at 1622638_x_at 1612804_at	8.1208e-11	0	0	1	0	0	0	1
1616853_at	VIT_02s0025g03660	4-coumarate-CoA ligase	vv10940Phenylpropanoid_biosynthesis vv50104Group_translocators	01.05.12.07 acetyl-CoA pathway		0.000593335	0	0	1	0	0	0	0
1607159_at	VIT_01s0011g03480	Cinnamoyl CoA reductase	vv10940Phenylpropanoid_biosynthesis	01 METABOLISM		0.000432711	0	0	0	1	1	1	0
1613542_at	VIT_18s0072g00920	Caffeate 3-O-methyltransferase 1	vv10940Phenylpropanoid_biosynthesis	01.20.35.01 biosynthesis of phenylpropanoids		8.28091e-05	0	0	0	1	1	1	0
1614643_at	VIT_03s0063g00140	Caffeoyl-CoA O-methyltransferase	vv10940Phenylpropanoid_biosynthesis	01.20.35.01 biosynthesis of phenylpropanoids		2.27834e-06	0	0	0	1	1	1	0
1616434_s_at	VIT_16s0098g00850	Caffeic acid O-methyltransferase	vv10940Phenylpropanoid_biosynthesis	01.20.35.01 biosynthesis of phenylpropanoids	1619450_s_at 1616434_s_at 1612124_at 1619682_x_at 1621563_x_at	0.017455	0	0	0	1	1	0	0
1619450_s_at	VIT_16s0098g00850	Caffeic acid O-methyltransferase	vv10940Phenylpropanoid_biosynthesis	01.20.35.01 biosynthesis of phenylpropanoids	1619450_s_at 1616434_s_at 1612124_at 1619682_x_at 1621563_x_at	9.74624e-06	0	0	0	1	1	1	0
1607939_at	VIT_07s0031g00350	Caffeoyl-CoA O-methyltransferase 1	vv10940Phenylpropanoid_biosynthesis	01.20.35.01 biosynthesis of phenylpropanoids	1611897_s_at 1607939_at	2.41478e-06	0	0	0	0	1	1	0
1610853_at	VIT_02s0033g00260	Pinoresinol-lariciresinol reductase	vv10940Phenylpropanoid_biosynthesis	01.20.35.01.05 biosynthesis of stilbenes, flavonoids		0.00369318	0	0	0	0	1	1	0
1614423_at	VIT_09s0070g00240	Cinnamoyl-CoA reductase	vv10940Phenylpropanoid_biosynthesis	01.20.35.01.03 biosynthesis of lignins		2.26501e-11	0	0	0	0	1	1	1
1614502_at	VIT_04s0023g02900	Ferulate-5-hydroxylase	vv10940Phenylpropanoid_biosynthesis	01.20.35.01 metabolism of phenylpropanoids	1614502_at 1614045_at	2.77699e-05	0	0	0	0	1	0	0
1615439_at	VIT_03s0180g00260	Cinnamyl alcohol dehydrogenase	vv10940Phenylpropanoid_biosynthesis	01.20.35.01.03 biosynthesis of lignins		0.00385979	0	0	0	0	1	1	0
1616575_at	VIT_16s0100g01140	Stilbene synthase 2	vv10940Phenylpropanoid_biosynthesis	01.20.35.01.05 biosynthesis of stilbenes, flavonoids		4.95077e-11	0	0	0	0	1	1	0
1616898_at	VIT_01s0010g03510	Caffeoyl-CoA O-methyltransferase	vv10940Phenylpropanoid_biosynthesis	01.20.35.01 biosynthesis of phenylpropanoids		2.38938e-05	0	0	0	0	1	0	1
1617284_at	VIT_12s0059g01750	Caffeic acid O-methyltransferase	vv10940Phenylpropanoid_biosynthesis	01.20.35.01 biosynthesis of phenylpropanoids		1.56059e-07	0	0	0	0	1	1	0
1621163_at	VIT_06s0004g07130	Cinnamoyl-CoA reductase	vv10940Phenylpropanoid_biosynthesis	01.20.35.01.03 biosynthesis of lignins	1621163_at 1621181_at	7.73407e-22	0	0	0	0	1	1	1
1621181_at	VIT_06s0004g07130	Cinnamoyl-CoA reductase	vv10940Phenylpropanoid_biosynthesis	01.20.35.01.03 biosynthesis of lignins	1621163_at 1621181_at	1.79472e-14	0	0	0	0	1	1	1
1609307_at	VIT_11s0052g01090	4-coumarate-CoA ligase 2	vv10940Phenylpropanoid_biosynthesis vv50104Group_translocators	01.20.35.01 biosynthesis of phenylpropanoids		3.57907e-08	0	0	0	0	1	1	1
1610552_at	VIT_17s0000g01790	4-coumarate-CoA ligase 2	vv10940Phenylpropanoid_biosynthesis vv50104Group_translocators	01.20.35.01 biosynthesis of phenylpropanoids		0.00964498	0	0	0	0	1	0	0
1615801_at	VIT_11s0052g01110	4-coumarate-CoA ligase 1	vv10940Phenylpropanoid_biosynthesis vv50104Group_translocators	01.20.35.01 biosynthesis of phenylpropanoids		6.35711e-08	0	0	0	0	1	1	0
1614621_at	VIT_16s0100g01200	Stilbene synthase	vv10940Phenylpropanoid_biosynthesis	01.20.35.01.05 biosynthesis of stilbenes, flavonoids	1620964_s_at 1610850_at 1609696_x_at 1614621_at	0.0149931	0	0	0	0	0	1	0
1619808_at	VIT_13s0067g00620	Cinnamyl alcohol dehydrogenase	vv10940Phenylpropanoid_biosynthesis	01.20.35.01.03 biosynthesis of lignins		1.63542e-09	0	0	0	0	0	1	1
1620964_s_at	VIT_16s0100g01200	Stilbene synthase	vv10940Phenylpropanoid_biosynthesis	01.20.35.01.05 biosynthesis of stilbenes, flavonoids	1620964_s_at 1610850_at 1609696_x_at 1614621_at	0.00113435	0	0	0	0	0	1	0
1607732_at	VIT_14s0068g00920	Chalcone synthase (CHS)	vv10941Flavonoid_biosynthesis	01.20.35.01.05 biosynthesis of stilbenes, flavonoids		0.000365883	1	1	0	0	0	0	0
1607739_at	VIT_04s0023g03370	Flavonone- 3-hydroxylase	vv10941Flavonoid_biosynthesis	01.20.35.01 biosynthesis of phenylpropanoids		8.36322e-05	1	1	0	0	0	0	0
1607760_at	VIT_06s0009g02810	Flavonoid 3',5'-hydroxylase	vv10941Flavonoid_biosynthesis	01.20.35.01 biosynthesis of phenylpropanoids	1607760_at 1611847_at	1.48534e-08	1	1	0	0	0	0	0
1612134_at	GSVIVT00013218001	Anthocyanidin reductase	vv10941Flavonoid_biosynthesis	01.20.35.01 biosynthesis of phenylpropanoids		0.000487343	1	1	0	0	0	0	0
1617019_at	VIT_14s0068g00930	Chalcone synthase	vv10941Flavonoid_biosynthesis	01.20.35.01.05 biosynthesis of stilbenes, flavonoids		5.18772e-06	1	1	0	0	0	0	0
1606435_at	VIT_18s0001g14310	Flavonone- 3-hydroxylase	vv10941Flavonoid_biosynthesis	01.20.35.01 biosynthesis of phenylpropanoids	1607607_s_at 1606435_at	4.60655e-05	0	1	0	0	0	0	0
1608379_at	VIT_16s0098g00860	Flavanone 3-hydroxylase	vv10941Flavonoid_biosynthesis	01.20 secondary metabolism	1608379_at 1608761_at 1612528_at	3.25362e-07	0	1	0	0	0	1	0
1608761_at	VIT_16s0098g00860	Flavanone 3-hydroxylase	vv10941Flavonoid_biosynthesis	01.20.35.01 biosynthesis of phenylpropanoids	1608379_at 1608761_at 1612528_at	0.00136643	0	1	0	0	0	0	0
1608775_at	VIT_01s0011g02960	Leucoanthocyanidin reductase 1	vv10941Flavonoid_biosynthesis	01.20.35.01.05 biosynthesis of stilbenes, flavonoids	1620688_at 1608775_at	0.00581532	0	1	0	0	0	0	0
1609765_s_at	VIT_02s0025g04720	Leucoanthocyanidin dioxgenase	vv10941Flavonoid_biosynthesis	01.20.35.01.05 biosynthesis of stilbenes, flavonoids	1609765_s_at 1619422_at	5.02752e-05	0	1	0	0	0	0	0
1615447_at	VIT_05s0136g00260	Chalcone synthase	vv10941Flavonoid_biosynthesis	01.20.35.01.05 biosynthesis of stilbenes, flavonoids	1606663_at 1615447_at	0.0205701	0	1	0	0	0	0	0
1617171_s_at	VIT_16s0039g02230	UDP-glucose:flavonoid 3-O-glucosyltransferase	vv10941Flavonoid_biosynthesis	01.20.35.01 biosynthesis of phenylpropanoids	1617171_s_at 1619788_at	5.26471e-06	0	1	0	0	0	0	0
1618551_at	VIT_18s0001g03470	Flavonol synthase	vv10941Flavonoid_biosynthesis	01.20.35.01 biosynthesis of phenylpropanoids		1.16707e-09	0	1	0	0	0	0	0
1620675_at	VIT_18s0001g12800	Dihydroflavonol 4-reductase	vv10941Flavonoid_biosynthesis	01.20.35.01 biosynthesis of phenylpropanoids		0.00015228	0	1	0	0	0	0	0
1620688_at	VIT_01s0011g02960	Leucoanthocyanidin reductase 1	vv10941Flavonoid_biosynthesis	01.20.35.01 biosynthesis of phenylpropanoids	1620688_at 1608775_at	0.00039974	0	1	0	0	0	0	0
1610935_at	VIT_17s0000g03910	flavonoid 3-monooxygenase	vv10941Flavonoid_biosynthesis	01.20 secondary metabolism		5.76327e-07	0	0	1	0	0	0	1
1607805_s_at	VIT_09s0002g01090	flavonoid 3-monooxygenase	vv10941Flavonoid_biosynthesis	01.20.35.01.05 metabolism of stilbenes, flavonoids	1607805_s_at 1609712_at	0.00214731	0	0	0	1	0	1	0
1620424_at	VIT_13s0067g02870	Chalcone-flavanone isomerase	vv10941Flavonoid_biosynthesis	01.20.35.01.05 biosynthesis of stilbenes, flavonoids	1621101_s_at 1620424_at	0.00211721	0	0	0	1	0	0	0
1612285_at	VIT_13s0047g00210	flavonol synthase	vv10941Flavonoid_biosynthesis	01.20 secondary metabolism	1612285_at 1621558_x_at 1613404_at	0.000319453	0	0	0	0	1	0	0
1608791_at	VIT_18s0001g03430	Flavonol synthase	vv10941Flavonoid_biosynthesis	01.20.35.01 biosynthesis of phenylpropanoids		5.78231e-10	0	0	0	0	0	1	1
1611905_at	VIT_10s0003g02260	Naringenin,2-oxoglutarate 3-dioxygenase	vv10941Flavonoid_biosynthesis	01.20.35.01.05 biosynthesis of stilbenes, flavonoids		0.00150329	0	0	0	0	0	1	0
1612386_at	VIT_03s0063g01690	flavonoid 3-monooxygenase	vv10941Flavonoid_biosynthesis	01.20 secondary metabolism		0.0111021	0	0	0	0	0	1	1
1609876_at	VIT_18s0041g00950	UDP-glucose: anthocyanidin 5,3-O-glucosyltransferase	vv10941Flavonoid_biosynthesis vv10942Anthocyanin_biosynthesis	01.20.35.01 biosynthesis of phenylpropanoids		0.000327217	1	1	0	0	0	0	0
1611801_at	VIT_12s0134g00670	Anthocyanin 5-aromatic acyltransferase	vv10941Flavonoid_biosynthesis vv10942Anthocyanin_biosynthesis	01.20.35.01 biosynthesis of phenylpropanoids	1610331_at 1611801_at	5.05088e-05	0	1	0	0	0	0	0
1613121_at	VIT_16s0115g00340	UDP-glucose: anthocyanidin 5,3-O-glucosyltransferase	vv10941Flavonoid_biosynthesis vv10942Anthocyanin_biosynthesis	01.20.35.01 biosynthesis of phenylpropanoids		0.000981627	0	1	0	1	0	0	0
1608705_at	VIT_05s0062g00720	UDP-glucoronosyl/UDP-glucosyl transferase UGT75C1	vv10942Anthocyanin_biosynthesis	01.05.03 polysaccharide metabolism		5.39906e-06	0	1	0	0	0	0	0
1621051_at	VIT_12s0055g00290	Anthocyanidin 3-O-glucosyltransferase	vv10942Anthocyanin_biosynthesis	01.20.35.01 biosynthesis of phenylpropanoids		3.10893e-05	0	1	1	0	0	0	0
1618112_at	VIT_11s0016g01850	Anthocyanidin-3-glucoside rhamnosyltransferase	vv10942Anthocyanin_biosynthesis	01.20.35.01 metabolism of phenylpropanoids		6.25766e-08	0	0	1	0	0	0	1
1611320_at	VIT_16s0050g01680	UDP-glucose: anthocyanidin 5,3-O-glucosyltransferase	vv10942Anthocyanin_biosynthesis	01.05.01.03.01 sugar, glucoside, polyol and carboxylate anabolism	1611320_at 1619986_s_at	2.25277e-05	0	0	0	1	0	0	0
1619986_s_at	VIT_16s0050g01680	UDP-glucose: anthocyanidin 5,3-O-glucosyltransferase	vv10942Anthocyanin_biosynthesis	01.20.35.01 biosynthesis of phenylpropanoids	1611320_at 1619986_s_at	6.12934e-05	0	0	0	1	0	0	0
1612436_s_at	VIT_07s0031g03070	Isoflavone reductase	vv10943Isoflavonoid_biosynthesis	01.20.35.01.05 biosynthesis of stilbenes, flavonoids	1617421_at 1612436_s_at	0.00104513	1	0	0	0	0	0	0
1617421_at	VIT_07s0031g03070	Isoflavone reductase	vv10943Isoflavonoid_biosynthesis	01.20.35.01.05 biosynthesis of stilbenes, flavonoids	1617421_at 1612436_s_at	0.00797763	1	0	0	0	0	0	0
1611711_at	VIT_15s0045g01490	Isoflavone methyltransferase/Orcinol O-methyltransferase 2 oomt2	vv10943Isoflavonoid_biosynthesis	01.20.35.01.03 biosynthesis of lignins	1611711_at 1612874_at	0.00202827	0	1	0	0	0	0	0
1613619_at	VIT_18s0001g09650	CYP81E1	vv10943Isoflavonoid_biosynthesis	01.20 secondary metabolism		0.00547405	0	1	0	0	0	0	0
1615961_at	CB344665	Vestitone reductase	vv10943Isoflavonoid_biosynthesis	11.02.03.04.03 transcriptional repressor	1615961_at 1617616_at	0.0160972	0	1	0	0	0	0	0
1616437_at	VIT_15s0048g01010	2'-hydroxy isoflavone/dihydroflavonol reductase	vv10943Isoflavonoid_biosynthesis	01.20.35.01 biosynthesis of phenylpropanoids		3.37459e-06	0	0	0	0	1	1	0
1613586_at	VIT_10s0003g05430	Reticuline oxidase precursor	vv10950Alkaloid_biosynthesis_I	20.01.15 electron transport		2.80896e-07	0	0	0	1	0	1	1
1612595_s_at	VIT_03s0063g00120	Wax synthase	vv11000Single_reactions	99 UNCLASSIFIED PROTEINS	1612595_s_at 1619044_at 1611776_at	3.49416e-05	1	1	0	0	0	0	0
1619285_at	VIT_07s0104g01250	flavin-containing monooxygenase	vv11000Single_reactions	36.20.18.01 auxin response	1619285_at 1615560_at	2.78242e-06	1	1	0	0	0	0	1
1619772_at	VIT_15s0046g00480	Wax synthase	vv11000Single_reactions	99 UNCLASSIFIED PROTEINS		2.71594e-05	0	0	0	0	1	0	1
1610247_a_at	VIT_01s0127g00800	Polyamine oxidase precursor	vv11000Single_reactions	01.01.05.01.02 degradation of polyamines		6.76977e-06	0	0	0	0	0	1	1
1610346_at	VIT_13s0064g01640	Beta-primeverosidase	vv11000Single_reactions	01.05.02 sugar, glucoside, polyol and carboxylate metabolism		8.88871e-09	0	0	0	0	0	1	0
1618967_at	VIT_16s0098g00380	Wax synthase	vv11000Single_reactions	99 UNCLASSIFIED PROTEINS		9.90905e-06	0	0	0	0	0	1	1
1607667_at	VIT_08s0007g01910	Laccase	vv11000Single_reactions vv50109Incompletely_characterized_transport_systems	01 METABOLISM		5.76473e-06	0	0	0	0	1	1	0
1610806_at	VIT_18s0117g00450	Laccase	vv11000Single_reactions vv50109Incompletely_characterized_transport_systems	01 METABOLISM		4.73775e-06	0	0	0	0	1	1	0
1612157_at	VIT_13s0067g01970	Laccase	vv11000Single_reactions vv50109Incompletely_characterized_transport_systems	01 METABOLISM		4.96821e-05	0	0	0	0	1	0	0
1618457_at	VIT_05s0094g01010	Indole-3-acetate beta-glucosyltransferase	vv11002Auxin_biosynthesis	01.05 C-compound and carbohydrate metabolism		0.00752741	0	1	0	0	0	0	0
1619658_at	VIT_07s0129g00660	Indole-3-acetic acid-amido synthetase GH3.2	vv11002Auxin_biosynthesis	36.20.18.01 auxin response	1619658_at 1610880_s_at 1612001_s_at	0.00926019	0	0	1	0	0	0	0
1620662_at	VIT_03s0091g00310	Indole-3-acetic acid-amido synthetase GH3.8	vv11002Auxin_biosynthesis	36.20.18.01 auxin response		6.02749e-06	0	0	1	1	0	0	0
1606536_at	VIT_13s0019g03040	Indole-3-acetate beta-glucosyltransferase	vv11002Auxin_biosynthesis	01.05.01.03.01 sugar, glucoside, polyol and carboxylate anabolism		0.00541199	0	0	0	1	0	0	0
1615471_at	VIT_17s0000g06590	Galactosyl transferase GMA12/MNN10	vv11030Glycan_structures-biosynthesis1	01 METABOLISM		4.93174e-06	0	0	1	0	0	0	1
1608896_at	VIT_06s0061g00560	Exostosin FRA8 (Fragile fiber8)	vv11030Glycan_structures-biosynthesis1	01.25 extracellular metabolism		0.00141984	0	0	0	1	0	0	0
1617755_at	VIT_01s0150g00180	Exostosin	vv11030Glycan_structures-biosynthesis1	01.25 extracellular metabolism		0.000129519	0	0	0	1	0	0	0
1610908_at	VIT_01s0011g01600	Exostosin	vv11030Glycan_structures-biosynthesis1	99 UNCLASSIFIED PROTEINS		0.00248369	0	0	0	0	0	1	1
1614133_at	VIT_18s0001g15460	Stearyl acyl carrier protein desaturase	vv11040Biosynthesis_of_unsaturated_fatty_acids	01.06 lipid, fatty acid and isoprenoid metabolism	1614133_at 1611395_at 1610333_at	2.18003e-06	1	0	0	0	0	0	0
1619526_at	VIT_08s0105g00430	Omega-3 fatty acid desaturase, chloroplast precursor	vv11040Biosynthesis_of_unsaturated_fatty_acids	01.06.01.05 fatty acid biosynthesis		7.89754e-05	0	1	0	0	0	0	0
1620555_at	VIT_13s0067g01120	Omega-3 fatty acid desaturase, chloroplast, temperature-sensitive (FAD8)	vv11040Biosynthesis_of_unsaturated_fatty_acids	01.06 lipid, fatty acid and isoprenoid metabolism		0.000163469	0	0	0	1	0	0	0
1610674_at	VIT_05s0049g01240	Casein kinase I delta	vv23008Ribosome_biogenesis_in_Eukaryotes	14.07.03 modification by phosphorylation, dephosphorylation, autophosphorylation	1614339_at 1610674_at	3.4195e-07	1	0	0	0	0	0	1
1614048_at	VIT_17s0000g01720	Nucleolar protein 58	vv23008Ribosome_biogenesis_in_Eukaryotes	16.03.01 DNA binding		0.000950895	1	0	0	0	0	0	0
1617104_at	VIT_16s0050g00880	RRNA 2'-O-methyltransferase fibrillarin	vv23008Ribosome_biogenesis_in_Eukaryotes	11.04 RNA processing		2.20386e-07	1	1	0	0	0	0	1
1616265_s_at	VIT_14s0030g01270	Nucleolar protein 56	vv23008Ribosome_biogenesis_in_Eukaryotes	16.03.01 DNA binding	1616265_s_at 1613075_at 1620697_at	4.2376e-05	0	1	0	0	0	0	0
1617778_at	VIT_14s0066g02620	RNA 3'-terminal phosphate cyclase-like protein	vv23008Ribosome_biogenesis_in_Eukaryotes	11.04 RNA processing		6.17183e-05	0	1	0	0	0	0	1
1620543_at	VIT_16s0039g01690	TORMOZembryo defective UTP13	vv23008Ribosome_biogenesis_in_Eukaryotes	41.03.07 flower development	1620543_at 1607933_at	0.0451051	0	1	0	0	0	0	0
1622257_at	VIT_11s0016g01950	Casein kinase I delta	vv23008Ribosome_biogenesis_in_Eukaryotes	14.07.03 modification by phosphorylation, dephosphorylation, autophosphorylation		1.17804e-07	0	0	1	1	0	0	1
1614732_at	VIT_07s0031g02300	Translation initiation factor eIF-6	vv23008Ribosome_biogenesis_in_Eukaryotes	12.04.01 translation initiation		2.22198e-09	0	0	0	0	1	1	1
1614654_at	VIT_19s0014g02990	Nuclear GTP-binding protein NUG2	vv23008Ribosome_biogenesis_in_Eukaryotes	30.01.05.05.01 small GTPase mediated signal transduction		0.00438546	0	0	0	0	0	1	0
1620360_at	VIT_07s0129g00270	Casein kinase II alpha chain	vv23008Ribosome_biogenesis_in_Eukaryotes vv34710Circadian_rhythm	14.07.03 modification by phosphorylation, dephosphorylation, autophosphorylation		7.50789e-09	1	0	0	0	0	0	1
1617080_s_at	VIT_15s0021g01020	Casein kinase II subunit beta-2	vv23008Ribosome_biogenesis_in_Eukaryotes vv34710Circadian_rhythm	99 UNCLASSIFIED PROTEINS	1612977_at 1617080_s_at	0.0278791	0	0	1	0	0	0	0
1606492_s_at	VIT_08s0007g04210	Ribosomal protein L24 60S	vv23010Ribosome	12.01.01 ribosomal proteins		9.15408e-05	1	0	0	0	0	0	0
1606742_at	VIT_08s0058g00390	Ribosomal protein S4 (RPS4D) 40S	vv23010Ribosome	12.01.01 ribosomal proteins		0.000196445	1	0	0	0	0	0	0
1607384_at	VIT_07s0005g00560	Ribosomal protein L22 (RPL22C) 60S	vv23010Ribosome	12.01.01 ribosomal proteins		0.00108853	1	0	0	0	0	0	0
1607838_at	VIT_10s0003g03920	Ribosomal protein L14	vv23010Ribosome	12.01.01 ribosomal proteins		0.000866017	1	0	0	0	0	0	0
1607915_at	VIT_08s0040g02630	Ribosomal protein L23A (RPL23aA) 60S	vv23010Ribosome	12.01.01 ribosomal proteins		0.000625553	1	0	0	0	0	0	0
1608113_at	VIT_17s0000g01520	Ribosomal protein L17 (RPL17B) 60S	vv23010Ribosome	12.01.01 ribosomal proteins		1.56838e-05	1	0	0	0	0	0	0
1608129_at	VIT_10s0003g03130	Ribosomal protein L18A (RPL18aB) 60S	vv23010Ribosome	12.01.01 ribosomal proteins		0.00141406	1	0	0	0	0	0	0
1610354_s_at	VIT_04s0008g06220	Ribosomal protein S11 (RPS11C) 40S	vv23010Ribosome	12.01.01 ribosomal proteins	1610354_s_at 1619598_at 1609509_at	0.000286487	1	0	0	0	0	0	0
1610517_s_at	VIT_17s0000g05970	Ribosomal protein S9 (RPS9C) 40S	vv23010Ribosome	12.01.01 ribosomal proteins	1610517_s_at 1617765_at 1611122_at	0.000147607	1	0	0	0	0	0	0
1611082_s_at	VIT_06s0004g08260	Ribosomal protein L10 (RPL10B) 60S	vv23010Ribosome	12.01.01 ribosomal proteins		0.00360448	1	0	0	0	0	0	0
1611402_at	VIT_10s0003g02650	Ribosomal protein L32 (RPL32A) 60S	vv23010Ribosome	12.01.01 ribosomal proteins	1611402_at 1616525_s_at 1609406_at 1607525_at	0.00471301	1	0	0	0	0	0	0
1612076_at	GSVIVT00010223001	Ribosomal protein L3 (RPL3B) 60S	vv23010Ribosome	12.01.01 ribosomal proteins		0.00294002	1	0	0	0	0	0	0
1612324_s_at	VIT_09s0002g01460	Ribosomal protein S3 (RPS3A) 40S	vv23010Ribosome	12.01.01 ribosomal proteins	1612324_s_at 1607051_x_at 1615025_at 1614693_at 1611314_at	0.00289085	1	0	0	0	0	0	0
1613543_s_at	VIT_08s0007g07010	Ribosomal protein L21 (RPL21A) 60S	vv23010Ribosome	12.01.01 ribosomal proteins	1619926_at 1613543_s_at	4.58936e-05	1	0	0	1	0	0	0
1614108_at	VIT_13s0019g03260	Ribosomal protein L35a (RPL35aC) 60S	vv23010Ribosome	12.01.01 ribosomal proteins		0.000125983	1	0	0	0	0	0	0
1616200_at	VIT_13s0019g03970	Ribosomal protein P0 (RPP0A) acidic 60S	vv23010Ribosome	12.01.01 ribosomal proteins	1612868_at 1616200_at	0.0168127	1	0	0	0	0	0	0
1616712_at	VIT_13s0064g01390	Ribosomal protein L6 (RPL6C) 60S	vv23010Ribosome	12.01.01 ribosomal proteins		0.00256652	1	0	0	0	0	0	0
1616919_s_at	VIT_09s0002g04440	Ribosomal protein L37 (RPL37C) 60S	vv23010Ribosome	12.01.01 ribosomal proteins		0.000963352	1	0	0	0	0	0	0
1617154_at	VIT_19s0014g04760	Ribosomal protein L8 (RPL8C) 60S	vv23010Ribosome	12.01.01 ribosomal proteins		0.00214488	1	0	0	0	0	0	0
1618190_at	VIT_07s0151g00870_2	Ribosomal protein S18 (RPS18C) 40S	vv23010Ribosome	12.01.01 ribosomal proteins		5.78775e-05	1	0	0	1	0	0	0
1618220_at	GSVIVT00012482001	Ribosomal protein S8 (RPS8B) 40S	vv23010Ribosome	12.01.01 ribosomal proteins	1622634_s_at 1618220_at	0.000928761	1	0	0	0	0	0	0
1619315_s_at	VIT_16s0100g00650	Ribosomal protein L24 60S	vv23010Ribosome	12.01.01 ribosomal proteins	1619315_s_at 1619041_at	0.00641221	1	0	0	0	0	0	0
1619564_s_at	GSVIVT00035573001	Ribosomal protein S15	vv23010Ribosome	20.03.22 transport ATPases	1608795_at 1622468_at 1613371_s_at 1621614_at 1614408_at 1619564_s_at	0.0432213	1	0	0	0	0	0	0
1619926_at	VIT_08s0007g07010	Ribosomal protein L21 (RPL21A) 60S	vv23010Ribosome	12.01.01 ribosomal proteins	1619926_at 1613543_s_at	8.30916e-05	1	0	0	0	0	0	0
1620336_at	VIT_05s0094g00870	Ribosomal protein L5 (RPL5B) 60S	vv23010Ribosome	12.01.01 ribosomal proteins	1617864_at 1620336_at	0.0128437	1	0	0	0	0	0	0
1622599_s_at	VIT_00s0225g00020	Ribosomal protein L27A (RPL27aC) 60S	vv23010Ribosome	12.01.01 ribosomal proteins	1622599_s_at 1608210_at 1613437_at	0.000171824	1	0	0	0	0	0	0
1622634_s_at	GSVIVT00012482001	Ribosomal protein S8 (RPS8B) 40S	vv23010Ribosome	12.01.01 ribosomal proteins	1622634_s_at 1618220_at	0.000323653	1	0	0	0	0	0	0
1606468_at	VIT_05s0077g02060	Ribosomal protein L18 (RPL18B) 60S	vv23010Ribosome	12.01.01 ribosomal proteins	1606468_at 1607975_s_at	0.0425337	0	1	0	0	0	0	0
1606692_at	VIT_05s0020g03450	Ribosomal protein S18 (RPS18C) 40S	vv23010Ribosome	12.01.01 ribosomal proteins		0.000406714	0	1	0	0	0	0	0
1608162_at	VIT_05s0029g00020	Ribosomal protein L13A (RPL13aD) 60S	vv23010Ribosome	12.01.01 ribosomal proteins	1612561_s_at 1608162_at	2.032e-05	0	1	0	0	0	0	1
1610092_at	VIT_03s0063g00130	Ribosomal protein S16 (RPS16A) 40S	vv23010Ribosome	12.01.01 ribosomal proteins		0.000214279	0	1	0	0	0	0	0
1610095_s_at	VIT_13s0047g01160	Ribosomal protein L13 (RPL13D) 60S	vv23010Ribosome	12.01.01 ribosomal proteins		1.53154e-05	0	1	0	0	0	0	0
1610139_s_at	VIT_09s0002g01620	Ribosomal protein L9 (RPL90A/C) 60S	vv23010Ribosome	12.01.01 ribosomal proteins		1.95751e-06	0	1	0	0	0	0	0
1610997_at	VIT_05s0020g01480	Ribosomal protein S21 (RPS21C) 40S	vv23010Ribosome	12.01.01 ribosomal proteins		0.00771143	0	1	0	0	0	0	0
1612081_at	VIT_05s0062g00830	Ribosomal protein S1	vv23010Ribosome	12.01.01 ribosomal proteins	1612081_at 1620851_at 1621168_at	3.97887e-12	0	1	1	0	0	0	0
1612544_at	VIT_14s0068g01950	Ribosomal protein L27, chloroplast (RPL27) 50S	vv23010Ribosome	12.01.01 ribosomal proteins		0.00107234	0	1	1	0	0	0	0
1612782_at	VIT_00s0174g00190	Ribosomal protein L5 60S	vv23010Ribosome	12.01.01 ribosomal proteins		0.00287544	0	1	0	0	0	0	1
1616231_s_at	VIT_02s0025g00310	Ribosomal protein S10 (RPS10C) 40S	vv23010Ribosome	12.01.01 ribosomal proteins		0.000345813	0	1	0	0	0	0	0
1617246_s_at	VIT_06s0004g07150	Ribosomal protein S4 (RPS4D) 40S	vv23010Ribosome	12.01.01 ribosomal proteins	1607140_at 1617246_s_at	0.000376699	0	1	0	0	0	0	1
1617723_s_at	VIT_17s0000g03530	Ribosomal protein S7 (RPS7A) 40S	vv23010Ribosome	12.01.01 ribosomal proteins	1606986_at 1617723_s_at 1619008_x_at 1614842_at	0.0234928	0	1	0	0	0	0	0
1619598_at	VIT_04s0008g06220	Ribosomal protein S11 (RPS11C) 40S	vv23010Ribosome	14.13 protein/peptide degradation	1610354_s_at 1619598_at 1609509_at	0.000248313	0	1	0	0	0	0	1
1620069_s_at	VIT_01s0150g00310	Ribosomal protein S27 (ARS27A) 40S	vv23010Ribosome	12.01.01 ribosomal proteins		0.0198906	0	1	0	0	0	0	0
1621014_at	VIT_03s0038g04560	Ribosomal protein S25 (RPS25E) 40S	vv23010Ribosome	12.01.01 ribosomal proteins		0.0163882	0	1	0	0	0	0	0
1621771_at	VIT_09s0002g00610	Ribosomal protein SA (RPSaB) 40S	vv23010Ribosome	12.01.01 ribosomal proteins	1621771_at 1613898_x_at	1.58501e-07	0	1	0	0	0	0	1
1622193_at	VIT_05s0077g00450	Ribosomal protein S1 30S	vv23010Ribosome	12.01.01 ribosomal proteins		0.0159554	0	1	0	0	0	0	0
1609377_at	VIT_12s0028g01800	Ribosomal protein L11 (RPL11D) 60S	vv23010Ribosome	12.01.01 ribosomal proteins	1609377_at 1619256_at	0.0102326	0	0	1	0	0	0	0
1609848_at	VIT_14s0006g02830	Ribosomal protein S7 (RPS7A) 40S	vv23010Ribosome	12.01.01 ribosomal proteins		5.72367e-05	0	0	1	0	0	0	0
1610463_at	VIT_15s0021g02480	Ribosomal protein L15 e	vv23010Ribosome	12.01.01 ribosomal proteins	1617136_s_at 1610463_at	0.0052208	0	0	1	0	0	0	0
1611472_at	VIT_00s0616g00020	Ribosomal protein L19	vv23010Ribosome	12.01.01 ribosomal proteins		0.00533992	0	0	1	0	0	0	0
1611884_at	VIT_07s0005g00840	Ribosomal protein L19 (RPL19B) 60S	vv23010Ribosome	99 UNCLASSIFIED PROTEINS	1621149_at 1616660_s_at 1611884_at 1621749_x_at 1615674_at	0.000817012	0	0	1	0	0	0	0
1613729_at	VIT_09s0002g04330	Ribosomal protein S17 30S	vv23010Ribosome	12.01.01 ribosomal proteins		0.0492297	0	0	1	0	0	0	0
1616149_x_at	VIT_11s0016g00840	Ribosomal protein S29 (RPS29C) 40S	vv23010Ribosome	12.01.01 ribosomal proteins	1608093_at 1611006_s_at 1616149_x_at 1613570_at	0.0408688	0	0	1	0	0	0	0
1616660_s_at	VIT_07s0005g00840	Ribosomal protein L19 (RPL19B) 60S	vv23010Ribosome	99 UNCLASSIFIED PROTEINS	1621149_at 1616660_s_at 1611884_at 1621749_x_at 1615674_at	0.0368816	0	0	1	0	0	0	0
1616968_at	VIT_10s0003g01520	Ribosomal protein L11 (RPL11D) 60S	vv23010Ribosome	12.01.01 ribosomal proteins	1613245_s_at 1609337_at 1616968_at 1613119_at	0.00347513	0	0	1	0	0	0	0
1617765_at	VIT_17s0000g05970	Ribosomal protein S9 (RPS9C) 40S	vv23010Ribosome	12.01.01 ribosomal proteins	1610517_s_at 1617765_at 1611122_at	0.00460135	0	0	1	0	0	0	0
1621285_at	VIT_15s0046g01780	Ribosomal protein L5	vv23010Ribosome	12.01.01 ribosomal proteins		1.10577e-05	0	0	1	0	0	0	0
1621749_x_at	VIT_07s0005g00840	Ribosomal protein L19 (RPL19B) 60S	vv23010Ribosome	99 UNCLASSIFIED PROTEINS	1621149_at 1616660_s_at 1611884_at 1621749_x_at 1615674_at	0.0236321	0	0	1	0	0	0	0
1608266_at	VIT_16s0050g00610	Ribosomal protein L36 (RPL36C) 60S	vv23010Ribosome	12.01.01 ribosomal proteins		0.0010966	0	0	0	1	0	0	0
1608425_at	VIT_14s0006g02470	Ribosomal protein L26 (RPL26A) 60S	vv23010Ribosome	12.01.01 ribosomal proteins		0.00315443	0	0	0	1	0	0	0
1613237_at	VIT_05s0020g02990	Ribosomal protein S16 (RPS16C) 40S	vv23010Ribosome	12.01.01 ribosomal proteins		0.000226703	0	0	0	1	0	0	0
1615745_at	VIT_04s0008g03900	Ribosomal protein L37 (RPL37C) 60S	vv23010Ribosome	12.01.01 ribosomal proteins		0.000254946	0	0	0	1	0	0	1
1615849_at	VIT_17s0119g00050	UBQ5 (ubiquitin 5)	vv23010Ribosome	14.07.05 modification by ubiquitination, deubiquitination		0.00127236	0	0	0	1	0	0	0
1617136_s_at	VIT_15s0021g02480	Ribosomal protein L15 e	vv23010Ribosome	12.01.01 ribosomal proteins	1617136_s_at 1610463_at	0.00043349	0	0	0	1	0	0	0
1618365_at	VIT_10s0003g03180_2	Ribosomal protein S14 (RPS14C) 40S	vv23010Ribosome	12.01.01 ribosomal proteins		6.74261e-05	0	0	0	1	0	0	1
1618864_at	VIT_08s0007g03340	Ribosomal protein L10A (RPL10aA) 60S	vv23010Ribosome	12.01.01 ribosomal proteins		0.00232687	0	0	0	1	0	0	0
1620501_at	GSVIVT00029324001	Ribosomal protein L41 60S	vv23010Ribosome	12.01.01 ribosomal proteins		0.0041019	0	0	0	1	0	0	0
1613721_at	VIT_01s0011g02080	Ribosomal protein L36a/L44 (RPL36aB) 60S	vv23010Ribosome	12.01.01 ribosomal proteins		0.0119226	0	0	0	0	1	0	0
1606879_at	VIT_06s0061g01600	Ribosomal protein P2 60s acidic	vv23010Ribosome	36.20.18.03 gibberellic acid response		3.02629e-07	0	0	0	0	0	1	1
1621039_s_at	VIT_03s0017g01350	Ribosomal protein S6 (RPS6B) 40S	vv23010Ribosome vv34150mTOR_signaling_pathway	12.01.01 ribosomal proteins		4.91231e-06	1	0	0	0	0	0	1
1621729_at	VIT_07s0191g00060	Ribosomal protein S6 (RPS6B) 40S	vv23010Ribosome vv34150mTOR_signaling_pathway	12.01.01 ribosomal proteins		0.0131697	0	0	0	0	0	1	1
1615911_at	VIT_00s0252g00070	Translation initiation factor eIF-3 subunit 5	vv23013RNA_transport	12.04.01 translation initiation		1.068e-05	1	0	0	0	0	0	1
1617147_at	VIT_19s0090g00420	Translation initiation factor eIF-1	vv23013RNA_transport	12.04.01 translation initiation		0.0110739	1	0	1	0	0	0	0
1615534_at	VIT_18s0001g10440	THO complex subunit 5	vv23013RNA_transport	99 UNCLASSIFIED PROTEINS	1615103_at 1615534_at 1608996_at	0.00687425	0	1	0	0	0	0	0
1621012_s_at	VIT_00s0186g00020	SUM2 (small ubiquitin-like modifier 2)	vv23013RNA_transport	14.07.05 modification by ubiquitination, deubiquitination	1621012_s_at 1608682_x_at 1616309_at	0.00399481	0	1	0	0	0	0	0
1608023_at	VIT_14s0006g01990	Translation initiation factor eIF-5	vv23013RNA_transport	12.04.01 translation initiation		2.9198e-07	0	0	0	0	0	1	1
1613312_at	VIT_16s0050g02330	Regulator of nonsense transcripts 1	vv23013RNA_transport vv23015mRNA_surveillance_pathway	11.04.02 tRNA processing		7.73473e-06	0	1	0	0	1	0	0
1615376_at	VIT_09s0002g06660	DEAD box RNA helicase RH15	vv23013RNA_transport vv23015mRNA_surveillance_pathway vv23040Spliceosome vv50133Primary_active_transporter_cat_A9_to_A18	11.04.03.01 splicing		0.00158559	0	1	0	0	0	0	0
1621258_at	VIT_12s0055g00360	Pinin/SDK/memA/ protein conserved region containing protein	vv23013RNA_transport vv23015mRNA_surveillance_pathway vv50133Primary_active_transporter_cat_A9_to_A18	98 CLASSIFICATION NOT YET CLEAR-CUT		0.00129582	0	0	0	0	0	1	1
1615632_a_at	VIT_18s0001g10100	Ubiquitin-conjugating enzyme E2 I	vv23013RNA_transport vv24120Ubiquitin_mediated_proteolysis	14.07.05 modification by ubiquitination, deubiquitination	1611988_s_at 1615632_a_at	3.8378e-07	0	0	1	0	0	0	1
1608575_at	VIT_00s0361g00080	Translation initiation factor eIF-4B	vv23013RNA_transport vv34150mTOR_signaling_pathway	99 UNCLASSIFIED PROTEINS		1.42035e-05	0	1	0	0	0	0	1
1612890_at	VIT_09s0002g03770	Mitotic phosphoprotein N' end (MPPN)	vv23013RNA_transport vv44110Cell_cycle	99 UNCLASSIFIED PROTEINS		3.85152e-05	0	0	0	0	0	1	1
1607757_at	VIT_09s0002g09150	RAE1 RNA export 1 homolog	vv23013RNA_transport vv50109Incompletely_characterized_transport_systems	20.01.21 RNA transport		0.00328978	0	1	0	0	0	0	0
1612032_at	VIT_19s0085g01090	Nucleoprotein TPR	vv23013RNA_transport vv50109Incompletely_characterized_transport_systems	99 UNCLASSIFIED PROTEINS		0.00624632	0	1	0	0	0	0	1
1606802_at	VIT_12s0057g00480	RNA-binding protein Musashi	vv23015mRNA_surveillance_pathway	16.03.03 RNA binding	1607577_at 1606802_at	0.00998116	1	0	0	0	0	0	0
1608166_at	VIT_08s0007g04850	Protein phosphatase 2 (formerly 2A), regulatory subunit B'	vv23015mRNA_surveillance_pathway	14.07.03 modification by phosphorylation, dephosphorylation, autophosphorylation		7.8624e-06	1	0	1	0	0	0	0
1611706_at	VIT_14s0066g02630	Polyribonucleotide 5'-hydroxyl-kinase	vv23015mRNA_surveillance_pathway	11.04.03 mRNA processing (splicing, 5'-, 3'-end processing)		6.75177e-05	1	1	0	0	0	0	1
1616469_at	VIT_07s0005g03980	RNA-binding protein Musashi	vv23015mRNA_surveillance_pathway	16.03.03 RNA binding	1613189_at 1616469_at	3.72296e-05	1	0	0	0	0	0	0
1610335_s_at	VIT_05s0049g01660	RNA-binding protein Musashi	vv23015mRNA_surveillance_pathway	16.03.03 RNA binding		0.0453349	0	1	0	0	0	0	0
1617297_at	VIT_04s0008g04270	Protein phosphatase 2 (formerly 2A), regulatory subunit B'	vv23015mRNA_surveillance_pathway	30.01 cellular signalling		0.00576508	0	1	0	0	0	0	0
1607256_s_at	VIT_18s0001g12240	Peptide chain release factor eRF subunit 1	vv23015mRNA_surveillance_pathway	12.04.01 translation initiation	1616564_at 1607256_s_at	0.0275889	0	0	1	0	0	0	0
1621412_at	VIT_00s0527g00010	Cig3	vv23015mRNA_surveillance_pathway vv30007Cytokinin_signaling	99 UNCLASSIFIED PROTEINS		3.53758e-08	1	1	0	0	0	0	0
1621858_at	VIT_11s0016g02550	Protein phosphatase 2 regulatory subunit B	vv23015mRNA_surveillance_pathway vv34020Calcium_signaling_pathway	14.07.03 modification by phosphorylation, dephosphorylation, autophosphorylation	1621858_at 1616406_at 1611928_at	0.00607457	0	1	0	0	0	0	0
1606590_at	VIT_09s0002g03930	Chaperonin GroEL	vv23018RNA_degradation	14.01 protein folding and stabilization	1616435_at 1606590_at	0.00129974	1	0	0	0	0	0	0
1607834_at	VIT_00s0455g00020	Enhancer of mRNA-decapping protein 4	vv23018RNA_degradation	14.13 protein/peptide degradation	1607834_at 1618977_at 1621393_at	0.0100821	0	1	0	0	0	0	0
1614037_at	VIT_01s0010g00920	Chaperonin GroEL	vv23018RNA_degradation	99 UNCLASSIFIED PROTEINS		0.0157038	0	1	1	1	0	0	0
1621726_at	VIT_05s0094g00940	U6 snRNA-associated Sm-like protein LSm6	vv23018RNA_degradation vv23040Spliceosome	11.04.03.01 splicing		0.00884453	0	0	0	1	0	0	0
1611843_at	VIT_05s0051g00850	SAD1 (supersensitive to aba and drought 1)	vv23018RNA_degradation vv23040Spliceosome vv30001ABA_signaling	11.04.03.01 splicing	1611843_at 1619753_at	2.27905e-05	0	0	1	1	0	0	0
1618085_at	VIT_03s0097g00530	Molecular chaperone DnaK	vv23018RNA_degradation vv50101Channels_and_pores	14.01 protein folding and stabilization		4.91217e-06	0	0	0	0	0	1	1
1616429_at	VIT_14s0060g00720	CCR4-NOT complex subunit CAF16	vv23018RNA_degradation vv52010ABC_transporters	20.03.25 ABC transporters		1.70442e-08	0	1	0	0	0	0	0
1619309_at	VIT_07s0005g03680	CCR4-NOT complex subunit CAF16	vv23018RNA_degradation vv52010ABC_transporters	20.03.25 ABC transporters	1619309_at 1621921_at 1621276_at	1.33526e-11	0	1	0	0	0	0	0
1621921_at	VIT_07s0005g03680	CCR4-NOT complex subunit CAF16	vv23018RNA_degradation vv52010ABC_transporters	20.03.25 ABC transporters	1619309_at 1621921_at 1621276_at	2.69979e-14	0	1	0	0	0	0	0
1613644_at	VIT_06s0004g05830	DNA-directed RNA polymerase III subunit C19	vv23020RNA_polymerase	11.02.03 mRNA synthesis		0.0161336	0	1	0	0	0	0	0
1619735_at	VIT_03s0180g00050	DNA-directed RNA polymerase II subunit C	vv23020RNA_polymerase	11.02.03 mRNA synthesis	1619735_at 1611974_at	0.00259503	0	1	0	0	0	0	0
1622665_s_at	VIT_00s0194g00020	DNA-directed RNA polymerase II subunit D	vv23020RNA_polymerase	11.02.03.01.01 transcription initiation	1622665_s_at 1610484_at 1620362_s_at 1613234_at	0.000513175	0	1	0	0	0	0	0
1620626_at	VIT_04s0008g00600	RNA polymerase sigma factor SIGC	vv23020RNA_polymerase vv60057Sigma70-like	11.02.03.01.01 transcription initiation	1614864_at 1620626_at	5.16333e-09	1	1	0	0	0	0	1
1608415_at	VIT_16s0050g02520	RNA polymerase sigma subunit SigE (sigE)	vv23020RNA_polymerase vv60057Sigma70-like	01.03 nucleotide metabolism	1617580_at 1616946_at 1608415_at	1.09967e-09	0	1	0	0	0	0	0
1614864_at	VIT_04s0008g00600	RNA polymerase sigma factor SIGC	vv23020RNA_polymerase vv60057Sigma70-like	11.02.03.01.01 transcription initiation	1614864_at 1620626_at	7.56275e-05	0	1	1	0	0	0	0
1616946_at	VIT_16s0050g02520	RNA polymerase sigma subunit SigE (sigE)	vv23020RNA_polymerase vv60057Sigma70-like	11.02.03.01.01 transcription initiation	1617580_at 1616946_at 1608415_at	2.16817e-15	0	1	0	0	0	0	0
1617580_at	VIT_16s0050g02520	RNA polymerase sigma subunit SigE (sigE)	vv23020RNA_polymerase vv60057Sigma70-like	11.02.03.01.01 transcription initiation	1617580_at 1616946_at 1608415_at	4.07028e-16	0	1	0	0	0	0	0
1619987_at	VIT_16s0039g00660	RNA polymerase nonessential primary-like sigma factor SIGA	vv23020RNA_polymerase vv60057Sigma70-like	11.02.03.01.01 transcription initiation		4.29411e-06	0	1	0	0	0	0	0
1613336_at	VIT_18s0001g13370	Transcription initiation factor TFIIF beta subunit (TFIIF-beta)	vv23022Basal_transcription_factors	12.04.01 translation initiation		0.000279845	0	0	1	0	0	0	1
1607792_at	VIT_07s0031g00470	DNA polymerase alpha	vv23030DNA_replication	10.01.03 DNA synthesis and replication	1607792_at 1610271_at 1611341_at	0.000354376	0	0	0	0	0	1	1
1616240_at	VIT_14s0060g01370	U4/U6.U5 tri-snRNP component SNU23	vv23040Spliceosome	99 UNCLASSIFIED PROTEINS		4.5756e-05	1	0	0	0	0	0	1
1615515_at	VIT_08s0007g04710	Splicing factor 3A subunit 2	vv23040Spliceosome	99 UNCLASSIFIED PROTEINS	1615515_at 1610804_at 1614585_at	0.00526714	0	1	0	0	0	0	0
1607611_at	VIT_18s0117g00150	Heterogeneous nuclear ribonucleoprotein A1/A3	vv23040Spliceosome	16.03.03 RNA binding	1621900_s_at 1607611_at	0.0020983	0	0	1	0	0	0	0
1621357_s_at	VIT_06s0004g04470	Heat shock protein 70	vv23040Spliceosome vv24141Protein_processing_in_endoplasmic_reticulum vv50101Channels_and_pores	14.01 protein folding and stabilization		0.000274511	1	0	0	0	0	1	1
1607506_x_at	VIT_13s0019g01430	Heat shock protein 70	vv23040Spliceosome vv24141Protein_processing_in_endoplasmic_reticulum vv50101Channels_and_pores	99 UNCLASSIFIED PROTEINS	1613630_s_at 1607506_x_at 1621176_at	0.000123804	0	0	1	0	0	0	0
1612361_at	VIT_16s0098g01580	Heat shock protein 70	vv23040Spliceosome vv24141Protein_processing_in_endoplasmic_reticulum vv50101Channels_and_pores	14.01 protein folding and stabilization	1619528_s_at 1612361_at	0.00143058	0	0	1	0	0	0	0
1613630_s_at	VIT_13s0019g01430	Heat shock protein 70	vv23040Spliceosome vv24141Protein_processing_in_endoplasmic_reticulum vv50101Channels_and_pores	14.01 protein folding and stabilization		2.51693e-07	0	0	1	0	0	0	1
1621176_at	VIT_13s0019g01430	Heat shock protein 70	vv23040Spliceosome vv24141Protein_processing_in_endoplasmic_reticulum vv50101Channels_and_pores	99 UNCLASSIFIED PROTEINS	1613630_s_at 1607506_x_at 1621176_at	3.19609e-06	0	0	1	0	0	0	0
1621709_at	VIT_05s0020g03330	Heat shock protein 70	vv23040Spliceosome vv24141Protein_processing_in_endoplasmic_reticulum vv50101Channels_and_pores	14.01 protein folding and stabilization		2.20572e-18	0	0	0	0	0	1	1
1614801_at	VIT_06s0004g00840	DEAD box RNA helicase	vv23040Spliceosome vv50133Primary_active_transporter_cat_A9_to_A18	11.04 RNA processing		6.80785e-05	1	0	0	0	0	0	0
1618197_at	VIT_16s0098g01020	Splicing factor, arginine/serine-rich 1/9	vv23040Spliceosome vv50133Primary_active_transporter_cat_A9_to_A18	11.04.03 mRNA processing (splicing, 5'-, 3'-end processing)		6.36759e-06	0	1	0	0	0	0	1
1612857_a_at	VIT_03s0038g02300	Proteasome 20S alpha subunit D2 (PAD2) (PRS1) (PRC6)	vv23050Proteasome	14.13.01.01 proteasomal degradation (ubiquitin/proteasomal pathway)		0.000138458	1	0	0	1	0	0	0
1617257_at	VIT_08s0007g01340	Proteasome inhibitor subunit 1 (PI31)	vv23050Proteasome	14.13.01.01 proteasomal degradation (ubiquitin/proteasomal pathway)	1617257_at 1614228_at	0.000248313	1	0	0	0	0	0	0
1621965_s_at	VIT_18s0001g10820	Proteasome 26S regulatory subunit (RPN11)	vv23050Proteasome	14.13.01.01 proteasomal degradation (ubiquitin/proteasomal pathway)	1621965_s_at 1607642_at 1609978_at 1617506_at	5.3415e-07	1	0	0	0	0	0	1
1622869_s_at	VIT_09s0002g00350	Proteasome 20S alpha subunit E2 (PAE2)	vv23050Proteasome	14.13.01.01 proteasomal degradation (ubiquitin/proteasomal pathway)	1622869_s_at 1621079_at	5.41167e-06	1	0	0	1	0	0	0
1611704_at	VIT_07s0005g05160	Proteasome 26S AAA-ATPase subunit (RPT2)	vv23050Proteasome	14.13.01.01 proteasomal degradation (ubiquitin/proteasomal pathway)		0.00122673	0	1	1	0	0	0	0
1620253_at	VIT_14s0060g02260	Proteasome 26S AAA-ATPase subunit (RPT5a)	vv23050Proteasome	14.13 protein degradation		2.12636e-05	0	1	0	0	0	0	1
1615004_at	VIT_03s0038g04350	Proteasome 26S AAA-ATPase subunit (RPT4)	vv23050Proteasome	14.13.01.01 proteasomal degradation (ubiquitin/proteasomal pathway)	1614937_s_at 1619075_at 1615004_at 1612683_at	0.000972489	0	0	1	0	0	0	0
1621643_at	VIT_18s0001g12760	Proteasome 20S alpha subunit F2 (PAF2) (PRC2B) (PRS1)	vv23050Proteasome	14.13.01.01 proteasomal degradation (ubiquitin/proteasomal pathway)		1.52908e-06	0	0	1	1	0	0	0
1608787_at	VIT_01s0011g01960	Proteasome 20S alpha subunit B	vv23050Proteasome	14.13.01.01 proteasomal degradation (ubiquitin/proteasomal pathway)		0.000155276	0	0	0	1	0	0	0
1609881_at	VIT_09s0002g00170	Proteasome 26S AAA-ATPase subunit (RPT1a)	vv23050Proteasome	14.13.01.01 proteasomal degradation (ubiquitin/proteasomal pathway)		0.00402724	0	0	0	1	0	0	0
1611478_at	VIT_06s0004g03190	Proteasome 20S beta subunit G1 (PBG1) (PRCH)	vv23050Proteasome	14.13.01.01 proteasomal degradation (ubiquitin/proteasomal pathway)		7.83987e-05	0	0	0	1	0	0	0
1612924_s_at	VIT_07s0151g00690	Proteasome 20S beta subunit D (PBD1) (PRGB)	vv23050Proteasome	14.13.01.01 proteasomal degradation (ubiquitin/proteasomal pathway)		6.51036e-05	0	0	0	1	0	0	0
1614730_at	VIT_14s0030g01670	Proteasome 26S regulatory subunit (RPN6)	vv23050Proteasome	14.13.01.01 proteasomal degradation (ubiquitin/proteasomal pathway)		0.000466727	0	0	0	1	0	0	0
1614757_at	VIT_12s0028g03130	Proteasome 26S regulatory subunit S2 (RPN1)	vv23050Proteasome	14.13.01.01 proteasomal degradation (ubiquitin/proteasomal pathway)	1614249_at 1614757_at	3.07197e-05	0	0	0	1	0	0	0
1616931_s_at	VIT_18s0001g02260	Proteasome 20S beta subunit C1 (PBC1) (PRCT)	vv23050Proteasome	14.13.01.01 proteasomal degradation (ubiquitin/proteasomal pathway)		6.12934e-05	0	0	0	1	0	0	1
1617385_at	VIT_08s0040g00410	Proteasome 20S alpha subunit G (PAG1) (PRC8)	vv23050Proteasome	14.13.01.01 proteasomal degradation (ubiquitin/proteasomal pathway)		8.96326e-05	0	0	0	1	0	0	0
1620260_s_at	VIT_09s0002g05800	Proteasome 26S AAA-ATPase subunit (RPT6a)	vv23050Proteasome	14.13.01.01 proteasomal degradation (ubiquitin/proteasomal pathway)	1620260_s_at 1622689_at	3.61903e-05	0	0	0	1	0	0	0
1621447_s_at	VIT_01s0010g02900	Proteasome 20S beta subunit E1 (PBE1) (PRCE)	vv23050Proteasome	14.13.01.01 proteasomal degradation (ubiquitin/proteasomal pathway)	1621447_s_at 1611607_at	0.0416134	0	0	0	1	0	0	0
1614508_at	VIT_11s0016g05130	Signal peptidase, endoplasmic reticulum-type	vv23060Protein_export	14.13 protein/peptide degradation	1614508_at 1610730_at	0.0143382	0	0	0	0	1	0	0
1621995_at	VIT_14s0068g01940	Protein transport protein SEC61 gamma subunit	vv23060Protein_export vv24141Protein_processing_in_endoplasmic_reticulum vv44145Phagosome vv50111Tethering_factors vv50132Primary_active_transporter_cat_A5_to_A8	04.02 stored proteins		0.000215315	0	0	0	1	0	0	0
1617213_at	VIT_01s0011g04410	APG2 (albino and pale green 2)	vv23060Protein_export vv50113Thylakoid_targeting_pathway vv50124Porters_cat_30_to_64	20.09.16.05 Type V protein secretion system (MttABC or TatABCDE-system)		0.000104389	1	0	0	0	0	0	0
1622747_at	VIT_16s0050g00800	Sec-independent protein translocase protein TatA	vv23060Protein_export vv50113Thylakoid_targeting_pathway vv50124Porters_cat_30_to_64	20.01.10 protein transport		0.000102084	0	1	0	0	0	0	1
1621895_at	VIT_11s0065g00940	Preprotein translocase secY subunit, chloroplast (CpSecY)	vv23060Protein_export vv50113Thylakoid_targeting_pathway vv50132Primary_active_transporter_cat_A5_to_A8	20.01.10 protein transport	1621895_at 1618102_at 1619443_at	0.0260353	1	0	0	0	0	0	0
1613539_at	VIT_08s0007g03160	Signal recognition particle subunit 54 SRP54	vv23060Protein_export vv50113Thylakoid_targeting_pathway vv50132Primary_active_transporter_cat_A5_to_A8	14.04 protein targeting, sorting and translocation		7.45766e-06	0	0	1	0	0	0	0
1608041_at	VIT_11s0037g00300	Signal recognition particle receptor alpha subunit	vv23060Protein_export vv50132Primary_active_transporter_cat_A5_to_A8	14.04 protein targeting, sorting and translocation		2.53972e-05	0	0	0	1	0	0	0
1611305_at	VIT_05s0094g00400	Signal recognition particle subunit 14 SRP14	vv23060Protein_export vv50132Primary_active_transporter_cat_A5_to_A8	12.07 translational control		0.00294794	0	0	0	1	0	0	0
1621296_at	VIT_18s0001g11290	Signal peptidase 1	vv23060Protein_export vv50132Primary_active_transporter_cat_A5_to_A8	14.13 protein/peptide degradation	1621296_at 1617053_at 1620812_at	8.93767e-09	0	0	0	1	0	0	1
1612752_at	VIT_08s0007g02200	High mobility group protein B1	vv23410Base_excision_repair vv60035HMG	10.01.03.01 DNA topology	1621077_s_at 1612752_at 1607185_at	0.0219146	1	0	0	0	0	0	0
1618956_at	VIT_16s0050g00020	Cullin-4	vv23420Nucleotide_excision_repair vv24120Ubiquitin_mediated_proteolysis	30.01.05.05.03 trimeric G-protein mediated signal transduction		1.09806e-06	0	1	0	0	0	0	0
1606968_at	VIT_17s0000g05820	Ubiquitin-conjugating enzyme E2 A	vv24120Ubiquitin_mediated_proteolysis	14.07.05 modification by ubiquitination, deubiquitination		2.22394e-10	0	1	0	0	0	1	1
1612165_at	VIT_16s0098g01850	Seven in absentia SINA1	vv24120Ubiquitin_mediated_proteolysis	14.07.05 modification by ubiquitination, deubiquitination		0.0162786	0	1	0	0	0	0	0
1616979_s_at	VIT_18s0001g13180	Ubiquitin-conjugating enzyme E2 W	vv24120Ubiquitin_mediated_proteolysis	14.07.05 modification by ubiquitination, deubiquitination		0.0176991	0	1	0	0	0	0	0
1613348_at	VIT_03s0038g02340	HECT ubiquitin-protein ligase 3 (KAKTUS protein)	vv24120Ubiquitin_mediated_proteolysis	14.07.05 modification by ubiquitination, deubiquitination		0.00297165	0	0	1	0	0	0	0
1613902_at	VIT_18s0001g15010	F-box and leucine-rich repeat protein 1	vv24120Ubiquitin_mediated_proteolysis	14.07.05 modification by ubiquitination, deubiquitination	1621142_s_at 1613902_at 1611944_at	0.00291776	0	0	1	0	0	0	0
1621142_s_at	VIT_18s0001g15010	F-box and leucine-rich repeat protein 1	vv24120Ubiquitin_mediated_proteolysis	14.07.05 modification by ubiquitination, deubiquitination	1621142_s_at 1613902_at 1611944_at	0.0275372	0	0	1	0	0	0	0
1621869_at	VIT_04s0023g03830	HECT ubiquitin-protein ligase 3 (KAKTUS protein)	vv24120Ubiquitin_mediated_proteolysis	14.07.05 modification by ubiquitination, deubiquitination	1621869_at 1609251_at	0.00356622	0	0	0	0	1	1	1
1606924_a_at	VIT_15s0046g01400	Ubiquitin-conjugating enzyme E2 D/E	vv24120Ubiquitin_mediated_proteolysis vv24141Protein_processing_in_endoplasmic_reticulum	14.07.05 modification by ubiquitination, deubiquitination	1606924_a_at 1612192_s_at 1610443_at 1615320_x_at 1622303_at	0.0035761	1	0	0	0	0	0	0
1610321_s_at	VIT_19s0015g01190	Ubiquitin-conjugating enzyme E2 D/E	vv24120Ubiquitin_mediated_proteolysis vv24141Protein_processing_in_endoplasmic_reticulum	14.07.05 modification by ubiquitination, deubiquitination		0.00322407	1	0	0	0	0	0	1
1615660_at	VIT_06s0004g08200	Ubiquitin-conjugating enzyme E2 D/E	vv24120Ubiquitin_mediated_proteolysis vv24141Protein_processing_in_endoplasmic_reticulum	14.07.05 modification by ubiquitination, deubiquitination		0.00119733	0	1	0	0	0	0	0
1617170_at	VIT_00s0642g00010	E3 ubiquitin-protein ligase CHIP	vv24120Ubiquitin_mediated_proteolysis vv24141Protein_processing_in_endoplasmic_reticulum	14.01 protein folding and stabilization	1617170_at 1622026_at 1618224_at	1.98623e-06	0	1	0	0	0	0	0
1609518_at	VIT_16s0050g02410	Ubiquitin-conjugating enzyme E2 D/E	vv24120Ubiquitin_mediated_proteolysis vv24141Protein_processing_in_endoplasmic_reticulum	14.07.05 modification by ubiquitination, deubiquitination		6.55125e-07	0	0	1	0	0	0	1
1608421_at	VIT_16s0039g02200	E3 ubiquitin-protein ligase synoviolin	vv24120Ubiquitin_mediated_proteolysis vv24141Protein_processing_in_endoplasmic_reticulum	99 UNCLASSIFIED PROTEINS	1608421_at 1615081_at	0.0213923	0	0	0	1	0	0	0
1622584_at	VIT_03s0038g02390	Ubiquitin-conjugating enzyme E2 D/E UBC28	vv24120Ubiquitin_mediated_proteolysis vv24141Protein_processing_in_endoplasmic_reticulum	14.07.05 modification by ubiquitination, deubiquitination		0.0356465	0	0	0	0	0	1	1
1610863_at	VIT_05s0020g01320	Cullin 1C	vv24120Ubiquitin_mediated_proteolysis vv30003Auxin_signaling	41.03.07 flower development	1614110_s_at 1610863_at	0.024415	0	1	0	0	0	0	0
1613693_at	VIT_03s0063g02110	RUB1-conjugating enzyme	vv24120Ubiquitin_mediated_proteolysis vv30003Auxin_signaling	14.07.05 modification by ubiquitination, deubiquitination		5.47983e-06	0	0	0	0	0	1	1
1617387_at	VIT_18s0001g03960	Mekk1	vv24120Ubiquitin_mediated_proteolysis vv34626Plant-pathogen_interaction	30.01.05.01 protein kinase		0.000159444	0	0	0	1	0	0	0
1621339_at	VIT_12s0028g03570	SPA3 (SPA1-related 3)	vv24120Ubiquitin_mediated_proteolysis vv50133Primary_active_transporter_cat_A9_to_A18	34.11.01 photoperception and response		0.0243385	0	1	0	0	0	0	0
1611698_at	VIT_14s0006g01840	Seven in absentia protein	vv24120Ubiquitin_mediated_proteolysis vv60035HMG	14.13.01.01 proteasomal degradation (ubiquitin/proteasomal pathway)	1611698_at 1621019_at	0.00138971	0	0	1	0	0	0	0
1611039_s_at	VIT_17s0000g06860	SNAP25ous protein SNAP30	vv24130SNARE_interactions_in_vesicular_transport	20.09.07 vesicular transport (Golgi network, etc.)	1611039_s_at 1622786_at 1613679_at	3.9651e-08	0	0	1	0	0	0	1
1622786_at	VIT_17s0000g06860	SNAP25ous protein SNAP30	vv24130SNARE_interactions_in_vesicular_transport	20.09.07 vesicular transport (Golgi network, etc.)	1611039_s_at 1622786_at 1613679_at	1.20914e-07	0	0	1	0	0	0	1
1620932_at	VIT_14s0060g01540	Syntaxin 16	vv24130SNARE_interactions_in_vesicular_transport vv50101Channels_and_pores	20.09.07 vesicular transport (Golgi network, etc.)		0.0165711	0	0	1	0	0	0	0
1609222_at	VIT_18s0089g01270	Heat shock protein precursor 22.0 kDa class IV	vv24141Protein_processing_in_endoplasmic_reticulum	14.01 protein folding and stabilization		5.20004e-42	1	0	0	0	1	1	0
1609554_at	VIT_13s0019g03090	Heat shock protein class I (HSP17.8-CI)	vv24141Protein_processing_in_endoplasmic_reticulum	14.01 protein folding and stabilization	1616145_a_at 1613042_at 1609554_at	4.40209e-13	1	0	0	0	1	1	1
1611438_at	VIT_19s0014g05050	Heat shock HSP20 family protein	vv24141Protein_processing_in_endoplasmic_reticulum	14.01 protein folding and stabilization		0.0251078	1	0	0	0	0	0	0
1618036_at	VIT_12s0028g02620	Protein kinase C substrate 80K-H	vv24141Protein_processing_in_endoplasmic_reticulum	30.01.09.03 Ca2+ mediated signal transduction		0.00228812	1	0	0	0	0	0	0
1618391_at	VIT_04s0008g01570	Heat shock protein 17.6 kDa class II	vv24141Protein_processing_in_endoplasmic_reticulum	14.01 protein folding and stabilization	1618391_at 1622173_at 1611052_at	0.0363318	1	0	0	0	0	0	0
1619430_s_at	VIT_18s0001g02510	Protein disulfide-isomerase A1	vv24141Protein_processing_in_endoplasmic_reticulum	02.11 electron transport and membrane-associated energy conservation	1619430_s_at 1607020_x_at 1608112_at 1611796_at	2.23535e-05	1	0	0	1	0	0	0
1621652_at	VIT_06s0004g05770	Heat shock protein 17.6 kDa class I	vv24141Protein_processing_in_endoplasmic_reticulum	14.01 protein folding and stabilization		5.31462e-27	1	1	0	0	1	1	1
1608112_at	VIT_18s0001g02510	Protein disulfide-isomerase A1	vv24141Protein_processing_in_endoplasmic_reticulum	14.01 protein folding and stabilization	1619430_s_at 1607020_x_at 1608112_at 1611796_at	0.0262427	0	0	1	0	0	0	0
1614330_at	VIT_04s0008g01490	Heat shock protein 17.6 kDa class II	vv24141Protein_processing_in_endoplasmic_reticulum	14.01 protein folding and stabilization		5.302e-05	0	0	1	0	0	1	0
1620355_s_at	VIT_13s0019g02780	Heat shock protein 17.6 kDa class I	vv24141Protein_processing_in_endoplasmic_reticulum	20.01.17 nucleotide transport	1620355_s_at 1616742_s_at 1620061_s_at 1622381_s_at 1606825_s_at 1618630_at 1613205_x_at	3.20561e-05	0	0	1	0	0	0	0
1613948_at	VIT_08s0007g00740	Hsp70-interacting protein	vv24141Protein_processing_in_endoplasmic_reticulum	14.04 protein targeting, sorting and translocation		5.98062e-11	0	0	0	1	1	0	1
1611192_at	VIT_04s0008g01590	Heat shock protein 17.6 kDa class II	vv24141Protein_processing_in_endoplasmic_reticulum	14.01 protein folding and stabilization		2.95195e-09	0	0	0	0	1	1	1
1612385_at	VIT_13s0019g02770	Heat shock protein 17.6 kDa class I	vv24141Protein_processing_in_endoplasmic_reticulum	14.01 protein folding and stabilization		5.4429e-18	0	0	0	0	1	1	1
1620960_a_at	VIT_13s0019g02930	Heat shock protein 17.6 kDa class I	vv24141Protein_processing_in_endoplasmic_reticulum	14.01 protein folding and stabilization		4.88774e-17	0	0	0	0	1	1	0
1613042_at	VIT_13s0019g03090	Heat shock protein class I (HSP17.8-CI)	vv24141Protein_processing_in_endoplasmic_reticulum	14.01 protein folding and stabilization	1616145_a_at 1613042_at 1609554_at	2.39314e-12	0	0	0	0	0	1	1
1616145_a_at	VIT_13s0019g03090	Heat shock protein class I (HSP17.8-CI)	vv24141Protein_processing_in_endoplasmic_reticulum	14.01 protein folding and stabilization	1616145_a_at 1613042_at 1609554_at	4.87594e-13	0	0	0	0	0	1	1
1616538_at	VIT_19s0085g01050	Heat shock protein 17.6 kDa class I	vv24141Protein_processing_in_endoplasmic_reticulum	14.01 protein folding and stabilization		3.24602e-09	0	0	0	0	0	1	1
1620348_at	VIT_02s0154g00480	Heat shock protein MTSHP	vv24141Protein_processing_in_endoplasmic_reticulum	14.01 protein folding and stabilization		0.0129746	0	0	0	0	0	1	0
1607291_at	VIT_02s0025g00280	Heat shock protein 90-1	vv24141Protein_processing_in_endoplasmic_reticulum vv34626Plant-pathogen_interaction	14.01 protein folding and stabilization	1607291_at 1621837_at	2.64009e-09	0	0	1	0	0	1	1
1618066_a_at	VIT_16s0050g01150	Heat shock protein 90-1	vv24141Protein_processing_in_endoplasmic_reticulum vv34626Plant-pathogen_interaction	14.01 protein folding and stabilization		1.09782e-15	0	0	0	0	0	1	1
1606487_at	VIT_08s0040g01480	Cell division cycle protein 48	vv24141Protein_processing_in_endoplasmic_reticulum vv44110Cell_cycle vv50133Primary_active_transporter_cat_A9_to_A18	10.03 cell cycle	1618931_at 1606487_at 1610290_at	0.000705462	1	0	0	0	0	0	0
1618931_at	VIT_08s0040g01480	Cell division cycle protein 48	vv24141Protein_processing_in_endoplasmic_reticulum vv44110Cell_cycle vv50133Primary_active_transporter_cat_A9_to_A18	10.03 cell cycle	1618931_at 1606487_at 1610290_at	0.000197256	0	0	0	1	0	0	0
1609226_at	VIT_00s0283g00030	Calnexin 1 (CNX1)	vv24141Protein_processing_in_endoplasmic_reticulum vv44145Phagosome	30.01.09.03 Ca2+ mediated signal transduction	1611917_at 1609226_at 1611918_s_at 1622324_at	5.8596e-07	1	0	0	0	0	0	1
1611918_s_at	VIT_00s0283g00030	Calnexin 1 (CNX1)	vv24141Protein_processing_in_endoplasmic_reticulum vv44145Phagosome	30.01.09.03 Ca2+ mediated signal transduction	1611917_at 1609226_at 1611918_s_at 1622324_at	3.46597e-06	1	0	0	0	0	0	0
1611917_at	VIT_00s0283g00030	Calnexin 1 (CNX1)	vv24141Protein_processing_in_endoplasmic_reticulum vv44145Phagosome	30.01.09.03 Ca2+ mediated signal transduction	1611917_at 1609226_at 1611918_s_at 1622324_at	3.32255e-08	0	0	1	1	0	0	1
1620520_s_at	VIT_07s0005g01220	DnaJ homolog, subfamily B, member 11	vv24141Protein_processing_in_endoplasmic_reticulum vv50132Primary_active_transporter_cat_A5_to_A8	10.03.01 mitotic cell cycle and cell cycle control		4.47477e-06	0	1	1	0	0	0	0
1608834_at	VIT_14s0068g01370	Translocon-associated protein beta TRAP complex	vv24141Protein_processing_in_endoplasmic_reticulum vv50133Primary_active_transporter_cat_A9_to_A18	30.05 transmembrane signal transduction		0.000238167	1	0	0	0	0	0	0
1618142_at	VIT_03s0038g01820	Translocon-associated protein alpha TRAP complex	vv24141Protein_processing_in_endoplasmic_reticulum vv50133Primary_active_transporter_cat_A9_to_A18	20.01.10 protein transport	1619506_s_at 1618142_at	4.30053e-06	1	0	1	0	0	0	0
1619506_s_at	VIT_03s0038g01820	Translocon-associated protein alpha TRAP complex	vv24141Protein_processing_in_endoplasmic_reticulum vv50133Primary_active_transporter_cat_A9_to_A18	20.01.10 protein transport	1619506_s_at 1618142_at	0.00073825	0	0	1	0	0	0	0
1616006_s_at	VIT_18s0001g11890	E3 ubiquitin-protein ligase RNF5	vv24141Protein_processing_in_endoplasmic_reticulum vv60078Other_zf-C3HC4	14.07.05 modification by ubiquitination, deubiquitination	1616006_s_at 1608293_at	0.000259061	0	1	0	0	0	0	0
1608189_s_at	VIT_13s0019g02200	Protein phosphatase 2CA AHG3 PP2CA	vv30001ABA_signaling	30.01 intracellular signalling	1608189_s_at 1610383_at	3.72344e-05	1	0	0	0	0	1	1
1610383_at	VIT_13s0019g02200	Protein phosphatase 2CA AHG3 PP2CA	vv30001ABA_signaling	30.01 intracellular signalling	1608189_s_at 1610383_at	0.0482449	1	0	0	0	0	0	0
1610583_at	GSVIVT00035869001	Abscisic acid receptor PYL11 RCAR5	vv30001ABA_signaling	11.02.03 mRNA synthesis		5.16424e-06	1	1	0	0	0	0	0
1610938_at	VIT_00s0710g00020	SNF1-related protein kinase 2.7 SNRK2.7 SRK2F	vv30001ABA_signaling	14.07.03 modification by phosphorylation, dephosphorylation, autophosphorylation		0.00636439	1	0	0	0	0	0	1
1614833_at	VIT_02s0236g00130	SNF1-related protein kinase SRK2F	vv30001ABA_signaling	14.07.03 modification by phosphorylation, dephosphorylation, autophosphorylation	1618638_at 1614833_at	0.00779363	1	0	0	0	0	0	0
1615895_at	VIT_06s0004g07830	SOS2 (salt overly sensitive 2)	vv30001ABA_signaling	14.07.03 modification by phosphorylation, dephosphorylation, autophosphorylation		2.16291e-08	1	0	0	0	0	1	1
1618638_at	VIT_02s0236g00130	SNF1-related protein kinase SRK2F	vv30001ABA_signaling	14.07.03 modification by phosphorylation, dephosphorylation, autophosphorylation	1618638_at 1614833_at	9.22104e-06	1	1	0	0	0	0	0
1621499_at	VIT_08s0007g05880	Dehydration-induced protein (ERD15)	vv30001ABA_signaling	16.03.03 RNA binding	1617791_s_at 1621499_at	9.04541e-06	1	0	1	0	0	0	0
1619145_s_at	VIT_13s0047g00250	EIN3	vv30001ABA_signaling vv30008Ethylene_signaling vv30009Flower_development vv60027EIL	11.02.03.04.01 transcription activation		0.00370163	1	0	0	0	0	0	0
1608253_at	VIT_06s0004g05460	Protein phosphatase 2C DBP	vv30001ABA_signaling vv60024DBP	30.01 intracellular signalling		1.24848e-06	1	0	0	0	0	1	1
1606670_at	VIT_08s0058g01040	SOS2 (salt overly sensitive 2)	vv30001ABA_signaling	14.07.03 modification by phosphorylation, dephosphorylation, autophosphorylation	1606670_at 1618045_at	2.63017e-07	0	1	0	0	0	0	1
1606933_a_at	VIT_02s0025g01340	Abscisic acid receptor PYL8 RCAR3	vv30001ABA_signaling	11.02.03 mRNA synthesis	1606933_a_at 1616802_s_at 1621897_x_at 1621287_at	0.000126818	0	1	0	0	0	0	1
1616802_s_at	VIT_02s0025g01340	Abscisic acid receptor PYL8 RCAR3	vv30001ABA_signaling	99 UNCLASSIFIED PROTEINS	1606933_a_at 1616802_s_at 1621897_x_at 1621287_at	4.98878e-07	0	1	1	0	0	0	1
1617094_at	VIT_11s0016g05420	SOS2 (salt overly sensitive 2)	vv30001ABA_signaling	30.01.09.03 Ca2+ mediated signal transduction		0.0428208	0	1	0	0	0	0	0
1618211_at	VIT_05s0049g02240	AWPM-19	vv30001ABA_signaling	36.20.18.05 abscisic acid response		5.04388e-07	0	1	0	0	1	1	1
1621497_at	VIT_04s0008g01420	HAB2 (Homology to ABI2)	vv30001ABA_signaling	36.20.18.05 abscisic acid response	1621497_at 1610852_at	0.0140904	0	1	1	0	0	1	1
1610635_at	VIT_07s0130g00130	Calcium-dependent protein kinase 4 CPK4	vv30001ABA_signaling vv34626Plant-pathogen_interaction	30.01.09.03 Ca2+ mediated signal transduction		0.00715368	0	1	0	0	0	0	0
1607193_at	VIT_02s0033g01380	Alternative oxidase 1D	vv30001ABA_signaling	02.13 respiration		0.000125332	0	0	1	0	0	0	0
1609460_at	VIT_18s0001g06310	SnRK2-8	vv30001ABA_signaling	14.07.03 modification by phosphorylation, dephosphorylation, autophosphorylation	1609336_s_at 1609460_at	0.027662	0	0	1	0	0	0	0
1610057_at	VIT_13s0067g02130	Dehydration-induced protein (ERD15)	vv30001ABA_signaling	16.03.03 RNA binding		6.68248e-06	0	0	1	0	0	0	0
1617568_at	VIT_04s0008g04490	MARD1 (mediator of ABA-regulated dormancy 1)	vv30001ABA_signaling	99 UNCLASSIFIED PROTEINS	1617568_at 1613225_at 1618415_s_at	0.00075944	0	0	1	0	0	0	0
1617791_s_at	VIT_08s0007g05880	Dehydration-induced protein (ERD15)	vv30001ABA_signaling	36.20.35.09.05 osmotic response	1617791_s_at 1621499_at	0.00146413	0	0	1	0	0	0	0
1608002_s_at	VIT_12s0035g00310	Protein kinase SPK-3 ASK1	vv30001ABA_signaling vv30009Flower_development	14.07.03 modification by phosphorylation, dephosphorylation, autophosphorylation	1608002_s_at 1618216_at 1606927_at	9.17559e-06	0	0	1	0	0	0	0
1612082_s_at	VIT_08s0007g08300	Calcium-dependent protein kinase 32 CPK32	vv30001ABA_signaling vv34626Plant-pathogen_interaction	30.01.09.03 Ca2+ mediated signal transduction		1.79379e-07	0	0	1	0	0	0	1
1621772_at	VIT_03s0038g03960	Calcium-dependent protein kinase 6 CPK6	vv30001ABA_signaling vv34626Plant-pathogen_interaction	30.01.09.03 Ca2+ mediated signal transduction		1.06996e-09	0	0	1	1	0	0	1
1609419_at	VIT_03s0038g01600	ABA-responsive protein (HVA22a)	vv30001ABA_signaling	36.20.18.05 abscisic acid response	1619261_s_at 1609419_at	2.92036e-06	0	0	0	1	0	0	1
1619261_s_at	VIT_03s0038g01600	ABA-responsive protein (HVA22a)	vv30001ABA_signaling	36.20.18.05 abscisic acid response	1619261_s_at 1609419_at	0.000162578	0	0	0	1	0	1	0
1619398_at	VIT_13s0019g01720	Abscisic acid insensitive 8	vv30001ABA_signaling	99 UNCLASSIFIED PROTEINS		0.000523681	0	0	0	1	0	0	0
1619029_at	VIT_03s0063g00310	ABA-responsive element-binding protein ABF4	vv30001ABA_signaling vv60012BZIP	11.02.03.04.01 transcription activation	1619029_at 1621396_at	5.22384e-13	0	0	0	0	1	1	1
1621396_at	VIT_03s0063g00310	ABA-responsive element-binding protein ABF4	vv30001ABA_signaling vv60012BZIP	11.02.03.04 transcriptional control	1619029_at 1621396_at	7.32798e-08	0	0	0	0	0	1	1
1608074_s_at	VIT_17s0053g00990	Alpha-expansin 1 precursor	vv30003Auxin_signaling	40.01 cell growth / morphogenesis	1608074_s_at 1610849_at	4.14402e-09	1	0	0	0	1	1	1
1608191_at	VIT_08s0007g00440	Alpha-expansin 6 precursor	vv30003Auxin_signaling	40.01 cell growth / morphogenesis		4.08219e-09	1	1	0	0	1	1	1
1608953_at	VIT_17s0000g02750	Auxin-dependent protein (ARCA)	vv30003Auxin_signaling	30.01.05.05.01 small GTPase mediated signal transduction	1608577_s_at 1608953_at 1616324_s_at 1619885_at 1615312_at	8.91855e-05	1	1	0	0	0	0	0
1615312_at	VIT_17s0000g02750	Auxin-dependent protein (ARCA)	vv30003Auxin_signaling	30.01.05.05.01 small GTPase mediated signal transduction	1608577_s_at 1608953_at 1616324_s_at 1619885_at 1615312_at	0.0177101	1	0	0	0	0	0	0
1619082_at	VIT_14s0108g01020	Alpha-expansin 1 precursor	vv30003Auxin_signaling	40.01 cell growth / morphogenesis	1620840_at 1619082_at	0.000575094	1	0	1	0	0	0	1
1620840_at	VIT_14s0108g01020	Alpha-expansin 1 precursor	vv30003Auxin_signaling	40.01 cell growth / morphogenesis	1620840_at 1619082_at	0.000157953	1	0	0	0	0	0	1
1612180_at	VIT_06s0004g03130	Auxin response factor 4	vv30003Auxin_signaling vv60004ARF	36.20.18.01 auxin response		0.00540053	1	0	0	0	0	0	1
1613857_at	VIT_04s0008g00220	IAA6	vv30003Auxin_signaling vv60008AUXIAA	36.20.18.01 auxin response	1613857_at 1617680_at	0.00474645	1	0	0	0	0	0	1
1607503_s_at	VIT_10s0003g00090	DRM1 dormancy/auxin associated	vv30003Auxin_signaling	36.20.18.01 auxin response		0.000203049	0	1	0	0	0	0	0
1616785_at	VIT_05s0020g04680	Auxin-induced protein 22D	vv30003Auxin_signaling vv60008AUXIAA	36.20.18.01 auxin response		1.80721e-05	0	1	0	0	0	1	0
1607926_at	VIT_12s0057g00420	Auxin-responsive protein AIR12	vv30003Auxin_signaling	20.01.15 electron transport	1610623_s_at 1607926_at	0.000175066	0	0	1	0	0	0	0
1608577_s_at	VIT_17s0000g02750	Auxin-dependent protein (ARCA)	vv30003Auxin_signaling	30.01.05.05.01 small GTPase mediated signal transduction	1608577_s_at 1608953_at 1616324_s_at 1619885_at 1615312_at	0.0246335	0	0	1	0	0	0	0
1608925_at	VIT_14s0083g00890	Transport inhibitor response 1 protein	vv30003Auxin_signaling	14.07.05 modification by ubiquitination, deubiquitination	1608925_at 1621519_at	0.00831057	0	0	1	0	0	0	0
1610623_s_at	VIT_12s0057g00420	Auxin-responsive protein AIR12	vv30003Auxin_signaling	36.20.18.01 auxin response	1610623_s_at 1607926_at	1.66939e-05	0	0	1	0	0	0	0
1619885_at	VIT_17s0000g02750	Auxin-dependent protein (ARCA)	vv30003Auxin_signaling	30.01.05.05.01 small GTPase mediated signal transduction	1608577_s_at 1608953_at 1616324_s_at 1619885_at 1615312_at	0.00469792	0	0	1	0	0	0	0
1614660_at	VIT_09s0002g05150	IAA19	vv30003Auxin_signaling vv60008AUXIAA	36.20.18.01 auxin response		0.00124298	0	0	1	0	0	0	0
1615985_at	VIT_07s0141g00270	Auxin-induced protein 22D	vv30003Auxin_signaling vv60008AUXIAA	36.20.18.01 auxin response	1615985_at 1619751_at	0.00363191	0	0	1	0	0	0	0
1619751_at	VIT_07s0141g00270	Auxin-induced protein 22D	vv30003Auxin_signaling vv60008AUXIAA	36.20.18.01 auxin response	1615985_at 1619751_at	3.89044e-07	0	0	1	1	0	0	0
1610418_at	VIT_18s0001g01130	Alpha-expansin 1 precursor	vv30003Auxin_signaling	40.01 cell growth / morphogenesis		1.12357e-24	0	0	0	1	1	0	1
1612090_s_at	VIT_11s0016g01220	Auxin-binding protein ABP19a precursor	vv30003Auxin_signaling	36.20.18.01 auxin response		2.38442e-21	0	0	0	1	0	1	1
1612253_at	VIT_06s0004g04860	Alpha-expansin 6 precursor	vv30003Auxin_signaling	40.01 cell growth / morphogenesis		6.12578e-05	0	0	0	1	0	0	0
1616104_at	VIT_04s0023g03230	Auxin-responsive SAUR9	vv30003Auxin_signaling	36.20.18.01 auxin response	1616104_at 1619874_at	0.000509827	0	0	0	1	1	0	0
1609591_at	VIT_16s0098g01150	Auxin-responsive SAUR29	vv30003Auxin_signaling	36.20.18.01 auxin response		1.09483e-05	0	0	0	0	1	0	1
1613527_at	VIT_17s0000g06360	Alpha-expansin 3	vv30003Auxin_signaling	40.01 cell growth / morphogenesis		2.17594e-06	0	0	0	0	1	1	0
1620224_at	VIT_05s0062g00850	Auxin-responsive protein	vv30003Auxin_signaling	36.20.18.01 auxin response	1620224_at 1610030_s_at	0.00095383	0	0	0	0	1	1	0
1620438_at	GSVIVT00008223001	Beta-Expansin B1	vv30003Auxin_signaling	40.01 cell growth / morphogenesis	1620438_at 1607833_at	9.00088e-08	0	0	0	0	1	1	1
1622301_at	VIT_10s0405g00040	Auxin-responsive protein	vv30003Auxin_signaling	36.20.18.01 auxin response		2.08669e-05	0	0	0	0	1	1	0
1614357_s_at	VIT_16s0050g01510	SGT1-2	vv30003Auxin_signaling vv34626Plant-pathogen_interaction	99 UNCLASSIFIED PROTEINS	1614357_s_at 1620695_at	6.14255e-09	0	0	0	0	1	1	1
1620060_at	VIT_09s0002g07020	TPR4/WSIP2 (topless-related 4)	vv30003Auxin_signaling	99 UNCLASSIFIED PROTEINS		0.00345569	0	0	0	0	0	1	1
1606557_at	VIT_12s0055g01150	Brassinosteroid insensitive 1-associated receptor kinase 1	vv30005Brassinosteroids_signaling vv34626Plant-pathogen_interaction	36.20.18.06 brassinosteroid response		7.75404e-10	0	1	0	1	1	1	0
1621792_at	VIT_04s0023g01250	Brassinosteroid Signaling positive regulator (BZR1)	vv30005Brassinosteroids_signaling vv60010BES1	99 UNCLASSIFIED PROTEINS		2.93716e-07	0	1	0	0	0	1	1
1622864_at	VIT_17s0000g04790	BIM1 (BES1-interacting Myc-like protein 1)	vv30005Brassinosteroids_signaling vv60011BHLH	11.02.03.04.01 transcription activation		8.97248e-07	0	1	1	0	0	0	0
1619945_at	VIT_01s0244g00170	Cytokinin-repressed protein CR9	vv30007Cytokinin_signaling	34.11.11 rhythm (e.g. circadian, ultradian)		4.84692e-08	1	0	0	0	0	0	0
1616694_at	VIT_14s0030g00410	Arabidopsis histidine phosphotransfer AHP1	vv30007Cytokinin_signaling	30.01.05.07 two-component signal transduction system (e.g. phosphorelay)		0.000157632	0	0	1	0	0	0	0
1608006_at	VIT_06s0004g03650	Pseudo-response regulator 7 (APRR7)	vv30007Cytokinin_signaling vv34710Circadian_rhythm vv60050PseudoARR-B	30.01.05.07 two-component signal transduction system (e.g. phosphorelay)		4.08146e-15	1	0	0	0	1	0	0
1610683_at	VIT_03s0180g00040	Cyclin D3_2	vv30007Cytokinin_signaling vv44110Cell_cycle	10.03 cell cycle	1610683_at 1607495_at	5.15842e-06	0	0	0	0	0	1	1
1608397_at	VIT_02s0012g00570	Pseudo-response regulator 2 (APRR2) (TOC2)	vv30007Cytokinin_signaling vv60006ARR-B	99 UNCLASSIFIED PROTEINS		3.23992e-05	0	1	0	0	0	0	0
1621327_at	VIT_04s0008g05900	ARR12	vv30007Cytokinin_signaling vv60006ARR-B	30.01.05.07 two-component signal transduction system (e.g. phosphorelay)	1621327_at 1618872_at	0.00259807	0	0	1	0	0	0	1
1616872_at	VIT_15s0048g02540	Pseudo-response regulator 9 (APRR9)	vv30007Cytokinin_signaling vv60050PseudoARR-B	30.01.05.07 two-component signal transduction system (e.g. phosphorelay)		0.0183517	1	0	0	0	0	0	0
1612955_at	VIT_13s0067g03070	ARR17 typeA	vv30007Cytokinin_signaling vv60072Orphans_Response_reg	30.05.01.10 two-component signal transduction system (sensor kinase component)	1612955_at 1614472_at	4.6737e-06	0	0	1	1	0	0	1
1616474_at	VIT_08s0007g03040	E8 protein	vv30008Ethylene_signaling	36.20.18.02 ethylene response		0.00963247	1	0	0	0	1	1	0
1619311_at	VIT_10s0003g00580	ERF/AP2 transcription factor sub B-3 (ATERF-2)	vv30008Ethylene_signaling vv30011Jasmonate_signaling vv60003AP2_EREBP	11.02.03.04.01 transcription activation		1.60463e-05	1	1	0	0	0	0	0
1620278_at	VIT_05s0029g00140	Ethylene-responsive transcription factor ERF062	vv30008Ethylene_signaling vv60003AP2_EREBP	11.02.03.04.01 transcription activation		8.23494e-08	1	0	0	0	0	1	1
1621760_at	VIT_12s0059g01460	Ethylene-responsive element-binding factor 3	vv30008Ethylene_signaling vv60003AP2_EREBP	11.02.03.04.01 transcription activation		0.0124457	1	0	0	0	0	0	0
1621552_at	VIT_11s0016g04080	Multiprotein-bridging factor 1c MBF1C	vv30008Ethylene_signaling vv60043MBF1	11.02.03.04.01 transcription activation		3.79088e-06	1	0	0	0	0	1	1
1611583_at	VIT_16s0100g00400	Ethylene-responsive transcription factor ERF025	vv30008Ethylene_signaling vv60003AP2_EREBP	11.02.03.04.01 transcription activation		4.90922e-07	0	1	1	0	0	0	0
1609953_at	VIT_05s0049g00090	Ethylene receptor (ETR2)	vv30008Ethylene_signaling	99 UNCLASSIFIED PROTEINS	1622471_at 1609953_at	9.24158e-10	0	0	1	0	0	0	1
1622471_at	VIT_05s0049g00090	Ethylene receptor (ETR2)	vv30008Ethylene_signaling	36.20.18.02 ethylene response	1622471_at 1609953_at	2.40901e-06	0	0	1	0	0	0	0
1612372_at	VIT_02s0025g04440	DREB sub A-4 of ERF/AP2 transcription factor	vv30008Ethylene_signaling vv60003AP2_EREBP	11.02.03.04.01 transcription activation		5.27785e-08	0	0	1	1	0	1	1
1612636_at	VIT_18s0089g01020	Ethylene-responsive transcription factor	vv30008Ethylene_signaling vv60003AP2_EREBP	11.02.03.04.01 transcription activation		0.000317724	0	0	1	0	0	0	0
1610882_s_at	VIT_11s0016g03560	Ethylene-responsive protein	vv30008Ethylene_signaling vv60011BHLH	11.02.03.04.01 transcription activation	1610882_s_at 1617626_at	0.000214974	0	0	1	0	0	0	0
1617626_at	VIT_11s0016g03560	Ethylene-responsive protein	vv30008Ethylene_signaling vv60011BHLH	11.02.03.04.01 transcription activation	1610882_s_at 1617626_at	2.1613e-07	0	0	1	0	0	0	0
1622402_at	VIT_07s0005g00850	ERS type ethylene receptor	vv30008Ethylene_signaling	36.20.18.02 ethylene response		3.59278e-05	0	0	0	1	0	0	0
1621270_at	VIT_11s0016g03350	AP2/EREBP transcription factor TINY2	vv30008Ethylene_signaling vv60003AP2_EREBP	11.02.03.04.01 transcription activation	1621270_at 1613968_at	0.000557932	0	0	0	1	0	0	0
1618771_s_at	VIT_01s0011g03070	AP2 domain-containing protein RAP2.8	vv30008Ethylene_signaling vv60003AP2_EREBP	11.02.03.04.01 transcription activation	1618771_s_at 1618998_at	2.45125e-05	0	0	0	0	1	0	1
1618998_at	VIT_01s0011g03070	AP2 domain-containing protein RAP2.8	vv30008Ethylene_signaling vv60003AP2_EREBP	11.02.03.04.01 transcription activation	1618771_s_at 1618998_at	2.9869e-07	0	0	0	0	1	1	1
1608315_at	VIT_18s0001g10150	Ethylene-responsive transcription factor ERF011	vv30008Ethylene_signaling vv60017C2H2	11.02.03.04.01 transcription activation		0.00156313	0	0	0	0	1	0	1
1612677_at	VIT_18s0001g08610	AP2-like AINTEGUMENTA-like	vv30008Ethylene_signaling vv60003AP2_EREBP	11.02.03.04.01 transcription activation	1612677_at 1610205_at	0.0472523	0	0	0	0	0	1	1
1617012_at	VIT_04s0008g06000	Ethylene-responsive transcription factor ERF003	vv30008Ethylene_signaling vv60003AP2_EREBP	11.02.03.04.01 transcription activation		4.91634e-10	0	0	0	0	0	1	1
1618441_at	VIT_04s0008g03240	BAM2 (big apical meristem 2)	vv30009Flower_development	30.05.01 receptor enzyme mediated signalling		2.11138e-05	1	0	1	0	0	0	1
1621140_at	VIT_04s0044g01260	SEU3B protein	vv30009Flower_development	98 CLASSIFICATION NOT YET CLEAR-CUT		2.57654e-07	1	0	0	0	0	0	0
1615524_at	VIT_15s0048g01240	MADS-box protein AGL20	vv30009Flower_development vv60042MADS	11.02.03.04.01 transcription activation		4.45526e-08	1	0	1	0	0	1	1
1621827_at	GSVIVT00002779001	Flowering locus C-like MADS-box protein	vv30009Flower_development vv60042MADS	11.02.03.04.01 transcription activation		2.06111e-08	1	0	0	0	0	1	1
1611663_s_at	VIT_06s0080g00290	TFL1 (Terminal flower 1)	vv30009Flower_development	41.03.07 flower development	1611663_s_at 1619117_s_at 1617422_s_at 1615284_at	0.0225335	0	1	1	0	0	0	0
1619117_s_at	VIT_06s0080g00290	TFL1 (Terminal flower 1)	vv30009Flower_development	41.03.07 flower development	1611663_s_at 1619117_s_at 1617422_s_at 1615284_at	0.00120079	0	1	0	0	0	0	0
1621228_at	VIT_11s0016g04630	GAI protein.	vv30009Flower_development vv30010Gibberellin_signaling vv60032GRAS	36.20.18.03 gibberellic acid response		0.000112573	0	1	0	0	0	0	0
1611920_at	VIT_17s0000g04130	MYB divaricata	vv30009Flower_development vv60044MYB	11.02.03.04.01 transcription activation	1611920_at 1615729_at	0.00182077	0	1	0	0	0	0	0
1609874_at	VIT_14s0083g00640	Constans 2 (COL2)	vv30009Flower_development vv34710Circadian_rhythm vv60014C2C2-CO	11.02.03.04.01 transcription activation	1609874_at 1617734_at	0.0441771	0	0	1	0	0	1	0
1612095_at	VIT_01s0011g03520	Constans-like 16	vv30009Flower_development vv34710Circadian_rhythm vv60014C2C2-CO	11.02.03.04.01 transcription activation		0.0343204	0	0	1	0	0	0	0
1617734_at	VIT_14s0083g00640	Constans 2 (COL2)	vv30009Flower_development vv34710Circadian_rhythm vv60014C2C2-CO	11.02.03.04.01 transcription activation	1609874_at 1617734_at	0.018312	0	0	1	0	0	0	0
1621626_at	VIT_11s0052g01800	Constans-like 5	vv30009Flower_development vv34710Circadian_rhythm vv60014C2C2-CO	11.02.03.04.01 transcription activation		0.00413034	0	0	0	0	0	1	0
1611361_at	VIT_14s0068g01800	SEPALLATA3	vv30009Flower_development vv60042MADS	11.02.03.04.01 transcription activation	1611361_at 1615127_at	5.20954e-06	0	0	0	0	0	1	1
1607897_at	VIT_08s0007g05860	GASA like	vv30010Gibberellin_signaling	36.20.18.03 gibberellic acid response		1.03848e-18	1	0	1	1	0	0	1
1617881_at	VIT_14s0066g01790	GASA like	vv30010Gibberellin_signaling	36.20.18.03 gibberellic acid response		6.50742e-10	1	1	0	1	0	0	0
1612462_at	VIT_07s0129g00580	Snakin-1	vv30010Gibberellin_signaling	36.20.18.03 gibberellic acid response		4.23916e-05	0	0	1	0	1	0	0
1607118_at	VIT_14s0030g00440	Gibberellin receptor GID1L1	vv30010Gibberellin_signaling	99 UNCLASSIFIED PROTEINS	1607118_at 1618181_at 1622124_at	8.60186e-05	0	0	0	1	0	0	0
1610607_at	VIT_14s0108g00740	GASA4	vv30010Gibberellin_signaling	36.20.18.03 gibberellic acid response		9.29739e-07	0	0	0	0	0	1	1
1617501_at	TC70892	Snakin-1	vv30010Gibberellin_signaling	36.20.18.03 gibberellic acid response		0.000955688	0	0	0	0	0	1	1
1611569_at	VIT_19s0014g04940	Chitin-inducible gibberellin-responsive protein 1	vv30010Gibberellin_signaling vv60032GRAS	11.02.03.04.01 transcription activation		0.00158879	0	0	0	1	0	0	0
1608692_s_at	VIT_03s0088g00810	Pathogenesis-related protein 1 precursor (PRP 1)	vv30011Jasmonate_signaling vv34626Plant-pathogen_interaction	32.05.03 defense related proteins	1613816_x_at 1611490_at 1608692_s_at 1620400_at	2.12659e-08	1	0	0	0	0	1	0
1613816_x_at	VIT_03s0088g00810	Pathogenesis-related protein 1 precursor (PRP 1)	vv30011Jasmonate_signaling vv34626Plant-pathogen_interaction	32.05.03 defense related proteins	1613816_x_at 1611490_at 1608692_s_at 1620400_at	1.11811e-08	1	0	1	0	0	1	0
1613471_at	VIT_11s0052g01650	Pathogenesis-related protein 1 precursor (PRP 1)	vv30011Jasmonate_signaling vv34626Plant-pathogen_interaction	32.05.03 defense related proteins		1.3799e-11	0	1	0	0	0	1	1
1609566_at	VIT_07s0031g02390	Phytoalexin-deficient 4 protein (PAD4)	vv30011Jasmonate_signaling	01.06 lipid, fatty acid and isoprenoid metabolism		6.03091e-10	0	0	1	0	0	0	1
1611800_at	VIT_00s0684g00030	SEN1 (dark inducible 1)	vv30011Jasmonate_signaling	41.03.10 senescence	1611800_at	0.00233459	0	0	1	0	0	1	0
1618773_at	VIT_15s0046g00320	Myc2 bHLH protein	vv30011Jasmonate_signaling vv34626Plant-pathogen_interaction vv60011BHLH	11.02.03.04 transcriptional control		0.000315913	0	0	1	0	0	0	0
1610372_at	VIT_09s0002g00890	Jasmonate ZIM-domain protein 1	vv30011Jasmonate_signaling vv60069ZIM	99 UNCLASSIFIED PROTEINS		0.000850784	0	0	1	0	0	0	0
1618533_at	VIT_11s0052g01620	Pathogenesis-related protein 1 precursor (PRP 1)	vv30011Jasmonate_signaling vv34626Plant-pathogen_interaction	32.05.03 defense related proteins		5.07513e-06	0	0	0	1	0	0	1
1614295_at	VIT_02s0012g01320	MYC jasmonic acid 3	vv30011Jasmonate_signaling vv34626Plant-pathogen_interaction vv60011BHLH	11.02.03.04.01 transcription activation		0.000401028	0	0	0	1	0	0	0
1613770_s_at	VIT_11s0016g00710	Jasmonate ZIM-domain protein 1	vv30011Jasmonate_signaling vv60069ZIM	11.02.03.04.01 transcription activation		0.000282585	0	0	0	1	0	0	0
1618038_at	VIT_17s0000g07560	EDS1 (Enhanced disease susceptibility 1)	vv30011Jasmonate_signaling	36.20.18.99 other plant signalling molecules response (jasmonic acid, salicylic acid etc.)	1618038_at 1608529_at	3.1807e-07	0	0	0	0	0	1	0
1611490_at	VIT_03s0088g00810	Pathogenesis-related protein 1 precursor (PRP 1)	vv30011Jasmonate_signaling vv34626Plant-pathogen_interaction	32.05.03 defense related proteins	1613816_x_at 1611490_at 1608692_s_at 1620400_at	1.73914e-06	0	0	0	0	0	1	0
1611012_at	VIT_11s0052g01380	Calmodulin-binding protein	vv34020Calcium_signaling_pathway vv34626Plant-pathogen_interaction	30.01.09.03 Ca2+ mediated signal transduction		0.00560328	0	1	0	0	0	0	0
1613692_at	VIT_14s0006g01400	Calmodulin	vv34020Calcium_signaling_pathway vv34626Plant-pathogen_interaction	30.01.09.03 Ca2+ mediated signal transduction	1616893_s_at 1612466_at 1613692_at	1.19471e-07	0	0	1	0	0	1	1
1614799_at	VIT_11s0206g00070	Calmodulin-binding protein	vv34020Calcium_signaling_pathway vv34626Plant-pathogen_interaction	30.01.09.03 Ca2+ mediated signal transduction		5.27859e-05	0	0	1	0	0	0	0
1615113_at	VIT_08s0007g05790	Calmodulin	vv34020Calcium_signaling_pathway vv34626Plant-pathogen_interaction	30.01.09.03 Ca2+ mediated signal transduction		3.11469e-07	0	0	1	1	0	0	1
1620074_at	VIT_05s0020g04420	Calmodulin	vv34020Calcium_signaling_pathway vv34626Plant-pathogen_interaction	30.01.09.03 Ca2+ mediated signal transduction	1620074_at 1607441_at	3.02629e-07	0	0	1	0	0	0	1
1611127_at	VIT_18s0001g11830	Calmodulin	vv34020Calcium_signaling_pathway vv34626Plant-pathogen_interaction	30.01.09.03 Ca2+ mediated signal transduction		0.0185076	0	0	0	1	0	0	0
1615767_at	VIT_08s0058g01440	Ribosomal S6 kinase p90	vv34150mTOR_signaling_pathway	14.07.03 modification by phosphorylation, dephosphorylation, autophosphorylation	1615767_at 1613210_at	0.00252161	0	1	0	0	0	0	1
1607531_at	VIT_06s0004g03920	Pto serine/threonine kinase	vv34626Plant-pathogen_interaction	30.01.05.01 protein kinase cascades		0.00398219	1	1	0	0	0	0	0
1617679_at	VIT_07s0104g00600	Elongation factor Tu	vv34626Plant-pathogen_interaction	12.04.02 translation elongation	1617679_at 1621437_at	0.0152744	1	0	0	0	0	0	0
1621734_at	VIT_18s0001g03080	Chitin elicitor-binding CEBIP LysM domain-containing	vv34626Plant-pathogen_interaction	01.25 extracellular metabolism	1611396_at 1621734_at	0.031405	1	0	0	0	0	0	0
1608205_at	VIT_17s0000g09370	Elongation factor EF-Tu RABE1B	vv34626Plant-pathogen_interaction	12.04.02 translation elongation		1.50588e-09	0	1	1	1	0	1	0
1617441_at	VIT_17s0000g05520	Calcium-dependent protein kinase 30 CPK30	vv34626Plant-pathogen_interaction	30.01.09.03 Ca2+ mediated signal transduction		5.82852e-05	0	1	0	0	0	0	0
1608400_at	VIT_11s0016g01770	MKK2	vv34626Plant-pathogen_interaction	30.01.05.01 protein kinase cascades	1608400_at 1608127_s_at 1620855_at	1.19254e-08	0	0	1	0	0	0	1
1608546_at	GSVIVT00010046001	RPM1-interacting protein 4	vv34626Plant-pathogen_interaction	99 UNCLASSIFIED PROTEINS		0.00127396	0	0	1	0	0	0	0
1610931_at	VIT_19s0090g00410	Calcium-dependent protein kinase 9 CPK9	vv34626Plant-pathogen_interaction	30.01.09.03 Ca2+ mediated signal transduction	1621727_s_at 1610931_at	0.00718323	0	0	1	0	0	0	0
1608127_s_at	VIT_11s0016g01770	MKK2	vv34626Plant-pathogen_interaction	30.01.05.01 protein kinase cascades	1608400_at 1608127_s_at 1620855_at	2.35176e-05	0	0	0	0	1	1	1
1609149_at	VIT_08s0040g03140	FRK1 (FLG22-induced receptor-like kinase 1)	vv34626Plant-pathogen_interaction	30.05.01.18 transmembrane receptor protein serine/threonine kinase signalling pathways		9.25121e-05	0	0	0	0	1	0	0
1610445_at	VIT_16s0022g02040	PBS2 (PPHB susceptible 2)	vv34626Plant-pathogen_interaction	36.20.16 plant defense response		0.0113297	0	0	0	0	0	1	1
1613268_at	VIT_15s0046g00980	Cyclic nucleotide-regulated ion channel 1	vv34626Plant-pathogen_interaction vv50101Channels_and_pores	20.03.01.01 ion channels		6.91155e-11	0	1	0	0	0	1	1
1615486_at	VIT_14s0108g01420	DEFENSE NO death 1	vv34626Plant-pathogen_interaction vv50101Channels_and_pores	20.03.01.01 ion channels		0.00550901	0	0	1	0	1	1	1
1621591_at	VIT_19s0014g03700	Cyclic nucleotide-regulated ion channel 4	vv34626Plant-pathogen_interaction vv50101Channels_and_pores	20.03.01.01 ion channels		0.00168442	0	0	0	0	1	0	0
1610064_at	VIT_06s0004g07500	WRKY DNA-binding protein 33	vv34626Plant-pathogen_interaction vv60066WRKY	11.02.03.04.01 transcription activation		0.000422343	1	0	0	0	0	0	0
1609636_at	VIT_08s0058g00690	WRKY DNA-binding protein 33	vv34626Plant-pathogen_interaction vv60066WRKY	11.02.03.04.01 transcription activation	1609636_at 1613407_at	8.88134e-06	0	1	0	0	1	0	1
1613407_at	VIT_08s0058g00690	WRKY DNA-binding protein 33	vv34626Plant-pathogen_interaction vv60066WRKY	11.02.03.04 transcriptional control	1609636_at 1613407_at	1.00665e-05	0	0	0	1	0	0	1
1612847_at	VIT_00s0226g00050	R protein PRF disease resistance protein	vv34627R_proteins_from_Plant-pathogen_interaction	32.05.01 resistance proteins		3.14051e-06	0	1	0	1	0	0	1
1618289_at	GSVIVT00004974001	R protein disease resistance protein	vv34627R_proteins_from_Plant-pathogen_interaction	32.01 stress response	1617358_s_at 1618289_at	0.000393604	0	0	0	1	0	0	0
1620734_at	VIT_11s0052g00210	R protein disease resistance protein	vv34627R_proteins_from_Plant-pathogen_interaction	99 UNCLASSIFIED PROTEINS		1.91816e-08	0	0	0	0	0	1	1
1617059_at	VIT_14s0030g01660	Serine/threonine kinase WNK1	vv34710Circadian_rhythm	30.01.05.01 protein kinase cascades		0.00999637	1	0	0	0	0	0	0
1613978_at	VIT_13s0067g00860	Early flowering 4	vv34710Circadian_rhythm	41.03.07 flower development		1.13601e-05	0	1	0	0	0	0	1
1614760_at	VIT_01s0011g05810	Adagio protein 1	vv34710Circadian_rhythm	34.11.11 rhythm (e.g. circadian, ultradian)		7.43379e-07	0	1	0	0	0	0	1
1619197_at	VIT_04s0008g02670	Cryptochrome DASH	vv34710Circadian_rhythm	99 UNCLASSIFIED PROTEINS	1619197_at 1615378_at	2.40901e-06	0	1	0	0	0	0	0
1607032_s_at	VIT_15s0048g02410	Myb CCA1 (circadian clock associated 1)	vv34710Circadian_rhythm vv60045MYBrelated	11.02.03.01 general transcription activities	1607032_s_at 1621466_at 1616834_at 1613143_at	1.76839e-05	0	1	0	0	0	0	0
1613239_at	VIT_08s0040g03220	LCL1 (LHY/CCA1-like 1)	vv34710Circadian_rhythm vv60045MYBrelated	11.02.03.04.01 transcription activation	1613239_at 1617092_at	0.022222	0	1	0	0	0	1	1
1621466_at	VIT_15s0048g02410	Myb CCA1 (circadian clock associated 1)	vv34710Circadian_rhythm vv60045MYBrelated	11.02.03.04.01 transcription activation	1607032_s_at 1621466_at 1616834_at 1613143_at	1.07857e-05	0	1	0	0	0	0	0
1606727_at	VIT_12s0057g00980	Phytochrome defective C (PHYC)	vv34710Circadian_rhythm	34.11.01 photoperception and response		0.0366368	0	0	1	0	0	0	0
1611381_at	VIT_04s0079g00410	CIR1/RVE2 (circadian 1)	vv34710Circadian_rhythm vv60045MYBrelated	11.02.03.04.01 transcription activation		0.000966351	0	0	1	0	0	0	0
1618652_at	VIT_09s0002g01440	Early flowering 4	vv34710Circadian_rhythm	99 UNCLASSIFIED PROTEINS		4.94223e-07	0	0	0	0	1	1	1
1616581_at	VIT_12s0028g01110	Phytochrome- interacting factor 5 PIL6	vv34710Circadian_rhythm vv60011BHLH	34.11.01 photoperception and response		0.0002157	0	0	0	0	0	1	0
1608756_at	VIT_02s0025g00260	Polygalacturonase GH28	vv40006Cell_wall	01.25.01 extracellular polysaccharide degradation		9.45865e-16	1	0	0	1	0	0	1
1608897_at	VIT_07s0005g04110	Cellulose synthase CESA4	vv40006Cell_wall	01.05.01.03.02 polysaccharide biosynthesis	1622791_at 1608897_at	8.88954e-08	1	0	0	1	0	1	0
1609278_at	VIT_06s0004g05560	Invertase/pectin methylesterase inhibitor	vv40006Cell_wall	01.25 extracellular metabolism	1621023_at 1609278_at	1.54968e-05	1	1	0	0	0	0	0
1609790_at	VIT_10s0003g02440	Xyloglucan endotransglucosylase/hydrolase 23	vv40006Cell_wall	40.01 cell growth / morphogenesis		7.28831e-24	1	0	0	1	1	1	1
1611095_a_at	VIT_00s0323g00060	Invertase/pectin methylesterase inhibitor	vv40006Cell_wall	01.25 extracellular metabolism		0.00028939	1	0	0	0	0	0	0
1612509_at	VIT_14s0066g01060	Polygalacturonase GH28	vv40006Cell_wall	01.25.01 extracellular polysaccharide degradation	1612509_at 1613376_at 1617208_at	4.87472e-10	1	1	0	0	0	1	0
1612763_at	VIT_00s0323g00050	Invertase/pectin methylesterase inhibitor	vv40006Cell_wall	01.25 extracellular metabolism		0.000384916	1	0	1	0	0	0	0
1613330_at	VIT_13s0019g04910	Pectate lyase	vv40006Cell_wall	01.25.01 extracellular polysaccharide degradation		1.49738e-10	1	0	0	0	0	1	1
1617320_at	VIT_16s0022g00840	Invertase/pectin methylesterase inhibitor	vv40006Cell_wall	01.25 extracellular metabolism		1.01033e-10	1	1	0	0	0	1	0
1617487_at	VIT_14s0060g00230	Pectinacetylesterase	vv40006Cell_wall	01.05 C-compound and carbohydrate metabolism	1613666_at 1617487_at	0.0110904	1	0	0	0	0	0	0
1617739_at	VIT_01s0150g00460	Xyloglucan endotransglucosylase/hydrolase precursor	vv40006Cell_wall	40.01 cell growth / morphogenesis		3.62443e-06	1	0	0	0	0	0	1
1618657_at	VIT_15s0046g02000	Polygalacturonase GH28	vv40006Cell_wall	01.25.01 extracellular polysaccharide degradation		6.18851e-10	1	0	0	0	0	1	1
1619456_at	VIT_09s0002g00320	Pectinesterase PME3	vv40006Cell_wall	01.25 extracellular metabolism	1608261_at 1619456_at	0.00258293	1	0	0	0	0	1	1
1620201_at	VIT_11s0016g03020	Pectinesterase family	vv40006Cell_wall	01.05 C-compound and carbohydrate metabolism		1.18268e-07	1	0	0	1	0	0	1
1621477_s_at	VIT_05s0062g01160	Pectinesterase family	vv40006Cell_wall	99 UNCLASSIFIED PROTEINS		1.60606e-05	1	0	0	0	0	0	0
1621517_s_at	VIT_16s0022g00860	Invertase/pectin methylesterase inhibitor	vv40006Cell_wall	01.25 extracellular metabolism	1621517_s_at 1622012_at	1.38689e-15	1	1	0	0	1	1	1
1621913_at	VIT_14s0108g01170	Pectinesterase family	vv40006Cell_wall	01.25 extracellular metabolism	1621913_at 1607853_at	0.00158161	1	0	0	0	0	0	1
1622292_at	VIT_05s0020g00420	Polygalacturonase GH28	vv40006Cell_wall	01.05 C-compound and carbohydrate metabolism		1.14832e-17	1	0	0	1	1	0	1
1622770_at	VIT_02s0025g01380	Endo-1,4-beta-glucanase	vv40006Cell_wall	01.25.01 extracellular polysaccharide degradation		3.75953e-06	1	1	0	0	0	0	0
1609889_at	VIT_00s0975g00020	Cellulose synthase CSLE1	vv40006Cell_wall	01.05.01.03.02 polysaccharide biosynthesis		0.000393698	0	1	0	0	0	0	0
1610073_at	VIT_11s0052g01250	Xyloglucan endotransglucosylase/hydrolase 23	vv40006Cell_wall	40.01 cell growth / morphogenesis	1610073_at 1622735_s_at	0.0017967	0	1	0	0	1	0	0
1611683_s_at	VIT_15s0046g01090	Hydroxyproline-rich glycoprotein	vv40006Cell_wall	99 UNCLASSIFIED PROTEINS	1611683_s_at 1606878_at 1615340_at	0.000449004	0	1	0	0	0	0	0
1614646_at	VIT_08s0007g07880	Polygalacturonase GH28	vv40006Cell_wall	01.05 C-compound and carbohydrate metabolism		0.0018231	0	1	0	0	0	0	0
1615340_at	VIT_15s0046g01090	Hydroxyproline-rich glycoprotein	vv40006Cell_wall	99 UNCLASSIFIED PROTEINS	1611683_s_at 1606878_at 1615340_at	9.38993e-05	0	1	0	0	0	0	0
1615614_at	VIT_04s0069g00780	Cellulose synthase CSLC05	vv40006Cell_wall	01 METABOLISM		0.00965975	0	1	0	0	0	0	1
1618576_at	VIT_05s0051g00590	Pectate lyase	vv40006Cell_wall	01.25.01 extracellular polysaccharide degradation	1618576_at 1619659_s_at	7.52053e-05	0	1	0	0	0	0	1
1618849_at	VIT_02s0025g01330	Polygalacturonase GH28	vv40006Cell_wall	01.05 C-compound and carbohydrate metabolism	1611081_a_at 1618849_at	0.00743043	0	1	0	0	0	1	1
1622121_at	VIT_12s0059g01250	Endo-1,4-beta-glucanase	vv40006Cell_wall	40.01 cell growth / morphogenesis		2.06111e-08	0	1	0	0	0	1	1
1622735_s_at	VIT_11s0052g01250	Xyloglucan endotransglucosylase/hydrolase 23	vv40006Cell_wall	40.01 cell growth / morphogenesis	1610073_at 1622735_s_at	0.000307826	0	1	0	0	1	0	0
1606984_at	VIT_12s0035g02180	Endo-1,4-beta-glucanase	vv40006Cell_wall	01.25.01 extracellular polysaccharide degradation	1606984_at 1617920_at	0.000651185	0	0	1	0	0	0	0
1607189_at	VIT_16s0039g02020	Cellulose synthase CSLD3	vv40006Cell_wall	01.05.01.03.02 polysaccharide biosynthesis		5.21476e-09	0	0	1	1	0	0	1
1607766_at	VIT_02s0154g00290	Extensin	vv40006Cell_wall	42.01 cell wall		1.59924e-50	0	0	1	1	1	0	1
1608124_at	VIT_08s0032g00930	Fasciclin domain-containing protein FLA17	vv40006Cell_wall	42.01 cell wall		3.02197e-06	0	0	1	0	0	0	1
1608706_at	CF404110	Hydroxyproline-rich glycoprotein	vv40006Cell_wall	42.01 cell wall		1.3459e-05	0	0	1	0	0	0	0
1609506_at	VIT_02s0025g02650	Cellulase CEL2	vv40006Cell_wall	01.25.01 extracellular polysaccharide degradation	1609506_at 1613272_at	5.9416e-08	0	0	1	1	1	0	0
1610482_at	VIT_18s0122g00120	Cellulose synthase CESA2	vv40006Cell_wall	99 UNCLASSIFIED PROTEINS	1614173_at 1610482_at	5.6235e-05	0	0	1	0	0	0	1
1613050_at	VIT_08s0040g00630	Hydroxyproline-rich glycoprotein	vv40006Cell_wall	14.07 protein modification	1613050_at 1612633_at	0.00585319	0	0	1	0	0	0	1
1614173_at	VIT_18s0122g00120	Cellulose synthase CESA2	vv40006Cell_wall	01.05.01.03.02 polysaccharide biosynthesis	1614173_at 1610482_at	0.000371158	0	0	1	0	0	0	0
1615037_at	VIT_05s0020g01530	Alpha-1,6-xylosyltransferase	vv40006Cell_wall	01.05.03 polysaccharide metabolism	1622353_at 1615037_at	0.000844681	0	0	1	0	0	0	0
1622353_at	VIT_05s0020g01530	Alpha-1,6-xylosyltransferase	vv40006Cell_wall	01.05.03 polysaccharide metabolism	1622353_at 1615037_at	0.00304926	0	0	1	0	0	0	0
1622535_at	VIT_11s0016g00590	Invertase/pectin methylesterase inhibitor	vv40006Cell_wall	01.25 extracellular metabolism		1.36996e-05	0	0	1	0	0	0	0
1606998_at	VIT_17s0000g09810	Pectate lyase	vv40006Cell_wall	01.25.01 extracellular polysaccharide degradation	1606998_at 1618297_s_at	1.05712e-10	0	0	0	1	0	0	1
1608198_at	VIT_08s0007g00290	Pectinacetylesterase	vv40006Cell_wall	01.05 C-compound and carbohydrate metabolism	1608198_at 1611960_at	2.16291e-08	0	0	0	1	0	0	1
1615343_at	VIT_01s0011g01300	Polygalacturonase QRT3	vv40006Cell_wall	99 UNCLASSIFIED PROTEINS		2.82988e-08	0	0	0	1	1	1	0
1617015_at	VIT_07s0005g05520	Pectate lyase	vv40006Cell_wall	01 METABOLISM	1617015_at 1612306_at	5.5862e-09	0	0	0	1	0	0	1
1617208_at	VIT_14s0066g01060	Polygalacturonase GH28	vv40006Cell_wall	01.25.01 extracellular polysaccharide degradation	1612509_at 1613376_at 1617208_at	1.10022e-10	0	0	0	1	0	0	1
1618297_s_at	VIT_17s0000g09810	Pectate lyase	vv40006Cell_wall	01.25.01 extracellular polysaccharide degradation	1606998_at 1618297_s_at	2.23801e-08	0	0	0	1	0	0	1
1619280_at	VIT_10s0003g01560	Cellulose synthase CESA8	vv40006Cell_wall	01.05.01.03.02 polysaccharide biosynthesis		0.000545974	0	0	0	1	0	1	0
1619519_at	VIT_06s0004g03050	fasciclin arabinogalactan-protein (FLA11)	vv40006Cell_wall	42.01 cell wall		3.30278e-05	0	0	0	1	0	0	0
1620096_at	VIT_12s0134g00160	Xyloglucan endotransglycosylase/hydrolase 16	vv40006Cell_wall	40.01 cell growth / morphogenesis		0.00658822	0	0	0	1	0	0	0
1621251_s_at	VIT_06s0061g00550	Xyloglucan endotransglucosylase/hydrolase 32	vv40006Cell_wall	40.01 cell growth / morphogenesis	1621251_s_at 1613415_at	7.9749e-16	0	0	0	1	1	0	1
1621528_at	VIT_18s0001g10040	LRX1 (leucine-rich repeat/extensin 1)	vv40006Cell_wall	42.01 cell wall	1622444_at 1621528_at	5.86163e-07	0	0	0	1	0	0	1
1622444_at	VIT_18s0001g10040	LRX1 (leucine-rich repeat/extensin 1)	vv40006Cell_wall	30.05.02.22 Tl-receptor (LRR proteins) signalling pathway	1622444_at 1621528_at	1.06586e-07	0	0	0	1	0	0	1
1622450_at	VIT_01s0011g05380	Pectinesterase family	vv40006Cell_wall	01.05 C-compound and carbohydrate metabolism		3.17149e-09	0	0	0	1	1	0	0
1622791_at	VIT_07s0005g04110	Cellulose synthase CESA4	vv40006Cell_wall	01.05.01.03.02 polysaccharide biosynthesis	1622791_at 1608897_at	5.22226e-05	0	0	0	1	0	1	0
1607945_at	VIT_14s0219g00230	Pectate lyase	vv40006Cell_wall	01.25.01 extracellular polysaccharide degradation		2.66914e-05	0	0	0	0	1	0	0
1608356_at	VIT_11s0016g04070	Hydroxyproline-rich glycoprotein	vv40006Cell_wall	41.03.07 flower development	1608356_at 1612139_at	4.41987e-05	0	0	0	0	1	0	1
1608781_at	VIT_16s0050g01110	Polygalacturonase GH28	vv40006Cell_wall	01.25.01 extracellular polysaccharide degradation		0.0106466	0	0	0	0	1	0	0
1610996_at	VIT_09s0002g00330	Pectinesterase PME1	vv40006Cell_wall	01.25 extracellular metabolism		1.37596e-05	0	0	0	0	1	0	1
1611029_at	GSVIVT00016509001	Hydroxyproline-rich glycoprotein	vv40006Cell_wall	99 UNCLASSIFIED PROTEINS		0.00330835	0	0	0	0	1	1	0
1611360_s_at	VIT_19s0014g02870	Cellulase	vv40006Cell_wall	99 UNCLASSIFIED PROTEINS	1611360_s_at 1616957_s_at	0.0284283	0	0	0	0	1	0	0
1612999_at	VIT_12s0059g00960	Cellulose synthase CSLB04	vv40006Cell_wall	01.05.03 polysaccharide metabolism		9.68895e-06	0	0	0	0	1	0	1
1613719_at	VIT_08s0040g02030	fasciclin arabinogalactan-protein (FLA11)	vv40006Cell_wall	99 UNCLASSIFIED PROTEINS		4.56649e-05	0	0	0	0	1	0	0
1614008_at	VIT_08s0007g07780	Polygalacturonase PG1	vv40006Cell_wall	01.25.01 extracellular polysaccharide degradation		0.00463928	0	0	0	0	1	0	0
1614426_at	VIT_05s0062g00250	Xyloglucan endotransglucosylase/hydrolase 15	vv40006Cell_wall	40.01 cell growth / morphogenesis	1614426_at 1609909_s_at 1615064_x_at 1609707_at	3.97432e-06	0	0	0	0	1	0	1
1616158_at	VIT_01s0137g00240	Pectate lyase	vv40006Cell_wall	01.25.01 extracellular polysaccharide degradation		1.79379e-07	0	0	0	0	1	1	0
1616957_s_at	VIT_19s0014g02870	Cellulase	vv40006Cell_wall	01.05 C-compound and carbohydrate metabolism	1611360_s_at 1616957_s_at	0.000325224	0	0	0	0	1	0	0
1622012_at	VIT_16s0022g00860	Invertase/pectin methylesterase inhibitor	vv40006Cell_wall	01.25 extracellular metabolism	1621517_s_at 1622012_at	0.00393966	0	0	0	0	1	1	0
1606832_at	VIT_12s0028g03610	Cellulase	vv40006Cell_wall	01 METABOLISM		0.00383872	0	0	0	0	0	1	1
1607167_at	VIT_05s0020g05060	Cellulose synthase CSLG2	vv40006Cell_wall	01.05.01.03.02 polysaccharide biosynthesis		0.000131972	0	0	0	0	0	1	1
1607528_at	VIT_07s0005g00740	Endo-1,4-beta-glucanase	vv40006Cell_wall	01.25.01 extracellular polysaccharide degradation	1607705_at 1607528_at 1611330_at	9.71604e-08	0	0	0	0	0	1	1
1608261_at	VIT_09s0002g00320	Pectinesterase PME3	vv40006Cell_wall	01.05 C-compound and carbohydrate metabolism	1608261_at 1619456_at	0.000347675	0	0	0	0	0	1	1
1608624_at	VIT_00s0414g00010	Cellulose synthase CSLE1	vv40006Cell_wall	01.05.01.03.02 polysaccharide biosynthesis		0.000223668	0	0	0	0	0	1	1
1608799_at	VIT_04s0044g01000	Pectinesterase family	vv40006Cell_wall	01.25 extracellular metabolism		1.29744e-09	0	0	0	0	0	1	1
1608945_at	VIT_05s0062g00610	Xyloglucan endotransglucosylase/hydrolase 23	vv40006Cell_wall	36.20.18.06 brassinosteroid response		3.6833e-16	0	0	0	0	0	1	1
1613376_at	VIT_14s0066g01060	Polygalacturonase GH28	vv40006Cell_wall	01.25.01 extracellular polysaccharide degradation	1612509_at 1613376_at 1617208_at	4.36958e-07	0	0	0	0	0	1	0
1613858_at	VIT_12s0035g01900	Pectinesterase family	vv40006Cell_wall	14.01 protein folding and stabilization	1619468_at 1613858_at	1.2066e-32	0	0	0	0	0	1	1
1615533_s_at	VIT_00s0386g00050	Xyloglucan endotransglucosylase/hydrolase precursor	vv40006Cell_wall	40.01 cell growth / morphogenesis	1615533_s_at 1608180_at	0.00141191	0	0	0	0	0	1	0
1616522_at	VIT_11s0016g00290	Pectinesterase PME3	vv40006Cell_wall	01.25 extracellular metabolism		0.00896605	0	0	0	0	0	1	1
1619355_at	VIT_01s0011g06250	Xyloglucan endotransglycosylase	vv40006Cell_wall	01.25 extracellular metabolism	1619355_at 1607546_at 1620162_at	9.32885e-09	0	0	0	0	0	1	1
1621414_at	VIT_14s0083g01160	COBRA protein	vv40006Cell_wall	32.05.01.03.03 inorganic chemical agent resistance (e.g. heavy metals)		2.56205e-17	0	0	0	0	0	1	1
1610796_at	VIT_04s0044g01290	MAP3Ka	vv44110Cell_cycle	30.01.05.01.03 MAPKKK cascade	1617578_at 1610796_at	0.00284658	1	0	0	0	0	0	0
1617578_at	VIT_04s0044g01290	MAP3Ka	vv44110Cell_cycle	99 UNCLASSIFIED PROTEINS	1617578_at 1610796_at	1.24107e-06	1	0	1	0	0	0	0
1606790_at	VIT_08s0007g04910	Dual specificity phosphatase Cdc25	vv44110Cell_cycle	10.03 cell cycle	1606790_at 1610682_a_at 1622098_at	0.0111913	0	1	0	0	0	0	0
1615828_at	VIT_16s0098g00870	Transparent testa glabra 1	vv44110Cell_cycle	16.19 nucleotide binding	1615828_at 1610259_at	0.000434646	0	1	0	0	0	0	0
1616636_at	VIT_08s0007g07120	Kelch-like protein 18	vv44110Cell_cycle	99 UNCLASSIFIED PROTEINS		0.000593677	0	1	0	0	0	0	0
1612468_at	VIT_01s0026g00710	Cyclin delta-2	vv44110Cell_cycle	10.03.01 mitotic cell cycle and cell cycle control	1610598_at 1608794_a_at 1612468_at	0.0174571	0	0	1	0	0	0	0
1613765_at	VIT_15s0045g00310	Cyclin dependent kinase A CDKA1	vv44110Cell_cycle	10.03.01 mitotic cell cycle and cell cycle control		0.000765546	0	0	0	0	0	1	1
1614831_at	GSVIVT00011148001	Structural maintenance of chromosomes (SMC4)	vv44110Cell_cycle	10.01.03.01 DNA topology		0.000102881	0	0	0	0	0	1	1
1616453_at	VIT_18s0122g00550	Cyclin-dependent kinase B2;1	vv44110Cell_cycle	10.03 cell cycle		0.00310444	0	0	0	0	0	1	1
1618654_at	VIT_14s0128g00440	Tangled	vv44110Cell_cycle	10.03.05.01 spindle pole body/centrosome and microtubule cycle		0.000758319	0	0	0	0	0	1	1
1621915_at	VIT_19s0015g00280	DNA topoisomerase VIA (SPO11-1)	vv44110Cell_cycle	10.01.03 DNA synthesis and replication		0.000345813	0	0	0	0	0	1	0
1618504_at	VIT_15s0046g02560	GLABRA 3	vv44110Cell_cycle vv60011BHLH	11.02.03.04.01 transcription activation		2.72064e-06	0	0	0	0	0	1	1
1614575_at	VIT_14s0066g01220	ATMYB66/WER/WER1 (WEREWOLF 1)	vv44110Cell_cycle vv60044MYB	11.02.03.04.01 transcription activation		0.00127766	0	0	0	1	0	0	0
1619550_at	VIT_11s0016g01300	TT2 (transparent testa 2)	vv44110Cell_cycle vv60044MYB	11.02.03.04.01 transcription activation	1619550_at 1615785_at	1.80351e-05	0	0	0	0	0	1	1
1613925_at	VIT_03s0063g00600	Autophagy-related protein 2	vv44140Regulation_of_autophagy	98 CLASSIFICATION NOT YET CLEAR-CUT		0.00598609	0	1	0	0	0	0	0
1622438_at	VIT_15s0048g00660	Autophagy 8f (APG8f)	vv44140Regulation_of_autophagy vv50101Channels_and_pores	42.04.05 microtubule cytoskeleton	1617416_s_at 1622438_at	0.0404877	1	0	0	0	0	0	0
1622398_at	VIT_02s0154g00390	Autophagy 8f (APG8f)	vv44140Regulation_of_autophagy vv50101Channels_and_pores	42.04.05 microtubule cytoskeleton		3.62443e-06	0	0	0	0	1	0	1
1607333_at	VIT_18s0001g02250	Ras-related protein Rab-7A	vv44145Phagosome	30.01.05.05.01 small GTPase mediated signal transduction	1607333_at 1621750_at	0.000751946	1	0	0	0	0	0	0
1609398_at	VIT_16s0050g00380	Tubulin beta-1	vv44145Phagosome vv44810Regulation_of_actin_cytoskeleton	42.04.05 microtubule cytoskeleton	1609398_at 1612496_at 1608398_at 1608718_at	3.85119e-07	1	0	0	0	0	0	1
1609927_at	VIT_08s0040g00980	Tubulin beta-1 chain	vv44145Phagosome vv44810Regulation_of_actin_cytoskeleton	42.04.05 microtubule cytoskeleton	1615938_at 1609927_at	0.0497841	1	0	0	0	0	0	0
1618413_at	VIT_03s0088g00380	Tubulin alpha	vv44145Phagosome vv44810Regulation_of_actin_cytoskeleton	42.04.05 microtubule cytoskeleton	1618413_at 1621015_at	4.20531e-05	1	0	0	0	0	0	1
1619167_at	VIT_02s0025g03680	Tubulin beta-8 chain	vv44145Phagosome vv44810Regulation_of_actin_cytoskeleton	42.04.05 microtubule cytoskeleton	1619167_at 1622466_at	4.18161e-07	1	0	0	1	0	0	1
1619969_at	VIT_08s0007g01630	Tubulin beta-2 chain	vv44145Phagosome vv44810Regulation_of_actin_cytoskeleton	42.04.05 microtubule cytoskeleton		1.10738e-06	1	0	0	0	0	0	1
1607155_at	VIT_03s0088g00400	Tubulin alpha-6 chain	vv44145Phagosome vv44810Regulation_of_actin_cytoskeleton	42.04.05 microtubule cytoskeleton	1607155_at 1610991_at	4.06199e-21	0	1	1	0	0	0	0
1610663_at	VIT_06s0004g00480	Tubulin alpha	vv44145Phagosome vv44810Regulation_of_actin_cytoskeleton	42.04.05 microtubule cytoskeleton		0.00172144	0	1	0	0	0	0	0
1606588_s_at	VIT_18s0001g08300	Tubulin alpha-6 chain	vv44145Phagosome vv44810Regulation_of_actin_cytoskeleton	42.04.05 microtubule cytoskeleton	1606588_s_at 1609447_at 1622485_at	1.69842e-11	0	0	0	1	1	1	0
1609447_at	VIT_18s0001g08300	Tubulin alpha-6 chain	vv44145Phagosome vv44810Regulation_of_actin_cytoskeleton	42.04.05 microtubule cytoskeleton	1606588_s_at 1609447_at 1622485_at	9.52202e-11	0	0	0	1	1	1	0
1622485_at	VIT_18s0001g08300	Tubulin alpha-6 chain	vv44145Phagosome vv44810Regulation_of_actin_cytoskeleton	42.04.05 microtubule cytoskeleton	1606588_s_at 1609447_at 1622485_at	0.00429886	0	0	0	0	1	0	0
1611168_at	VIT_14s0108g00440	Tubulin alpha	vv44145Phagosome vv44810Regulation_of_actin_cytoskeleton	42.04.05 microtubule cytoskeleton		1.21208e-06	0	0	0	0	0	1	1
1615089_at	VIT_06s0004g05870	Tubulin beta-3 chain	vv44145Phagosome vv44810Regulation_of_actin_cytoskeleton	42.04.05 microtubule cytoskeleton	1615089_at 1611031_at 1621634_at	2.39424e-05	0	0	0	0	0	1	1
1615797_at	VIT_02s0025g03480	Kinesin motor domain containing protein	vv44810Regulation_of_actin_cytoskeleton	42.04.05 microtubule cytoskeleton	1622084_at 1615797_at 1610439_at	0.00213126	1	0	0	0	0	0	1
1622084_at	VIT_02s0025g03480	Kinesin motor domain containing protein	vv44810Regulation_of_actin_cytoskeleton	42.04.05 microtubule cytoskeleton	1622084_at 1615797_at 1610439_at	0.0207634	1	0	0	0	0	0	1
1610961_s_at	VIT_09s0002g04280	Dynein light chain LC6, flagellar outer arm	vv44810Regulation_of_actin_cytoskeleton	42.04.05 microtubule cytoskeleton	1610961_s_at 1617890_s_at 1622152_at 1607074_at	0.0129011	0	1	0	0	0	0	1
1617359_at	VIT_01s0011g02860	CHUP1 (chloroplast unusual positioning 1)	vv44810Regulation_of_actin_cytoskeleton	20.09.14.02 actin dependent transport		0.00222977	0	1	0	0	0	0	0
1607352_at	VIT_13s0019g00550	Cofilin	vv44810Regulation_of_actin_cytoskeleton	10.03.05.03 cell cycle dependent actin filament reorganization	1617797_s_at 1607352_at 1617822_at	0.00980896	0	0	1	0	0	0	0
1610624_at	VIT_07s0031g02720	Myosin heavy chain	vv44810Regulation_of_actin_cytoskeleton	70.04 cytoskeleton		6.6397e-05	0	0	1	0	0	0	0
1618754_at	VIT_08s0040g03360	Cofilin	vv44810Regulation_of_actin_cytoskeleton	10.03.05.03 cell cycle dependent actin filament reorganization	1621969_s_at 1618754_at	5.27096e-06	0	0	1	0	0	0	1
1606722_at	VIT_07s0005g03310	Cofilin	vv44810Regulation_of_actin_cytoskeleton	10.03.05.03 cell cycle dependent actin filament reorganization		3.9446e-06	0	0	0	0	1	1	1
1610199_at	VIT_17s0000g05160	SP1L2 (SPIRAL2)	vv44810Regulation_of_actin_cytoskeleton	99 UNCLASSIFIED PROTEINS		4.4028e-05	0	0	0	0	1	0	0
1619643_at	VIT_15s0046g00220	Kinesin light chain	vv44810Regulation_of_actin_cytoskeleton	42.04.05 microtubule cytoskeleton		3.11811e-05	0	0	0	0	1	0	0
1609174_at	VIT_00s0174g00330	formin protein AHF1	vv44810Regulation_of_actin_cytoskeleton	10.01.03 DNA synthesis and replication		4.99928e-05	0	0	0	0	0	1	1
1613007_at	VIT_17s0000g09640	RGLG2 (ring Domain LIGASE2)	vv50004Auxin_transport	30.01.05.01 protein kinase cascades	1613007_at 1607194_at	2.02505e-07	0	1	0	0	0	1	0
1619813_at	VIT_19s0085g01000	RGLG2 (ring Domain LIGASE2)	vv50004Auxin_transport	01.06 lipid, fatty acid and isoprenoid metabolism		7.36622e-09	0	1	0	0	0	1	1
1611919_at	VIT_08s0056g00310	Auxin efflux carrier	vv50004Auxin_transport vv50125Porters_cat_66_to_94	99 UNCLASSIFIED PROTEINS		0.00414979	0	1	0	0	0	0	0
1606876_at	VIT_04s0043g00710	Hypoxia up-regulated 1 HSP70	vv50101Channels_and_pores	14.01 protein folding and stabilization		0.0125854	1	0	0	0	0	0	0
1609239_at	GSVIVT00012866001	Annexin 2 (ANN2)	vv50101Channels_and_pores	20.09.07.27 vesicle fusion	1612329_at 1609239_at	0.00074169	1	0	0	0	0	0	0
1610914_at	GSVIVT01024838001	Copper transporter 1	vv50101Channels_and_pores	20.01.01.01.01 heavy metal ion transport (Cu+, Fe3+, etc.)		3.16421e-06	1	1	1	0	0	0	0
1611365_at	VIT_07s0129g00490	Hydrogenobyrinic acid a,c-diamide synthase	vv50101Channels_and_pores	14.13 protein degradation	1619687_at 1611365_at	4.51956e-06	1	0	1	0	0	0	0
1616498_at	VIT_05s0077g01190	Outer envelope protein 16	vv50101Channels_and_pores	20.01.10 protein transport	1616498_at 1620297_at	1.1164e-07	1	1	0	0	0	0	0
1607432_s_at	VIT_15s0046g02420	Aquaporin TMP-C	vv50101Channels_and_pores	20.03.01 channel / pore class transport	1614489_at 1607432_s_at 1611577_at	0.0083712	0	1	0	0	0	0	0
1611577_at	VIT_15s0046g02420	Aquaporin TMP-C	vv50101Channels_and_pores	20.03.01 channel / pore class transport	1614489_at 1607432_s_at 1611577_at	0.0094221	0	1	0	0	0	0	0
1615415_s_at	VIT_08s0040g01890	Aquaporin PIP2;4	vv50101Channels_and_pores	20.03.01 channel / pore class transport	1615415_s_at 1622502_at	3.98196e-06	0	1	0	0	0	0	0
1615808_s_at	VIT_13s0019g04280	Aquaporin PIP2B	vv50101Channels_and_pores	20.03.01 channel / pore class transport	1617166_s_at 1615808_s_at 1606669_s_at 1618231_at	0.0463425	0	1	0	0	0	0	1
1619486_at	VIT_03s0038g04210	Phototropin-2	vv50101Channels_and_pores	98 CLASSIFICATION NOT YET CLEAR-CUT	1619486_at 1606829_at	8.77486e-08	0	1	0	0	0	0	1
1622128_s_at	VIT_13s0019g00330	Aquaporin TIP1;3	vv50101Channels_and_pores	20.03.01 channel / pore class transport	1611312_s_at 1610603_at 1622128_s_at	0.0327824	0	1	0	0	0	0	0
1622502_at	VIT_08s0040g01890	Aquaporin PIP2;4	vv50101Channels_and_pores	20.03.01 channel / pore class transport	1615415_s_at 1622502_at	5.57038e-05	0	1	0	0	0	0	0
1622607_at	VIT_06s0004g04120	Aquaporin TIP1;3	vv50101Channels_and_pores	20.03.01 channel / pore class transport	1622607_at 1614387_s_at 1609934_at	2.3754e-09	0	1	0	1	0	1	0
1608015_at	VIT_15s0048g01210	Subtilisin serine endopeptidase (XSP1)	vv50101Channels_and_pores	14.13 protein degradation	1608015_at 1611786_at	5.2618e-05	0	0	1	0	0	0	0
1614025_x_at	VIT_02s0025g03390	Aquaporin TMP-C	vv50101Channels_and_pores	20.03.01 channel / pore class transport	1615517_x_at 1614025_x_at 1616803_at	0.00849422	0	0	1	0	0	0	0
1615517_x_at	VIT_02s0025g03390	Aquaporin TMP-C	vv50101Channels_and_pores	20.03.01 channel / pore class transport	1615517_x_at 1614025_x_at 1616803_at	0.00818339	0	0	1	0	0	0	0
1609934_at	VIT_06s0004g04120	Aquaporin TIP1;3	vv50101Channels_and_pores	20.03.01 channel / pore class transport	1622607_at 1614387_s_at 1609934_at	0.00549895	0	0	0	1	0	0	0
1610744_at	VIT_05s0077g00030	Ammonium transporter 1, member 1 (AMT1.1)	vv50101Channels_and_pores	20.01.01.01 cation transport (Na, K, Ca , NH4, etc.)		2.36306e-05	0	0	0	1	0	0	1
1610982_at	VIT_06s0004g02850	Aquaporin PIP2B	vv50101Channels_and_pores	20.03.01 channel / pore class transport	1610982_at 1614916_at	2.32434e-11	0	0	0	1	1	0	1
1614387_s_at	VIT_06s0004g04120	Aquaporin TIP1;3	vv50101Channels_and_pores	20.03.01 channel / pore class transport	1622607_at 1614387_s_at 1609934_at	6.78392e-12	0	0	0	1	0	0	1
1614916_at	VIT_06s0004g02850	Aquaporin PIP2B	vv50101Channels_and_pores	20.03.01 channel / pore class transport	1610982_at 1614916_at	4.95396e-11	0	0	0	1	1	0	1
1607943_at	VIT_06s0061g00730	Aquaporin GAMMA-TIP3/TIP1;3	vv50101Channels_and_pores	20.03.01 channel / pore class transport	1607943_at 1615829_s_at	0.00146021	0	0	0	0	1	1	1
1608213_at	VIT_11s0103g00550	Subtilisin-like serine protease 3	vv50101Channels_and_pores	14.13 protein degradation		0.0338383	0	0	0	0	1	0	1
1610955_s_at	VIT_09s0002g04020	Aquaporin DELTA-TIP	vv50101Channels_and_pores	20.03.01 channel / pore class transport	1610955_s_at 1614976_at	0.000585928	0	0	0	0	1	1	1
1611492_s_at	VIT_07s0129g00170	Porin	vv50101Channels_and_pores	20.03.01 channel / pore class transport		0.000284071	0	0	0	0	1	0	1
1613085_at	VIT_06s0004g03700	Phototropin-1	vv50101Channels_and_pores	14.07.03 modification by phosphorylation, dephosphorylation, autophosphorylation		6.53218e-14	0	0	0	0	1	1	1
1617656_at	VIT_06s0004g04700	Outer envelope protein 16	vv50101Channels_and_pores	20.01.10 protein transport	1617656_at 1613661_at	2.61827e-10	0	0	0	0	1	1	1
1615407_at	VIT_08s0007g01470	Copper transporter 3	vv50101Channels_and_pores	20.01.01.01.01 heavy metal ion transport (Cu+, Fe3+, etc.)		0.00214512	0	0	0	0	0	1	1
1615829_s_at	VIT_06s0061g00730	Aquaporin GAMMA-TIP3/TIP1;3	vv50101Channels_and_pores	20.03.01 channel / pore class transport	1607943_at 1615829_s_at	0.00113797	0	0	0	0	0	1	1
1617166_s_at	VIT_13s0019g04280	Aquaporin PIP2B	vv50101Channels_and_pores	20.03.01 channel / pore class transport	1617166_s_at 1615808_s_at 1606669_s_at 1618231_at	5.16311e-06	0	0	0	0	0	1	1
1619511_at	VIT_08s0007g07680	Aquaporin SIP1;1	vv50101Channels_and_pores	20.03.01 channel / pore class transport		0.016407	0	0	0	0	0	1	0
1611598_at	VIT_01s0011g06240	Cytochrome B561	vv50105Transport_electron_carriers	02.11 electron transport and membrane-associated energy conservation		0.000549521	1	0	0	0	0	0	0
1612075_at	VIT_12s0035g02150	ferric reduction oxidase 7 FRO7	vv50105Transport_electron_carriers	02.11 electron transport and membrane-associated energy conservation		9.05579e-06	1	0	0	0	0	0	0
1618207_at	VIT_01s0011g02840	Cytochrome B561	vv50105Transport_electron_carriers	02.11 electron transport and membrane-associated energy conservation		0.000106576	0	0	0	0	0	1	1
1609010_at	GSVIVT00011129001	FK506-binding protein 4/5	vv50108Accessory_factors_involved_in_transport	14.01 protein folding and stabilization	1609010_at 1616829_at 1606550_at	0.000213875	1	0	0	0	0	0	1
1611014_at	VIT_15s0048g02350	Prohibitin 1	vv50108Accessory_factors_involved_in_transport	99 UNCLASSIFIED PROTEINS	1611014_at 1612167_s_at 1620147_at	0.000175907	1	0	0	0	0	0	1
1614206_at	VIT_01s0127g00060	Alpha-glucan water dikinase, chloroplast precursor	vv50108Accessory_factors_involved_in_transport	01.05.01.01.02 polysaccharide degradation		5.60394e-13	1	0	0	0	1	1	1
1616829_at	GSVIVT00011129001	FK506-binding protein 4/5	vv50108Accessory_factors_involved_in_transport	99 UNCLASSIFIED PROTEINS	1609010_at 1616829_at 1606550_at	0.00457767	1	0	0	0	0	0	1
1610454_s_at	VIT_17s0000g05680	Band 7 family	vv50108Accessory_factors_involved_in_transport	32.05 disease, virulence and defense	1610454_s_at 1606764_at	5.33443e-14	0	1	0	1	1	1	1
1616579_at	VIT_08s0040g02750	Ankyrin repeat	vv50108Accessory_factors_involved_in_transport	99 UNCLASSIFIED PROTEINS		1.20755e-10	0	1	0	1	0	0	1
1619228_at	VIT_13s0067g03880	Ankyrin repeat	vv50108Accessory_factors_involved_in_transport	99 UNCLASSIFIED PROTEINS	1619228_at 1607518_at	0.0331527	0	1	0	0	0	0	0
1614233_at	VIT_01s0026g01640	Band 7 family	vv50108Accessory_factors_involved_in_transport	32.05 disease, virulence and defense	1608633_s_at 1614233_at	2.92443e-07	0	0	1	0	0	0	0
1606550_at	GSVIVT00011129001	FK506-binding protein 4/5	vv50108Accessory_factors_involved_in_transport	14.01 protein folding and stabilization	1609010_at 1616829_at 1606550_at	0.000319453	0	0	0	1	0	0	1
1621542_at	VIT_08s0007g00200	Ankyrin repeat	vv50108Accessory_factors_involved_in_transport	30.05.01 receptor enzyme mediated signalling		0.00171456	0	0	0	1	0	0	0
1606764_at	VIT_17s0000g05680	Band 7 family	vv50108Accessory_factors_involved_in_transport	32.05 disease, virulence and defense	1610454_s_at 1606764_at	1.9712e-09	0	0	0	0	1	1	1
1608422_at	VIT_12s0028g03920	Ankyrin repeat	vv50108Accessory_factors_involved_in_transport	99 UNCLASSIFIED PROTEINS		0.000834246	0	0	0	0	1	0	0
1617941_at	VIT_05s0062g00890	Alpha-glucan water dikinase isoform 3, Chloroplast	vv50108Accessory_factors_involved_in_transport	01.05.01.01.02 polysaccharide degradation		4.22107e-05	0	0	0	0	0	1	1
1607590_at	VIT_09s0002g08260	PRLI-interacting factor L	vv50109Incompletely_characterized_transport_systems	01.07.01 biosynthesis of vitamins, cofactors, and prosthetic groups		0.00178772	1	0	0	0	0	0	1
1608558_s_at	VIT_00s0934g00010	RARE-cold-inducible 2B	vv50109Incompletely_characterized_transport_systems	32.01 stress response	1610323_at 1608558_s_at 1614672_at	5.97989e-06	1	0	0	0	0	0	0
1609480_at	VIT_18s0001g14630	ATSYTB/NTMC2T1.2/NTMC2TYPE1.2/SYTB	vv50109Incompletely_characterized_transport_systems	99 UNCLASSIFIED PROTEINS	1609480_at 1611946_s_at	0.000516437	1	0	0	0	0	0	0
1610323_at	VIT_00s0934g00010	RARE-cold-inducible 2B	vv50109Incompletely_characterized_transport_systems	32.01 stress response	1610323_at 1608558_s_at 1614672_at	0.000261532	1	0	0	0	0	0	0
1610611_a_at	VIT_18s0001g00470	Monocopper oxidase SKS5 (SKU5 Similar 5)	vv50109Incompletely_characterized_transport_systems	99 UNCLASSIFIED PROTEINS	1610611_a_at 1612560_at 1621126_at 1616245_at	0.000710149	1	0	0	0	0	0	0
1612560_at	VIT_18s0001g00470	Monocopper oxidase SKS5 (SKU5 Similar 5)	vv50109Incompletely_characterized_transport_systems	01.05 C-compound and carbohydrate metabolism	1610611_a_at 1612560_at 1621126_at 1616245_at	0.00476443	1	0	0	0	0	0	0
1613528_at	VIT_00s0253g00040	Monocopper oxidase SKS17 (SKU5 Similar 17)	vv50109Incompletely_characterized_transport_systems	16.17.09 heavy metal binding (Cu, Fe, Zn)		5.02829e-13	1	0	0	0	0	1	1
1614410_at	VIT_13s0019g03650	RARE-cold-inducible 2A	vv50109Incompletely_characterized_transport_systems	98 CLASSIFICATION NOT YET CLEAR-CUT	1614410_at 1620163_x_at 1615001_s_at 1610772_at 1619489_s_at	0.00476191	1	0	0	0	0	1	0
1615001_s_at	VIT_13s0019g03650	RARE-cold-inducible 2A	vv50109Incompletely_characterized_transport_systems	98 CLASSIFICATION NOT YET CLEAR-CUT	1614410_at 1620163_x_at 1615001_s_at 1610772_at 1619489_s_at	7.747e-05	1	0	0	0	1	1	1
1617133_at	VIT_19s0014g03740	Membrane-associated mannitol-induced	vv50109Incompletely_characterized_transport_systems	20.09.07 vesicular transport (Golgi network, etc.)	1617133_at 1607479_at	0.00535908	1	0	0	0	0	0	0
1619489_s_at	VIT_13s0019g03650	RARE-cold-inducible 2A	vv50109Incompletely_characterized_transport_systems	98 CLASSIFICATION NOT YET CLEAR-CUT	1614410_at 1620163_x_at 1615001_s_at 1610772_at 1619489_s_at	0.00519261	1	0	0	0	0	0	0
1620163_x_at	VIT_13s0019g03650	RARE-cold-inducible 2A	vv50109Incompletely_characterized_transport_systems	32.01 stress response	1614410_at 1620163_x_at 1615001_s_at 1610772_at 1619489_s_at	0.00332947	1	0	0	0	0	1	0
1620436_a_at	VIT_08s0040g02660	RARE-cold-inducible 2A	vv50109Incompletely_characterized_transport_systems	32.01.06 cold shock response		2.3492e-07	1	0	0	0	0	0	1
1621126_at	VIT_18s0001g00470	Monocopper oxidase SKS5 (SKU5 Similar 5)	vv50109Incompletely_characterized_transport_systems	99 UNCLASSIFIED PROTEINS	1610611_a_at 1612560_at 1621126_at 1616245_at	5.54267e-05	1	0	1	0	0	0	0
1606542_at	VIT_03s0038g02470	Nickel ion transporter	vv50109Incompletely_characterized_transport_systems	99 UNCLASSIFIED PROTEINS		0.0200151	0	1	0	0	0	0	0
1610686_at	VIT_13s0139g00160	Golgin candidate 6	vv50109Incompletely_characterized_transport_systems	20.09.07 vesicular transport (Golgi network, etc.)	1610686_at 1614474_at	0.00236867	0	1	0	0	0	0	0
1615315_at	VIT_00s0203g00040	Vesicle-associated membrane protein	vv50109Incompletely_characterized_transport_systems	20.09.07 vesicular transport (Golgi network, etc.)		2.68812e-05	0	1	0	0	0	0	1
1610067_at	VIT_18s0122g00090	Transporter-related	vv50109Incompletely_characterized_transport_systems	20.01.03 C-compound and carbohydrate transport	1613128_at 1610067_at 1616973_at	0.0207477	0	0	1	0	0	0	0
1611337_at	VIT_07s0104g01120	Rac GTPase activating protein	vv50109Incompletely_characterized_transport_systems	30.01.05.05.01 small GTPase mediated signal transduction	1611337_at 1615107_at	0.0311094	0	0	1	0	0	1	1
1611946_s_at	VIT_18s0001g14630	ATSYTB/NTMC2T1.2/NTMC2TYPE1.2/SYTB	vv50109Incompletely_characterized_transport_systems	30.01.09.03 Ca2+ mediated signal transduction	1609480_at 1611946_s_at	0.0020527	0	0	1	0	0	0	0
1614727_at	VIT_12s0178g00020	ERGIC and golgi 3	vv50109Incompletely_characterized_transport_systems	20.09.07 vesicular transport (Golgi network, etc.)	1612262_at 1621291_s_at 1614727_at	0.040755	0	0	1	0	0	0	0
1615664_at	VIT_02s0012g01630	Transmembrane protein 41B	vv50109Incompletely_characterized_transport_systems	99 UNCLASSIFIED PROTEINS		4.67719e-06	0	0	1	0	0	0	0
1615913_at	VIT_06s0004g06700	ATP-dependent Clp protease ClpB protein	vv50109Incompletely_characterized_transport_systems	14.01 protein folding and stabilization		0.00542539	0	0	1	0	0	0	0
1620509_at	VIT_03s0038g04600	Endoplasmatic reticulum retrieval protein 1B	vv50109Incompletely_characterized_transport_systems	20.09.07 vesicular transport (Golgi network, etc.)	1622052_s_at 1620509_at	0.0280677	0	0	1	0	0	0	0
1620743_at	VIT_14s0030g00730	Vesicle-associated membrane protein 27 VAP27-2	vv50109Incompletely_characterized_transport_systems	20.09.07 vesicular transport (Golgi network, etc.)		0.00647779	0	0	1	0	0	0	0
1622270_s_at	VIT_04s0023g02040	Endoplasmatic reticulum retrieval protein 1B	vv50109Incompletely_characterized_transport_systems	20.09.07 vesicular transport (Golgi network, etc.)		2.99389e-05	0	0	1	0	0	0	0
1622830_at	VIT_03s0038g03570	Monocopper oxidase SKS5 (SKU5 Similar 5)	vv50109Incompletely_characterized_transport_systems	01.05 C-compound and carbohydrate metabolism		2.28631e-15	0	0	1	0	0	0	1
1622591_at	VIT_16s0022g00680	Multi-copper oxidase (SKU5)	vv50109Incompletely_characterized_transport_systems	01.25 extracellular metabolism		1.24329e-06	0	0	0	1	1	0	1
1607490_at	VIT_08s0007g03140	Rac GTPase activating protein 1	vv50109Incompletely_characterized_transport_systems	30.01.05.05.01 small GTPase mediated signal transduction		0.000609577	0	0	0	0	1	0	0
1609676_at	VIT_05s0020g01970	Vesicle-associated membrane protein 27 VAP27-2	vv50109Incompletely_characterized_transport_systems	99 UNCLASSIFIED PROTEINS		4.72382e-07	0	0	0	0	1	1	0
1612094_at	VIT_17s0000g07190	Heat shock protein 101	vv50109Incompletely_characterized_transport_systems	14.01 protein folding and stabilization	1615503_at 1612094_at 1619243_at	1.62689e-08	0	0	0	0	1	1	1
1615503_at	VIT_17s0000g07190	Heat shock protein 101	vv50109Incompletely_characterized_transport_systems	14.01 protein folding and stabilization	1615503_at 1612094_at 1619243_at	3.27397e-06	0	0	0	0	1	1	1
1613490_at	VIT_18s0001g12720	Endoplasmatic reticulum retrieval protein 1B	vv50109Incompletely_characterized_transport_systems	20.09.07 vesicular transport (Golgi network, etc.)		4.77571e-09	0	0	0	0	0	1	1
1614448_at	VIT_04s0008g05870	CLPB-M/CLPB4/HSP98.7	vv50109Incompletely_characterized_transport_systems	14.13 protein degradation		2.73611e-15	0	0	0	0	0	1	1
1617924_at	VIT_07s0151g00280	Bax inhibitor	vv50109Incompletely_characterized_transport_systems	30.05 transmembrane signal transduction		7.11633e-08	0	0	0	0	0	1	1
1622108_at	VIT_02s0154g00080	Multi-copper oxidase (SKU5)	vv50109Incompletely_characterized_transport_systems	40.01.03 directional cell growth (morphogenesis)	1622108_at 1621115_at 1608497_at	6.5232e-07	0	0	0	0	0	1	1
1618436_at	VIT_13s0074g00010	Protein phosphate transporter traffic facilitator 1 (PHF-1)	vv50109Incompletely_characterized_transport_systems vv50110Protein_coat	99 UNCLASSIFIED PROTEINS		0.00547728	1	0	0	0	0	0	0
1610407_at	VIT_02s0025g01570	Dynamin-like protein 2b	vv50109Incompletely_characterized_transport_systems vv50110Protein_coat	10.03.03 cytokinesis (cell division) /septum formation	1610407_at 1614498_at 1614890_at	0.000543045	0	0	0	1	0	0	0
1614890_at	VIT_02s0025g01570	Dynamin-like protein 2b	vv50109Incompletely_characterized_transport_systems vv50110Protein_coat	02.45.15 energy generation (e.g. ATP synthase)	1610407_at 1614498_at 1614890_at	2.40901e-06	0	0	0	0	1	0	1
1607723_at	VIT_07s0005g01100	Importin alpha	vv50109Incompletely_characterized_transport_systems vv50112Nuclear_pore_complex	20.01.10 protein transport	1616994_at 1607723_at	0.0150138	1	0	0	0	0	0	0
1615406_at	VIT_01s0011g01570	Coatomer subunit delta	vv50110Protein_coat	20.09.07 vesicular transport (Golgi network, etc.)		0.000422343	1	0	0	0	0	0	0
1615972_at	VIT_10s0003g01610	Ras protein Rab11B	vv50110Protein_coat	30.01.05.05.01 small GTPase mediated signal transduction		1.97181e-07	1	0	0	0	0	0	1
1616141_at	VIT_14s0030g00700	Transport protein particle (TRAPP) component Bet3	vv50110Protein_coat	20.01 transported compounds (substrates)		0.000272673	1	0	0	0	0	0	0
1617093_at	VIT_00s0477g00040	Clathrin assembly protein 16	vv50110Protein_coat	98 CLASSIFICATION NOT YET CLEAR-CUT		0.000333173	1	0	0	0	0	0	0
1620086_at	VIT_10s0003g05630	Coatomer subunit epsilon	vv50110Protein_coat	20.09.07 vesicular transport (Golgi network, etc.)	1610875_at 1620086_at	0.0288	1	0	0	0	0	0	0
1620423_at	VIT_08s0007g00010	ARF GTPase activator, ARF-GAP Domain 6	vv50110Protein_coat	30.01.05.05.01 small GTPase mediated signal transduction		0.00304023	0	1	0	0	0	0	0
1613628_at	VIT_00s0370g00020	Clathrin, light polypeptide B	vv50110Protein_coat	99 UNCLASSIFIED PROTEINS		7.47288e-06	0	0	1	0	1	0	0
1621910_a_at	VIT_14s0066g01080	ADP-ribosylation factor A1B	vv50110Protein_coat	30.01.05.05.01 small GTPase mediated signal transduction		0.00354644	0	0	1	0	0	0	0
1610368_at	VIT_06s0061g00940	Vacuolar protein sorting 41 (VPS41)	vv50110Protein_coat	20.09.07 vesicular transport (Golgi network, etc.)		6.5036e-07	0	0	0	0	0	1	1
1610875_at	VIT_10s0003g05630	Coatomer subunit epsilon	vv50110Protein_coat	20.09.07 vesicular transport (Golgi network, etc.)	1610875_at 1620086_at	0.00994127	0	0	0	0	0	1	1
1611193_at	VIT_18s0001g12120	G-box binding factor 1 (GBF1)	vv50110Protein_coat vv60012BZIP	11.02.03.04 transcriptional control		0.00997973	0	0	0	0	0	1	0
1609445_at	VIT_11s0016g02720	SNF7.1	vv50111Tethering_factors	38 TRANSPOSABLE ELEMENTS, VIRAL AND PLASMID PROTEINS		5.06528e-06	1	0	1	0	0	0	0
1616751_at	VIT_17s0000g01450	Exocyst subunit EXO70 F1	vv50111Tethering_factors	20.09.16.09.03 exocytosis		0.00997973	0	1	0	0	0	0	0
1619471_at	VIT_06s0004g04200	RAB GTPase ARA3	vv50111Tethering_factors	30.01.05.05.01 small GTPase mediated signal transduction		0.00190301	0	0	1	0	0	0	0
1620717_at	VIT_06s0004g07440	Exocyst subunit EXO70 family protein B1	vv50111Tethering_factors	20.09.16.09.03 exocytosis	1620717_at 1613418_at	4.513e-08	0	0	0	1	0	1	1
1616371_at	VIT_07s0005g03720	VPS2.3 SNF7	vv50111Tethering_factors	20.09.18.09.01 endocytosis		0.00442368	0	0	0	0	1	0	0
1621369_at	VIT_09s0002g02750	SNF7.1	vv50111Tethering_factors	38 TRANSPOSABLE ELEMENTS, VIRAL AND PLASMID PROTEINS		0.0290225	0	0	0	0	0	1	1
1609617_at	VIT_08s0007g00930	Regulator of chromosome condensation (RCC1)	vv50112Nuclear_pore_complex	10.03.04.03 chromosome condensation		8.02518e-07	1	0	0	0	0	0	1
1613080_at	VIT_14s0006g03240	Regulator of chromosome condensation (RCC1)	vv50112Nuclear_pore_complex	32.01.13 electromagnetic waves stress response (e.g. UV, X-ray)		6.55125e-07	0	0	0	0	0	1	1
1609925_at	VIT_03s0017g02170	Zinc transporter ZIP5	vv50121Porters_cat_1_to_6	20.01.01.01.01 heavy metal ion transport (Cu, Fe, etc.)	1618682_at 1608136_s_at 1609925_at	1.74618e-06	1	0	0	0	0	0	0
1611326_at	VIT_07s0104g00830	Sugar transporter ERD6-like 7	vv50121Porters_cat_1_to_6	20.01.03.01 sugar transport		3.59278e-05	1	1	0	0	0	0	0
1615300_at	VIT_12s0059g01260	Plastidic glucose transporter 1	vv50121Porters_cat_1_to_6	20.01.03.01 sugar transport		0.00129039	1	0	0	0	0	0	0
1616707_at	VIT_03s0038g02930	Tetracycline transporter protein	vv50121Porters_cat_1_to_6	20.01 transported compounds (substrates)	1616707_at 1620465_at	0.000150684	1	0	0	0	0	0	0
1622338_at	VIT_06s0004g01110	Cation efflux family protein MTPc3	vv50121Porters_cat_1_to_6	20.01.01.01 cation transport (Na, K, Ca , NH4, etc.)		0.00191364	1	0	0	0	0	0	1
1610527_at	VIT_03s0063g02250	Polyol transporter 5	vv50121Porters_cat_1_to_6	20.01.03 C-compound and carbohydrate transport		4.58314e-05	0	1	0	0	0	0	0
1612335_at	VIT_13s0156g00080	Lactose permease	vv50121Porters_cat_1_to_6	99 UNCLASSIFIED PROTEINS		4.79009e-05	0	1	0	0	0	0	0
1618607_s_at	VIT_06s0004g05070	Zinc transporter (ZIP2)	vv50121Porters_cat_1_to_6	20.01.01.01.01 heavy metal ion transport (Cu, Fe, etc.)	1618607_s_at 1608259_at	0.0011191	0	1	0	0	0	0	0
1619099_at	VIT_16s0022g00540	Glycerol 3-phosphate permease	vv50121Porters_cat_1_to_6	20.01.01.07.07 phosphate transport		0.000132573	0	1	0	0	0	0	1
1620256_at	VIT_18s0001g08210	SUT4 (sucrose transporter 4)	vv50121Porters_cat_1_to_6	20.01.03.01 sugar transport		0.00179689	0	1	0	0	0	0	0
1620378_at	VIT_15s0046g02390	ANTR2 (anion transporter 2)	vv50121Porters_cat_1_to_6	20.01.03 C-compound and carbohydrate transport		2.41556e-19	0	1	1	1	0	0	0
1620639_at	VIT_00s0291g00060	Inorganic phosphate transporter 2-1, chloroplast precursor	vv50121Porters_cat_1_to_6	20.01.01.07.07 phosphate transport		1.07812e-05	0	1	0	0	0	1	1
1608238_at	VIT_03s0038g03910	ANTR2 (anion transporter 2)	vv50121Porters_cat_1_to_6	20.01.01.07.07 phosphate transport		8.91577e-08	0	0	1	0	0	1	1
1611957_s_at	VIT_10s0003g04540	Cationic amino acid transporter 1	vv50121Porters_cat_1_to_6	20.01.07 amino acid transport	1611957_s_at 1622615_at 1612194_at 1612805_at	3.6833e-16	0	0	1	0	0	1	1
1612805_at	VIT_10s0003g04540	Cationic amino acid transporter 1	vv50121Porters_cat_1_to_6	20.01.07 amino acid transport	1611957_s_at 1622615_at 1612194_at 1612805_at	3.28788e-06	0	0	1	1	0	0	0
1619136_at	VIT_13s0019g00020	Cation efflux MTP11	vv50121Porters_cat_1_to_6	20.01.01.01 cation transport (H+, Na+, K+, Ca2+ , NH4+, etc.)	1619136_at 1615382_s_at	0.000987093	0	0	1	0	0	0	0
1620670_at	VIT_11s0149g00050	Hexose transporter 7	vv50121Porters_cat_1_to_6	20.01.03.01 sugar transport		8.80496e-05	0	0	1	0	0	0	0
1608136_s_at	VIT_03s0017g02170	Zinc transporter ZIP5	vv50121Porters_cat_1_to_6	20.01.01.01.01 heavy metal ion transport (Cu, Fe, etc.)	1618682_at 1608136_s_at 1609925_at	2.34647e-08	0	0	0	1	1	1	0
1612194_at	VIT_10s0003g04540	Cationic amino acid transporter 1	vv50121Porters_cat_1_to_6	20.01.07 amino acid transport	1611957_s_at 1622615_at 1612194_at 1612805_at	3.59062e-06	0	0	0	1	0	0	0
1615697_at	VIT_18s0076g00250	Sucrose-proton symporter 2 SUC2	vv50121Porters_cat_1_to_6	20.01.03.01 sugar transport		0.00179689	0	0	0	1	0	0	0
1618682_at	VIT_03s0017g02170	Zinc transporter ZIP5	vv50121Porters_cat_1_to_6	20.01.01.01.01 heavy metal ion transport (Cu, Fe, etc.)	1618682_at 1608136_s_at 1609925_at	1.95751e-06	0	0	0	1	0	1	0
1607669_at	VIT_09s0054g01610	Synaptic vesicle 2-related protein	vv50121Porters_cat_1_to_6	20.01 transported compounds (substrates)		0.000893141	0	0	0	0	1	0	0
1608772_at	VIT_07s0005g03290	Inorganic phosphate transporter 1-4	vv50121Porters_cat_1_to_6	20.01.01.07.07 phosphate transport		5.79785e-09	0	0	0	0	1	1	0
1613408_at	VIT_11s0016g03920	Polyol transporter 5	vv50121Porters_cat_1_to_6	20.01.03.01 sugar transport		0.00338985	0	0	0	0	1	0	1
1615890_at	VIT_03s0038g03730	Niemann-Pick C1 protein precursor	vv50121Porters_cat_1_to_6	32.05.01 resistance proteins		0.0429921	0	0	0	0	1	0	0
1619918_at	VIT_13s0073g00050	Cationic amino acid transporter 6	vv50121Porters_cat_1_to_6	20.01.07 amino acid transport		2.0632e-06	0	0	0	0	1	1	1
1607681_at	VIT_05s0049g00940	Inorganic phosphate transporter 1-4	vv50121Porters_cat_1_to_6	20.01.01.07.07 phosphate transport		8.76089e-09	0	0	0	0	0	1	1
1609561_at	VIT_04s0008g01260	Zinc transporter ZIP4	vv50121Porters_cat_1_to_6	20.01.01.01.01 heavy metal ion transport (Cu, Fe, etc.)		0.00416553	0	0	0	0	0	1	0
1611615_at	VIT_03s0038g03940	Tonoplast monosaccharide transporter2	vv50121Porters_cat_1_to_6	20.01.03.01 sugar transport		0.00641225	0	0	0	0	0	1	1
1612363_at	VIT_08s0007g06760	Cation efflux family protein MTPc3	vv50121Porters_cat_1_to_6	20.01.01.01 cation transport (Na, K, Ca , NH4, etc.)		0.00105428	0	0	0	0	0	1	0
1618942_at	VIT_18s0122g00780	Inorganic phosphate transporter	vv50121Porters_cat_1_to_6	20.01.01.07.07 phosphate transport	1618942_at 1618026_at	8.10079e-07	0	0	0	0	0	1	1
1606682_at	VIT_06s0004g07960	Glucose-6-phosphate/phosphate translocator	vv50122Porters_cat_7_to_17	20.01 transported compounds (substrates)		0.000144853	1	1	0	0	0	0	0
1607621_at	VIT_01s0150g00250	Peptide transporter PTR2-B	vv50122Porters_cat_7_to_17	20.01.09 peptide transport		1.35842e-05	1	1	0	0	0	0	0
1609504_at	VIT_04s0008g06890	Solute carrier family 35	vv50122Porters_cat_7_to_17	99 UNCLASSIFIED PROTEINS		2.49372e-08	1	0	0	1	0	0	0
1616035_at	VIT_01s0026g00360	Nodulin MtN21 family	vv50122Porters_cat_7_to_17	99 UNCLASSIFIED PROTEINS	1616035_at 1612221_at	6.19671e-07	1	0	1	0	0	0	1
1617951_at	VIT_14s0066g01640	Nodulin MtN21 family	vv50122Porters_cat_7_to_17	99 UNCLASSIFIED PROTEINS		1.63767e-05	1	1	0	0	0	0	0
1613501_at	VIT_04s0069g01000	Drug/metabolite transporter DMT family transporter	vv50122Porters_cat_7_to_17	11.02.03.04.01 transcription activation		0.00777744	0	1	1	0	0	0	0
1614034_at	VIT_12s0059g01240	Nitrate transporter (NTP3)	vv50122Porters_cat_7_to_17	20.01.01.07.01 nitrate transport	1615319_s_at 1614034_at	0.00185498	0	1	0	0	0	0	0
1615319_s_at	VIT_12s0059g01240	Nitrate transporter (NTP3)	vv50122Porters_cat_7_to_17	20.01.01.07.01 nitrate transport	1615319_s_at 1614034_at	3.12565e-05	0	1	0	0	0	0	0
1622157_at	VIT_01s0011g00600	Acclimation of photosynthesis to environment	vv50122Porters_cat_7_to_17	20.01.01.07.07 phosphate transport		9.76286e-05	0	1	0	0	0	0	0
1607104_at	VIT_18s0072g00080	Glucose-6-phosphate/phosphate translocator	vv50122Porters_cat_7_to_17	20.01 transported compounds (substrates)		1.41101e-06	0	0	1	0	0	0	1
1608666_s_at	VIT_01s0026g01890	UDP-galactose transporter 3	vv50122Porters_cat_7_to_17	20.01 transported compounds (substrates)	1608666_s_at 1620565_at	3.90032e-08	0	0	1	0	0	0	1
1612054_at	VIT_18s0001g12950	SEC14 cytosolic factor	vv50122Porters_cat_7_to_17	30.01.09.11 polyphosphoinositol mediated signal transduction	1612054_at 1611717_at	0.000113815	0	0	1	0	0	0	0
1618261_at	VIT_01s0011g03400	Proton-dependent oligopeptide transport (POT) family protein	vv50122Porters_cat_7_to_17	20.01.01.07.01 nitrate transport	1618261_at 1622705_at	0.00919781	0	0	1	0	0	0	0
1620565_at	VIT_01s0026g01890	UDP-galactose transporter 3	vv50122Porters_cat_7_to_17	20.01 transported compounds (substrates)	1608666_s_at 1620565_at	3.26616e-05	0	0	1	0	0	0	1
1622085_at	VIT_10s0116g00400	SEC14 cytosolic factor	vv50122Porters_cat_7_to_17	20.01 transported compounds (substrates)	1622085_at 1621648_at 1609051_at	0.00849286	0	0	1	0	0	0	0
1622705_at	VIT_01s0011g03400	Proton-dependent oligopeptide transport (POT) family protein	vv50122Porters_cat_7_to_17	20.01.01.07.01 nitrate transport	1618261_at 1622705_at	0.0166985	0	0	1	0	0	0	0
1610437_at	VIT_12s0035g01820	Proton-dependent oligopeptide transport (POT) family protein	vv50122Porters_cat_7_to_17	20.01.01.07.01 nitrate transport		0.000739562	0	0	0	1	0	0	0
1613530_at	VIT_06s0004g02710	Drug/metabolite transporter DMT family transporter	vv50122Porters_cat_7_to_17	20.01.01.07.07 phosphate transport		2.36986e-09	0	0	0	1	1	0	0
1614020_at	VIT_11s0052g00430	Glucose-6-phosphate/phosphate-tranlocator	vv50122Porters_cat_7_to_17	99 UNCLASSIFIED PROTEINS		0.00504771	0	0	0	1	0	0	0
1614158_at	VIT_06s0004g03530	Nitrate excretion transporter1	vv50122Porters_cat_7_to_17	20.01.01.07.03 nitrite transport		0.038753	0	0	0	1	1	0	0
1621773_at	VIT_01s0026g01490	Proton-dependent oligopeptide transport (POT) family protein	vv50122Porters_cat_7_to_17	20.01.01.07.01 nitrate transport		6.79151e-08	0	0	0	1	1	1	1
1618557_at	VIT_13s0067g03200	Proton-dependent oligopeptide transport (POT) family protein	vv50122Porters_cat_7_to_17	20.01.09 peptide transport		0.00102977	0	0	0	0	1	0	0
1619961_at	VIT_19s0015g00760	SEC14 cytosolic factor	vv50122Porters_cat_7_to_17	20.01 transported compounds (substrates)		6.82564e-07	0	0	0	0	1	1	1
1607996_at	VIT_10s0116g00760	Glucose-6-phosphate/phosphate translocator	vv50122Porters_cat_7_to_17	20.01.03 C-compound and carbohydrate transport		0.0114818	0	0	0	0	0	1	0
1612354_at	VIT_14s0066g01650	Nodulin MtN21 family	vv50122Porters_cat_7_to_17	99 UNCLASSIFIED PROTEINS		1.31829e-09	0	0	0	0	0	1	1
1617645_s_at	VIT_10s0003g00300	Acclimation of photosynthesis to environment	vv50122Porters_cat_7_to_17	20.01.01.07.07 phosphate transport	1617645_s_at 1620461_at 1609921_at	0.00108485	0	0	0	0	0	1	0
1618235_at	VIT_19s0015g01160	SEC14 cytosolic factor	vv50122Porters_cat_7_to_17	20.01 transported compounds (substrates)	1618235_at 1621056_at 1608453_at	0.0302165	0	0	0	0	0	1	1
1620209_at	VIT_19s0177g00300	Glucose 6 phosphate/phosphate translocator-like protein	vv50122Porters_cat_7_to_17	20.01.03 C-compound and carbohydrate transport		6.74613e-08	0	0	0	0	0	1	1
1620461_at	VIT_10s0003g00300	Acclimation of photosynthesis to environment	vv50122Porters_cat_7_to_17	20.01.01.07.07 phosphate transport	1617645_s_at 1620461_at 1609921_at	0.0444512	0	0	0	0	0	1	0
1606834_s_at	VIT_08s0058g00450	Substrate carrier, Mitochondrial	vv50123Porters_cat_18_to_29	20.01.17 nucleotide transport	1606834_s_at 1616666_at 1612662_at 1614962_at	0.000160314	1	0	0	0	0	0	0
1609370_at	VIT_07s0031g02140	Amino acid permease	vv50123Porters_cat_18_to_29	20.01.11 amine / polyamine transport		0.00172905	1	0	0	0	0	0	0
1610016_at	VIT_03s0038g02860	Amino acid permease	vv50123Porters_cat_18_to_29	20.01.07 amino acid transport	1610016_at 1609507_s_at	8.07081e-08	1	0	0	0	0	1	1
1616118_at	VIT_06s0004g06220	Na+/Pi transporter	vv50123Porters_cat_18_to_29	20.01.01.07.07 phosphate transport	1616118_at 1619902_at	4.67689e-05	1	0	0	0	0	0	0
1617470_s_at	VIT_14s0171g00400	Lysine histidine transporter 1	vv50123Porters_cat_18_to_29	20.01.07 amino acid transport	1617470_s_at 1609198_at	5.06571e-08	1	1	1	0	0	0	0
1611892_s_at	VIT_13s0019g03220	Proline transporter 1 (ProT1)	vv50123Porters_cat_18_to_29	20.01.07 amino acid transport	1611892_s_at 1608940_at	9.64209e-05	0	1	0	0	0	0	0
1610712_s_at	VIT_17s0000g00400	Phosphate carrier protein	vv50123Porters_cat_18_to_29	20.01.01.07.07 phosphate transport	1616901_at 1610712_s_at 1620313_at	0.00729158	0	0	1	0	0	0	0
1610839_at	VIT_14s0128g00390	Mitochondrial FAD carrier	vv50123Porters_cat_18_to_29	20.09.04 mitochondrial transport		1.74482e-07	0	0	1	0	0	0	1
1612659_at	VIT_12s0028g03380	ADP,ATP carrier protein	vv50123Porters_cat_18_to_29	20.01.17 nucleotide transport	1608499_s_at 1612659_at	0.000203635	0	0	1	0	0	0	0
1614704_at	VIT_09s0002g04500	Carnitine/acylcarnitine carrier, Mitochondrial	vv50123Porters_cat_18_to_29	20.01.07 amino acid transport	1614704_at 1616075_at	0.0113614	0	0	1	0	0	0	0
1617714_at	VIT_05s0077g00810	Sodium-inducible calcium-binding protein (ACP1)	vv50123Porters_cat_18_to_29	30.01.09.03 Ca2+ mediated signal transduction		0.0202448	0	0	1	0	0	0	0
1618367_at	VIT_14s0068g01260	Phosphate carrier protein	vv50123Porters_cat_18_to_29	20.01.01.07.07 phosphate transport	1618367_at 1621156_at	0.00277596	0	0	1	0	0	0	0
1619400_at	VIT_19s0014g01710	Sodium/calcium exchanger family protein	vv50123Porters_cat_18_to_29	30.01.09.03 Ca2+ mediated signal transduction	1620030_at 1619400_at	0.00274914	0	0	1	0	0	0	0
1620030_at	VIT_19s0014g01710	Sodium/calcium exchanger family protein	vv50123Porters_cat_18_to_29	32.01.03 osmotic and salt stress response	1620030_at 1619400_at	0.00230296	0	0	1	0	0	0	0
1620591_at	VIT_14s0068g00890	Mitochondrial substrate carrier family protein	vv50123Porters_cat_18_to_29	20.09.04 mitochondrial transport		9.6116e-06	0	0	1	1	0	0	1
1613603_at	VIT_03s0038g03530	LYS/HIS transporter 7	vv50123Porters_cat_18_to_29	20.01.07 amino acid transport	1613603_at 1613837_at	1.04769e-06	0	0	0	1	0	0	1
1614962_at	VIT_08s0058g00450	Substrate carrier, Mitochondrial	vv50123Porters_cat_18_to_29	20.01.17 nucleotide transport	1606834_s_at 1616666_at 1612662_at 1614962_at	0.000248552	0	0	0	1	0	0	0
1621529_at	VIT_19s0015g01300	Amino acid permease 7	vv50123Porters_cat_18_to_29	20.01.07 amino acid transport	1621529_at 1615140_s_at 1612331_at	5.72275e-05	0	0	0	1	1	0	0
1608623_s_at	VIT_18s0001g08270	Amino acid permease 6	vv50123Porters_cat_18_to_29	20.01.07 amino acid transport	1608623_s_at 1612313_at 1614222_at	4.71478e-06	0	0	0	0	0	1	1
1610562_at	VIT_13s0019g04660	Amino acid permease	vv50123Porters_cat_18_to_29	20.01.07 amino acid/amino acid derivatives transport	1610562_at 1619833_at 1611953_at	3.20188e-06	0	0	0	0	0	1	1
1612313_at	VIT_18s0001g08270	Amino acid permease 6	vv50123Porters_cat_18_to_29	20.01.07 amino acid transport	1608623_s_at 1612313_at 1614222_at	0.000261312	0	0	0	0	0	1	1
1614222_at	VIT_18s0001g08270	Amino acid permease 6	vv50123Porters_cat_18_to_29	20.01.07 amino acid transport	1608623_s_at 1612313_at 1614222_at	0.0379768	0	0	0	0	0	1	0
1619989_s_at	VIT_06s0004g01910	ADP,ATP carrier protein	vv50123Porters_cat_18_to_29	20.01.17 nucleotide transport	1619989_s_at 1612675_at	3.48588e-09	0	0	0	0	0	1	1
1621732_at	VIT_06s0009g01140	Amino acid permease	vv50123Porters_cat_18_to_29	20.01.11 amine / polyamine transport		0.00153455	0	0	0	0	0	1	0
1607755_at	VIT_15s0046g03390	K+ efflux antiporter (KEA1)	vv50124Porters_cat_30_to_64	20.03.02.03.01 proton driven antiporter	1607755_at 1608949_at	1.33681e-05	1	0	0	0	0	0	0
1609626_at	VIT_06s0004g02120	Oxoglutarate/malate translocator	vv50124Porters_cat_30_to_64	20.01.03.03 C4-dicarboxylate transport (e.g. malate, succinate, fumarate)	1616229_at 1609626_at	0.0205701	1	1	0	0	0	0	1
1610666_at	VIT_07s0130g00400	Chloride channel protein (CLC-c)	vv50124Porters_cat_30_to_64	20.03.01.01 ion channels		8.84089e-08	1	0	0	1	0	0	1
1612852_at	VIT_17s0000g07850	Nucleobase-ascorbate transporter 6 (NAT6)	vv50124Porters_cat_30_to_64	20.01 transported compounds (substrates)		0.00303015	1	0	0	0	0	0	0
1616229_at	VIT_06s0004g02120	Oxoglutarate/malate translocator	vv50124Porters_cat_30_to_64	20.01.03.03 C4-dicarboxylate transport (e.g. malate, succinate, fumarate)	1616229_at 1609626_at	0.0389803	1	1	0	0	0	0	1
1615349_a_at	VIT_14s0219g00120	PQ-loop repeat / transmembrane	vv50124Porters_cat_30_to_64	20.01.07 amino acid transport		0.047477	0	1	0	0	0	0	0
1617250_at	VIT_11s0016g04160	Sulfate transporter 3.5	vv50124Porters_cat_30_to_64	99 UNCLASSIFIED PROTEINS	1620065_at 1617250_at	9.32885e-09	0	1	0	0	1	1	0
1612739_at	VIT_05s0020g00440	Boron transporter-like protein 1	vv50124Porters_cat_30_to_64	20.01.01.07 anion transport (Cl, SO4, PO4, etc.)		1.39619e-08	0	0	1	1	0	1	1
1618217_at	VIT_19s0015g01850	CLC-F (chloride channel F)	vv50124Porters_cat_30_to_64	99 UNCLASSIFIED PROTEINS		0.0218338	0	0	1	0	0	0	0
1617338_at	VIT_18s0001g09490	Metal transporter Nramp2	vv50124Porters_cat_30_to_64	20.01.01.01.01 heavy metal ion transport (Cu, Fe, etc.)		0.00306857	0	0	0	0	1	1	1
1620065_at	VIT_11s0016g04160	Sulfate transporter 3.5	vv50124Porters_cat_30_to_64	20.01.01.07.05 sulfate transport	1620065_at 1617250_at	7.92191e-09	0	0	0	0	1	0	0
1622592_at	VIT_16s0050g00780	Arsenite transport protein (ArsB)	vv50124Porters_cat_30_to_64	20.01.01.07 anion transport		0.0178923	0	0	0	0	1	0	1
1620972_at	VIT_10s0003g01460	Nucleobase-ascorbate transporter 2 (NAT2)	vv50124Porters_cat_30_to_64	20.01.25 vitamin/cofactor transport		4.48277e-09	0	0	0	0	0	1	1
1619081_at	VIT_17s0000g02970	MATE efflux family protein	vv50125Porters_cat_66_to_94	20.03.07 antiporters		0.00818995	1	0	0	0	0	0	1
1620046_at	VIT_16s0039g00700	RCP1 (root cap 1)	vv50125Porters_cat_66_to_94	20.01.03 C-compound and carbohydrate transport		7.61148e-10	1	0	0	0	0	1	1
1611719_at	VIT_00s0477g00030	MATE efflux family protein ripening responsive	vv50125Porters_cat_66_to_94	20.03.07 antiporters		0.0019446	0	1	0	0	0	0	0
1614987_at	VIT_06s0004g02140	MATE efflux family protein	vv50125Porters_cat_66_to_94	20.01.01.01.01 heavy metal ion transport (Cu, Fe, etc.)		0.000199762	0	1	1	0	1	0	0
1621987_at	VIT_10s0116g01880	MATE efflux family protein	vv50125Porters_cat_66_to_94	20.01.27 drug transport		0.00299651	0	1	0	0	0	0	0
1622394_at	VIT_12s0028g01150	Transparent testa 12 protein	vv50125Porters_cat_66_to_94	99 UNCLASSIFIED PROTEINS		0.00484425	0	1	0	0	0	0	0
1607539_at	VIT_18s0001g02050	TolB protein-related	vv50125Porters_cat_66_to_94	14.13 protein/peptide degradation	1608455_at 1619650_at 1607539_at	0.0122979	0	0	1	0	0	0	0
1608455_at	VIT_18s0001g02050	TolB protein-related	vv50125Porters_cat_66_to_94	14.13 protein/peptide degradation	1608455_at 1619650_at 1607539_at	0.000381075	0	0	1	0	0	0	0
1612869_at	VIT_17s0000g03850	Aluminum-activated malate transporter 9	vv50125Porters_cat_66_to_94	99 UNCLASSIFIED PROTEINS		0.0007434	0	0	1	0	0	0	0
1619650_at	VIT_18s0001g02050	TolB protein-related	vv50125Porters_cat_66_to_94	14.13 protein/peptide degradation	1608455_at 1619650_at 1607539_at	0.00499753	0	0	1	0	0	0	0
1606983_at	VIT_17s0053g00040	Metal-nicotianamine transporter YSL5	vv50125Porters_cat_66_to_94	20.01.09 peptide transport	1617990_s_at 1606983_at 1609829_at	0.0164763	0	0	0	0	0	1	0
1611497_at	VIT_01s0011g06560	Potassium transporter (KUP1)	vv50125Porters_cat_66_to_94	20.01.01.01 cation transport (Na, K, Ca , NH4, etc.)		0.00492791	0	0	0	0	0	1	1
1613916_at	CF404702	Oligopeptide transporter OPT4	vv50125Porters_cat_66_to_94	20.01.09 peptide transport		2.30049e-05	0	0	0	0	0	1	1
1617990_s_at	VIT_17s0053g00040	Metal-nicotianamine transporter YSL5	vv50125Porters_cat_66_to_94	20.01.09 peptide transport	1617990_s_at 1606983_at 1609829_at	5.6867e-07	0	0	0	0	0	1	1
1621164_at	VIT_16s0098g01350	Oligopeptide transporter 6	vv50125Porters_cat_66_to_94	20.01.09 peptide transport		8.2333e-13	0	0	0	0	0	1	1
1621822_at	VIT_02s0025g04830	Copper chaperone for superoxide dismutase	vv50131Primary_active_transporter_cat_A2_to_A4	32.07.07.07 superoxide metabolism		0.00148655	1	0	0	0	0	0	0
1606705_at	VIT_19s0015g01370	Molecular chaperone DnaJ	vv50132Primary_active_transporter_cat_A5_to_A8	14.01 protein folding and stabilization		0.00812679	1	0	0	0	0	0	0
1607218_at	VIT_09s0002g00690	DnaJ homolog, subfamily B, member 6	vv50132Primary_active_transporter_cat_A5_to_A8	14.01 protein folding and stabilization	1607218_at 1607098_at	2.55796e-05	1	0	1	0	0	0	0
1613745_s_at	VIT_00s0324g00040	Molecular chaperone DnaJ	vv50132Primary_active_transporter_cat_A5_to_A8	14.01 protein folding and stabilization		3.52559e-06	1	0	0	0	0	0	1
1615195_at	VIT_02s0025g02990	Import inner membrane translocase subunit Tim13, Mitochondrial	vv50132Primary_active_transporter_cat_A5_to_A8	20.01.10 protein transport		3.26912e-05	1	0	0	1	0	0	0
1615966_at	VIT_12s0028g02240	Thioredoxin TTL3 (Tetratricopetide-repeat thioredoxin-like 3)	vv50132Primary_active_transporter_cat_A5_to_A8	10.03.01 mitotic cell cycle and cell cycle control		6.44312e-06	1	0	0	0	0	0	1
1609580_at	VIT_12s0028g01740	DNAJ heat shock N-terminal domain-containing protein	vv50132Primary_active_transporter_cat_A5_to_A8	14.01 protein folding and stabilization		2.53184e-06	0	1	0	0	0	0	0
1610976_s_at	VIT_08s0007g01660	Chaperone protein dnaJ-related	vv50132Primary_active_transporter_cat_A5_to_A8	02.11 electron transport and membrane-associated energy conservation	1610976_s_at 1621608_at 1614447_at	5.17933e-05	0	1	0	0	0	0	0
1611080_at	VIT_03s0038g02110	Co-chaperone-curved DNA binding protein A	vv50132Primary_active_transporter_cat_A5_to_A8	14.01 protein folding and stabilization		1.17214e-05	0	1	0	0	0	1	0
1612175_s_at	VIT_09s0018g00620	Co-chaperone-curved DNA binding protein A	vv50132Primary_active_transporter_cat_A5_to_A8	14.01 protein folding and stabilization	1612175_s_at 1614750_s_at 1616813_at	0.00708362	0	1	0	0	0	0	0
1620413_at	VIT_01s0010g03640	DnaJ homolog, subfamily A, member 3	vv50132Primary_active_transporter_cat_A5_to_A8	36.20.35.09.05 osmotic response		9.37957e-06	0	1	0	1	0	0	0
1614293_at	VIT_04s0008g01770	Molecular chaperone DnaJ	vv50132Primary_active_transporter_cat_A5_to_A8	14.01 protein folding and stabilization	1614293_at 1618083_at	0.000645725	0	0	1	0	0	0	0
1617986_at	VIT_05s0029g00500	DnaJ homolog, subfamily A, member 2	vv50132Primary_active_transporter_cat_A5_to_A8	14.01 protein folding and stabilization	1615393_s_at 1617986_at 1614549_at 1610893_at	0.00307541	0	0	1	0	0	0	0
1619225_s_at	VIT_06s0080g01230	DnaJ homolog, subfamily A, member 2	vv50132Primary_active_transporter_cat_A5_to_A8	04.01 storage facilitating proteins	1619225_s_at 1613038_s_at 1619512_s_at	8.45459e-07	0	0	1	1	0	0	1
1607237_at	VIT_06s0004g04720	Import inner membrane translocase subunit Tim9, Mitochondrial	vv50132Primary_active_transporter_cat_A5_to_A8	20.09.04 mitochondrial transport		0.00252943	0	0	0	1	0	0	0
1620300_at	VIT_03s0063g01900	Import receptor subunit TOM6, Mitochondrial	vv50132Primary_active_transporter_cat_A5_to_A8	20.09.04 mitochondrial transport	1620300_at 1607677_at	0.000671789	0	0	0	1	0	0	0
1620417_at	VIT_06s0004g05820	Import inner membrane translocase subunit Tim10, Mitochondrial	vv50132Primary_active_transporter_cat_A5_to_A8	20.01.10 protein transport		0.0151125	0	0	0	1	0	0	0
1610952_at	VIT_01s0026g00840	ARL1 (ARG1-like 1)	vv50132Primary_active_transporter_cat_A5_to_A8	14.01 protein folding and stabilization		0.000958574	0	0	0	0	1	1	1
1611195_at	VIT_08s0217g00090	DnaJ homolog, subfamily B, member 9	vv50132Primary_active_transporter_cat_A5_to_A8	14.01 protein folding and stabilization	1611195_at 1614968_at	2.71002e-05	0	0	0	0	0	1	1
1612586_at	VIT_01s0011g04820	Molecular chaperone DnaJ	vv50132Primary_active_transporter_cat_A5_to_A8	99 UNCLASSIFIED PROTEINS		7.80693e-10	0	0	0	0	0	1	1
1615587_at	VIT_04s0023g03470	DNAJ heat shock N-terminal domain-containing protein	vv50132Primary_active_transporter_cat_A5_to_A8	14.01 protein folding and stabilization		5.02825e-05	0	0	0	0	0	1	0
1616811_at	VIT_10s0003g00260	DnaJ homolog, subfamily B, member 4	vv50132Primary_active_transporter_cat_A5_to_A8	14.01 protein folding and stabilization		0.000244379	0	0	0	0	0	1	1
1618620_at	VIT_13s0067g00940	NLI interacting factor (NIF)	vv50132Primary_active_transporter_cat_A5_to_A8	14.07.03 modification by phosphorylation, dephosphorylation, autophosphorylation		6.76262e-05	0	0	0	0	0	1	1
1621230_at	VIT_18s0001g14440	Molecular chaperone DnaJ	vv50132Primary_active_transporter_cat_A5_to_A8	14.01 protein folding and stabilization	1621230_at 1608620_at	0.000935173	0	0	0	0	0	1	0
1607899_at	VIT_14s0060g01490	DnaJ homolog, subfamily A, member 5	vv50132Primary_active_transporter_cat_A5_to_A8 vv60017C2H2	14.01 protein folding and stabilization	1613463_a_at 1607899_at	3.8105e-08	1	0	0	0	0	0	1
1613463_a_at	VIT_14s0060g01490	DnaJ homolog, subfamily A, member 5	vv50132Primary_active_transporter_cat_A5_to_A8 vv60017C2H2	14.01 protein folding and stabilization	1613463_a_at 1607899_at	1.71647e-07	1	1	1	0	0	0	1
1609540_at	VIT_12s0028g01600	FtsH protease (VAR2)	vv50133Primary_active_transporter_cat_A9_to_A18	11.02.03.04.01 transcription activation	1610238_s_at 1609540_at	7.52558e-11	1	1	0	0	0	0	0
1610238_s_at	VIT_12s0028g01600	FtsH protease (VAR2)	vv50133Primary_active_transporter_cat_A9_to_A18	11.02.03.04.01 transcription activation	1610238_s_at 1609540_at	2.24989e-11	1	1	0	0	0	0	0
1619317_at	VIT_18s0001g00190	Cell division protease FtsH	vv50133Primary_active_transporter_cat_A9_to_A18	10.03.03 cytokinesis (cell division) /septum formation and hydrolysis	1619317_at 1617088_at	8.35432e-13	1	1	0	0	0	0	0
1608822_at	VIT_06s0004g05230	Plastid transcriptionally active18	vv50133Primary_active_transporter_cat_A9_to_A18	70.26.03 chloroplast	1608106_at 1608822_at	0.00363696	0	1	1	0	0	1	0
1611751_at	VIT_18s0001g05960	Nuclear transport factor 2 (NTF2)	vv50133Primary_active_transporter_cat_A9_to_A18	20.09.01 nuclear transport	1611751_at 1607976_at	0.000466905	0	1	1	0	0	0	0
1614720_at	VIT_06s0004g00610	Accelerated cell death 1 ACD1	vv50133Primary_active_transporter_cat_A9_to_A18	02.11 electron transport and membrane-associated energy conservation	1618107_at 1614720_at	4.94398e-06	0	1	1	0	0	0	0
1618107_at	VIT_06s0004g00610	Accelerated cell death 1 ACD1	vv50133Primary_active_transporter_cat_A9_to_A18	02.11 electron transport and membrane-associated energy conservation	1618107_at 1614720_at	3.06336e-08	0	1	1	0	0	0	0
1621329_at	VIT_03s0063g02610	GRP7 (cold, circadian rhythm, and RNA binding 2)	vv50133Primary_active_transporter_cat_A9_to_A18	16.03.03 RNA binding	1616828_s_at 1621554_s_at 1617550_s_at 1621329_at 1622702_x_at 1612746_at	0.00130953	0	1	0	0	0	0	0
1615277_at	VIT_01s0010g03790	Nuclear transport factor 2B	vv50133Primary_active_transporter_cat_A9_to_A18	20.09.01 nuclear transport	1621953_s_at 1615277_at 1622753_at	0.018708	0	0	1	0	0	0	0
1616949_at	VIT_16s0050g02630	FtsH protease that is localized to the chloroplast	vv50133Primary_active_transporter_cat_A9_to_A18	14.13 protein degradation		0.0451333	0	0	1	0	0	0	0
1621953_s_at	VIT_01s0010g03790	Nuclear transport factor 2B	vv50133Primary_active_transporter_cat_A9_to_A18	20.09.01 nuclear transport	1621953_s_at 1615277_at 1622753_at	0.0196177	0	0	1	0	0	0	0
1609615_at	VIT_02s0109g00360	Translocase of chloroplast 34	vv50133Primary_active_transporter_cat_A9_to_A18	20.01.10 protein transport		0.000752867	0	0	0	0	0	1	1
1619304_s_at	VIT_01s0011g00410	Nuclear transport factor 2 (NTF2)	vv50133Primary_active_transporter_cat_A9_to_A18	99 UNCLASSIFIED PROTEINS	1619553_at 1619304_s_at	1.7067e-05	0	0	0	0	0	1	0
1621511_at	VIT_00s0259g00160	Acyl carrier protein, mitochondrial 3	vv50134Primary_active_transporter_cat_D1	98 CLASSIFICATION NOT YET CLEAR-CUT	1614903_at 1621511_at	1.1757e-07	0	0	0	1	1	1	0
1613410_s_at	VIT_05s0020g01980	Acyl carrier protein, mitochondrial 3	vv50134Primary_active_transporter_cat_D1	01.06.01.05 fatty acid biosynthesis	1614509_at 1613410_s_at	1.08738e-05	0	0	0	0	1	1	0
1612766_s_at	VIT_08s0056g01150	NADH-cytochrome b5 reductase	vv50135Primary_active_transporter_cat_D3_to_E2	99 UNCLASSIFIED PROTEINS	1612766_s_at 1621689_at 1607605_at	8.46093e-07	1	0	0	1	0	0	0
1614989_at	VIT_12s0035g01210	Cytochrome c	vv50135Primary_active_transporter_cat_D3_to_E2	02.11 electron transport and membrane-associated energy conservation		0.00219425	0	1	0	0	0	0	0
1621689_at	VIT_08s0056g01150	NADH-cytochrome b5 reductase	vv50135Primary_active_transporter_cat_D3_to_E2	01.06 lipid, fatty acid and isoprenoid metabolism	1612766_s_at 1621689_at 1607605_at	0.00011035	0	0	0	1	0	0	1
1608714_at	VIT_08s0007g05060	ABC transporter B member 1	vv52010ABC_transporters	01.06 lipid, fatty acid and isoprenoid metabolism	1608714_at 1607091_at	3.36679e-12	1	0	0	1	0	0	1
1611466_at	VIT_16s0022g00630	ABC transporter E member 1	vv52010ABC_transporters	32.05.01 resistance proteins		1.84409e-05	1	0	1	0	0	0	0
1613372_at	VIT_02s0012g01660	ATPase PGP2 (P-glycoprotein 2)	vv52010ABC_transporters	01.06 lipid, fatty acid and isoprenoid metabolism		1.46212e-05	1	0	0	0	1	0	0
1613840_at	VIT_09s0002g05600	ABC transporter g family pleiotropic drug resistance 12 PDR12	vv52010ABC_transporters	20.03.25 ABC transporters		5.12428e-12	1	1	1	0	0	0	0
1618590_at	VIT_08s0032g00790	ABC transporter G member 4	vv52010ABC_transporters	20.03.25 ABC transporters		3.88552e-09	1	0	0	0	0	1	1
1622870_at	VIT_16s0050g01620	ABC transporter G member 14	vv52010ABC_transporters	20.03.25 ABC transporters		6.45926e-12	1	0	0	1	0	1	1
1609667_at	VIT_11s0016g04250	HCF101 (high-chlorophyll-fluorescence 101)	vv52010ABC_transporters	02.11 electron transport and membrane-associated energy conservation	1609667_at 1613451_at	5.56947e-07	0	1	0	0	0	1	0
1611167_at	VIT_07s0031g01640	ABC transporter F member 8	vv52010ABC_transporters	20.03.25 ABC transporters		0.000581404	0	1	1	0	0	0	0
1613473_at	VIT_07s0031g01420	ATATH13	vv52010ABC_transporters	20.03.25 ABC transporters	1613473_at 1618001_at 1612701_at	0.000956499	0	1	0	0	0	0	0
1613763_at	VIT_16s0050g02480	ABC transporter C member 15	vv52010ABC_transporters	20.03.25 ABC transporters	1618493_s_at 1613763_at 1621986_at	7.92334e-05	0	1	0	0	0	0	0
1618001_at	VIT_07s0031g01420	ATATH13	vv52010ABC_transporters	20.03.25 ABC transporters	1613473_at 1618001_at 1612701_at	0.000992358	0	1	1	0	0	0	0
1618493_s_at	VIT_16s0050g02480	ABC transporter C member 15	vv52010ABC_transporters	20.03.25 ABC transporters	1618493_s_at 1613763_at 1621986_at	1.10022e-10	0	1	0	0	0	0	0
1622620_at	VIT_17s0000g05850	ATATH1 (ABC2 homolog1)	vv52010ABC_transporters	20.03.25 ABC transporters		0.000189059	0	1	0	0	0	0	0
1622660_at	GSVIVT00005318001	ABC transporter I member 15	vv52010ABC_transporters	20.03.25 ABC transporters		8.96326e-05	0	1	0	0	0	0	0
1607091_at	VIT_08s0007g05060	ABC transporter B member 1	vv52010ABC_transporters	20.03.25 ABC transporters	1608714_at 1607091_at	2.63008e-05	0	0	1	0	0	0	1
1617025_at	VIT_02s0087g00840	ABC transporter G member 3	vv52010ABC_transporters	20.03.25 ABC transporters	1619718_at 1617025_at	2.12229e-07	0	0	1	0	0	1	0
1619718_at	VIT_02s0087g00840	ABC transporter G member 3	vv52010ABC_transporters	20.03.25 ABC transporters	1619718_at 1617025_at	4.90799e-07	0	0	1	0	0	1	0
1621559_at	VIT_14s0108g00430	ABC transporter B member 16	vv52010ABC_transporters	20.03.25 ABC transporters		0.000121163	0	0	1	0	0	0	0
1608408_at	VIT_06s0061g00230	ABC transporter G member 7	vv52010ABC_transporters	20.03.25 ABC transporters		0.0358716	0	0	0	0	1	0	0
1610363_at	VIT_07s0005g02660	ABC transporter B member 13	vv52010ABC_transporters	20.03.25 ABC transporters		0.000262741	0	0	0	0	1	1	0
1612744_at	VIT_16s0039g00010	ABC transporter G member 7	vv52010ABC_transporters	20.03.25 ABC transporters	1612744_at 1611325_at	0.00715894	0	0	0	0	1	0	0
1612678_at	VIT_11s0052g00540	ABC protein 3 ATNAP3 non-intrinsic	vv52010ABC_transporters	20.03.25 ABC transporters		0.000223668	0	0	0	0	0	1	1
1608080_at	VIT_09s0002g01600	PHD finger protein alfin	vv60002Alfin-like	11.02.03.04.01 transcription activation		0.00140654	0	1	0	0	0	0	0
1618774_at	VIT_13s0067g01450	Lateral organ boundaries domain 21	vv60007AS2	47.02.01 shoot		1.16921e-06	0	1	0	0	1	1	1
1618714_at	VIT_13s0067g02380	Lateral organ boundaries Domain 15	vv60007AS2	41.03.07 flower development		1.41245e-06	0	0	0	0	1	1	0
1610679_at	VIT_07s0129g00330	Lateral organ boundaries protein 39	vv60007AS2	41.03.06 vegetative development		0.000316454	0	0	0	0	0	1	0
1613804_at	VIT_08s0040g01240	Basic helix-loop-helix (bHLH) family	vv60011BHLH	11.02.03.04.01 transcription activation		0.000132573	1	0	0	0	0	0	1
1616137_at	VIT_08s0058g00960	Basic helix-loop-helix (bHLH) family	vv60011BHLH	99 UNCLASSIFIED PROTEINS		2.14308e-05	1	0	0	0	0	1	1
1617754_at	VIT_00s1312g00010	Basic helix-loop-helix (bHLH) family	vv60011BHLH	11.02.03.04.01 transcription activation		2.34949e-10	1	0	0	1	0	0	1
1607350_at	VIT_05s0020g04780	Basic helix-loop-helix (bHLH) family	vv60011BHLH	01.06 lipid, fatty acid and isoprenoid metabolism		1.4694e-11	0	1	1	0	0	0	1
1617790_at	VIT_17s0000g06930	Unfertilized embryo sac 10 UNE10	vv60011BHLH	11.02.03.04.01 transcription activation	1619418_at 1617790_at	0.000972368	0	1	0	0	1	1	1
1619418_at	VIT_17s0000g06930	Unfertilized embryo sac 10 UNE10	vv60011BHLH	11.02.03.04.01 transcription activation	1619418_at 1617790_at	0.000853338	0	1	0	0	0	1	1
1609442_at	VIT_05s0077g00750	Basic helix-loop-helix (bHLH) family	vv60011BHLH	11.02.03.04.01 transcription activation		0.0497912	0	0	1	0	0	0	0
1617411_at	VIT_11s0052g00100	Basic helix-loop-helix (bHLH) family	vv60011BHLH	11.02.03.04.01 transcription activation		4.33471e-10	0	0	1	1	0	0	1
1617764_at	VIT_03s0038g04760	Basic helix-loop-helix (bHLH) family	vv60011BHLH	99 UNCLASSIFIED PROTEINS		1.66655e-05	0	0	1	0	0	1	1
1617813_at	VIT_02s0025g02310	LHW (lonesome highway)	vv60011BHLH	11.02.03.04.01 transcription activation		0.0102537	0	0	1	0	0	0	0
1620002_at	VIT_07s0141g00220	Unfertilized embryo sac 12 UNE12	vv60011BHLH	11.02.03.04.01 transcription activation		0.000281888	0	0	1	0	0	0	0
1621658_at	VIT_01s0244g00130	Inducer of CBF expression 1 ICE1	vv60011BHLH	11.02.03.04.01 transcription activation	1621658_at 1617893_at	0.0228327	0	0	1	0	0	0	0
1613614_at	VIT_14s0108g00420	Basic helix-loop-helix (bHLH) family	vv60011BHLH	11.02.03.04.01 transcription activation		7.03952e-05	0	0	0	1	0	0	0
1608936_at	VIT_05s0124g00240	Basic helix-loop-helix (bHLH) family	vv60011BHLH	11.02.03.04.01 transcription activation		2.75483e-09	0	0	0	0	0	1	1
1609227_at	VIT_06s0004g01740	Basic helix-loop-helix (bHLH) family	vv60011BHLH	11.02.03.04.01 transcription activation		0.0163677	0	0	0	0	0	1	1
1622245_at	VIT_14s0081g00720	Basic helix-loop-helix (bHLH) family	vv60011BHLH	11.02.03.04.01 transcription activation		0.000305746	0	0	0	0	0	1	1
1609930_at	VIT_04s0008g05210	BZIP protein HY5 (HY5)	vv60012BZIP	11.02.03.04.01 transcription activation		3.67865e-23	1	1	0	0	0	0	1
1617798_at	VIT_08s0040g00870	BZIP transcription factor BZIP28	vv60012BZIP	11.02.03.04.01 transcription activation	1617798_at 1621049_s_at	0.000267425	1	0	1	0	0	0	0
1622296_at	VIT_18s0001g13040	Basic leucine-zipper 11 GBF6	vv60012BZIP	11.02.03.04.01 transcription activation		0.000114654	0	1	0	0	0	0	1
1609141_at	VIT_12s0035g00620	BZIP transcription factor	vv60012BZIP	11.02.03.04.01 transcription activation		0.0099821	0	0	1	0	0	0	0
1620083_at	VIT_04s0008g02750	BZIP transcription factor BZO2H2	vv60012BZIP	11.02.03.04.01 transcription activation		0.00676338	0	0	1	0	0	0	0
1609745_at	VIT_02s0025g01020	BZip transcription factor G- box binding factor 3	vv60012BZIP	11.02.03.04.01 transcription activation		8.66726e-05	0	0	0	0	0	1	1
1609152_s_at	VIT_13s0067g00140	Proline-rich family protein	vv60013BHSH	11.02.03.04.01 transcription activation	1609152_s_at 1621584_at	0.00413862	0	0	0	0	1	0	0
1608526_at	VIT_08s0056g01230	Cycling DOF factor 2	vv60015C2C2-DOF	11.02.03.04 transcriptional control		1.51032e-06	1	1	1	0	0	0	0
1620641_at	VIT_01s0026g02580	Cycling DOF factor 2	vv60015C2C2-DOF	11.02.03.04.01 transcription activation		1.06567e-05	1	0	1	0	0	0	0
1614735_at	VIT_18s0001g15730	Dof zinc finger protein DOF3.5	vv60015C2C2-DOF	11.02.03.04 transcriptional control		8.48441e-06	0	0	1	0	0	0	1
1609265_at	VIT_03s0038g00490	GATA transcription factor 12	vv60016C2C2-GATA	11.02.03.04.01 transcription activation		3.03444e-06	1	0	0	0	0	0	1
1615028_at	VIT_15s0021g02510	GATA transcription factor 2	vv60016C2C2-GATA	11.02.03.04.01 transcription activation		1.44553e-06	0	1	1	0	0	0	1
1608686_at	VIT_14s0066g00150	GATA transcription factor 6	vv60016C2C2-GATA	99 UNCLASSIFIED PROTEINS	1608686_at 1622154_at	4.88601e-06	0	0	1	0	0	0	1
1620877_at	VIT_08s0007g07550	GATA transcription factor 11	vv60016C2C2-GATA	11.02.03.04.01 transcription activation	1620877_at 1608279_at	0.000191171	0	0	1	0	0	0	1
1611013_at	GSVIVT00008275001	Sensitive to proton rhizotoxicity 1	vv60017C2H2	11.02.03.04.01 transcription activation		7.14573e-07	1	1	0	0	0	0	0
1612177_at	VIT_01s0026g00850	Zinc finger protein 5	vv60017C2H2	99 UNCLASSIFIED PROTEINS		7.10005e-09	1	0	0	0	1	1	0
1613740_at	VIT_18s0072g00840	Sensitive to proton rhizotoxicity 1	vv60017C2H2	11.02.03.04.01 transcription activation	1613740_at 1617518_at 1609933_at 1621294_at	1.23955e-05	1	0	0	0	0	0	1
1611870_at	VIT_18s0001g04100	Histone acetyl transferase HAM1	vv60017C2H2	10.01.02 DNA topology		4.07409e-06	0	1	1	0	0	0	1
1608199_at	VIT_03s0091g00260	Zinc finger protein 4	vv60017C2H2	11.02.03.04.01 transcription activation		1.8335e-05	0	0	1	0	0	0	0
1622863_at	VIT_14s0060g02440	Indeterminate(ID)-domain 2	vv60017C2H2	11.02.03.04.01 transcription activation		0.00206718	0	0	0	0	1	0	1
1609812_at	VIT_06s0004g06710	Cys-3-His zinc finger protein	vv60018C3H	11.02.03.04.01 transcription activation		0.00175603	1	0	0	1	0	0	0
1614298_at	VIT_06s0009g00880	Axial regulator YABBY2	vv60019C2C2-YABBY	11.02.03.04.01 transcription activation		0.0227444	0	0	0	0	1	0	0
1615303_at	VIT_01s0010g03850	Calmodulin-binding protein	vv60020CAMTA	11.02.03.04.01 transcription activation		0.00132043	0	1	0	0	0	0	0
1614136_at	VIT_00s0956g00020	Leafy cotyledon1-like protein	vv60021CCAAT	11.02.03.04.01 transcription activation		7.4362e-05	1	0	0	0	0	0	0
1615298_s_at	VIT_08s0007g08250	Nuclear transcription factor Y subunit A-9	vv60021CCAAT	99 UNCLASSIFIED PROTEINS	1615298_s_at 1613198_at 1613964_at 1613912_at	0.000147396	1	0	0	0	0	1	1
1620399_at	VIT_11s0016g01480	Nuclear transcription factor Y subunit A-3	vv60021CCAAT	11.02.03.04 transcriptional control		1.53807e-05	0	1	0	0	0	0	1
1621922_at	VIT_09s0002g01590	Nuclear transcription factor Y subunit A-8	vv60021CCAAT	99 UNCLASSIFIED PROTEINS		3.76016e-06	0	1	0	0	0	1	1
1617362_at	VIT_00s0259g00180	Nuclear transcription factor Y subunit B-3	vv60021CCAAT	11.02.03.04.01 transcription activation	1617362_at 1621148_at	2.38782e-09	0	0	1	0	1	0	1
1621265_at	VIT_13s0064g00860	Nuclear transcription factor Y subunit A-1	vv60021CCAAT	99 UNCLASSIFIED PROTEINS		1.30509e-06	0	0	1	0	0	0	1
1613912_at	VIT_08s0007g08250	Nuclear transcription factor Y subunit A-9	vv60021CCAAT	11.02.03.04.01 transcription activation	1615298_s_at 1613198_at 1613964_at 1613912_at	0.0180402	0	0	0	0	0	1	1
1619847_at	VIT_05s0020g03880	TSO1 (chinese for 'ugly')	vv60022CPP	11.02.03.04.01 transcription activation	1619847_at 1611647_at	8.85533e-09	0	0	0	0	0	1	1
1611400_at	GSVIVT01008916001	Cold shock protein-1	vv60023CSD	32.01.06 cold shock response		3.19032e-12	0	0	0	1	0	1	1
1617041_at	VIT_17s0000g01550	AAA-type ATPase	vv60028FHA	16.19 nucleotide binding	1617041_at 1621972_s_at 1615558_at	0.0171354	1	0	0	0	0	0	0
1619925_at	VIT_06s0009g01670	forkhead-associated domain-containing protein	vv60028FHA	99 UNCLASSIFIED PROTEINS		0.00353235	0	1	0	0	0	0	0
1618924_at	VIT_04s0023g02830	forkhead-associated domain-containing protein	vv60028FHA	14.07 protein modification	1618924_at 1620889_at 1617123_at	5.34998e-08	0	0	0	0	0	1	1
1618768_at	VIT_08s0040g00900	Myb family	vv60029G2-like	11.02.03.04.01 transcription activation	1618768_at 1622583_at	0.00198771	1	0	0	0	0	0	0
1617694_at	VIT_12s0028g03100	GPRI1 (GOLDEN2 1)	vv60029G2-like	11.02.03.04.01 transcription activation	1614851_s_at 1617694_at 1619226_at	0.0289463	0	1	1	0	0	0	0
1609206_at	VIT_05s0029g00060	Myb UNE16 (unfertilized embryo sac 16)	vv60029G2-like	11.02.03.04.01 transcription activation	1609206_at 1621537_at	0.00103264	0	0	1	0	0	0	0
1621238_at	VIT_01s0026g02550	MYR1 (MYB-related protein 1)	vv60029G2-like	11.02.03.04.01 transcription activation		0.000465154	0	0	1	0	0	0	1
1619619_at	VIT_14s0030g01600	DNA-binding storekeeper protein	vv60030GeBP	99 UNCLASSIFIED PROTEINS		0.00553259	0	0	1	0	0	0	0
1606591_at	VIT_07s0129g00030	Short-root transcription factor (SHR)	vv60032GRAS	11.02.03.04.01 transcription activation	1606591_at 1610388_at	2.45125e-05	1	0	0	0	0	0	1
1609760_at	VIT_06s0004g04980	Scarecrow transcription factor 14 (SCL14)	vv60032GRAS	99 UNCLASSIFIED PROTEINS	1612011_s_at 1608709_at 1609760_at 1612489_at	0.000842287	1	0	0	0	0	0	0
1610187_a_at	VIT_04s0023g01660	Scarecrow-like transcription factor 7 (SCL7)	vv60032GRAS	11.02.03.04.01 transcription activation	1619334_at 1610187_a_at 1616911_at	0.0157696	0	1	0	0	0	0	0
1619334_at	VIT_04s0023g01660	Scarecrow-like transcription factor 7 (SCL7)	vv60032GRAS	11.02.03.04.01 transcription activation	1619334_at 1610187_a_at 1616911_at	0.000790584	0	1	0	0	0	0	0
1608709_at	VIT_06s0004g04980	Scarecrow transcription factor 14 (SCL14)	vv60032GRAS	11.02.03.04.01 transcription activation	1612011_s_at 1608709_at 1609760_at 1612489_at	5.97932e-05	0	0	0	1	0	0	0
1609662_at	VIT_18s0001g15270	SCL1 (scarecrow-like 1)	vv60032GRAS	11.02.03.04.01 transcription activation		0.000254456	0	0	0	1	0	0	0
1613611_at	VIT_08s0007g00510	Scarecrow-like transcription factor 9 (SCL9)	vv60032GRAS	11.02.03.04.01 transcription activation		8.92418e-06	0	0	0	1	0	0	1
1615012_s_at	VIT_06s0004g04950	Scarecrow-like transcription factor 14 SCL14	vv60032GRAS	11.02.03.04.01 transcription activation	1620817_at 1619985_at 1615012_s_at 1609171_at 1616776_at 1607345_at	0.000782312	0	0	0	1	0	0	0
1616776_at	VIT_06s0004g04950	Scarecrow-like transcription factor 14 SCL14	vv60032GRAS	11.02.03.04.01 transcription activation	1620817_at 1619985_at 1615012_s_at 1609171_at 1616776_at 1607345_at	0.00483017	0	0	0	1	0	0	0
1617809_at	VIT_19s0090g01740	Scarecrow transcription factor 5 (SCL5)	vv60032GRAS	11.02.03.04.01 transcription activation	1617809_at 1621571_at	9.29739e-07	0	0	0	1	0	0	1
1619985_at	VIT_06s0004g04950	Scarecrow-like transcription factor 14 SCL14	vv60032GRAS	11.02.03.04.01 transcription activation	1620817_at 1619985_at 1615012_s_at 1609171_at 1616776_at 1607345_at	6.39267e-05	0	0	0	1	0	0	1
1621571_at	VIT_19s0090g01740	Scarecrow transcription factor 5 (SCL5)	vv60032GRAS	11.02.03.04.01 transcription activation	1617809_at 1621571_at	2.44372e-05	0	0	0	1	0	0	1
1609295_at	VIT_15s0048g02870	Homeobox-leucine zipper protein HB-7	vv60034HB	11.02.03.04.01 transcription activation	1610470_at 1609295_at 1613946_s_at	3.19614e-07	1	0	0	0	0	1	1
1610305_at	VIT_18s0001g08380	Homeobox protein knotted-1 like 1 (KNAT1)	vv60034HB	11.02.03.04.01 transcription activation	1614094_at 1610305_at	0.0374405	1	0	0	0	0	0	0
1615625_at	VIT_04s0008g06130	KNAT2 (knotted1-like homeobox gene 3)	vv60034HB	11.02.03.04.01 transcription activation	1615625_at 1607904_at 1619433_at	0.00912521	1	0	0	0	0	0	0
1617931_at	VIT_02s0025g02590	Homeobox-leucine zipper protein ATHB-12	vv60034HB	11.02.03.04.01 transcription activation		6.46735e-07	1	1	0	0	0	0	0
1607122_at	GSVIVT00011041001	Homeobox-leucine zipper protein 22	vv60034HB	11.02.03.04.01 transcription activation		0.00342023	0	0	1	0	0	0	0
1607678_at	VIT_10s0003g04670	Homeobox-leucine zipper transcription factor PHABULOSA	vv60034HB	11.02.03.04.01 transcription activation		4.15317e-09	0	0	1	0	0	1	1
1612811_at	VIT_00s0299g00100	Arabidopsis thaliana homeobox protein 2	vv60034HB	99 UNCLASSIFIED PROTEINS		0.00081355	0	0	1	0	0	0	0
1621003_at	VIT_04s0044g00150	Wuschel-related homeobox 13	vv60034HB	99 UNCLASSIFIED PROTEINS		5.90009e-07	0	0	0	1	0	0	1
1613946_s_at	VIT_15s0048g02870	Homeobox-leucine zipper protein HB-7	vv60034HB	11.02.03.04.01 transcription activation	1610470_at 1609295_at 1613946_s_at	4.03945e-08	0	0	0	0	1	1	1
1612070_at	VIT_10s0071g00870	High mobility group B 6	vv60035HMG	10.01.03.01 DNA topology		0.0277184	1	0	0	0	0	0	1
1609092_at	VIT_01s0011g05360	High mobility group protein HMGI/Y-1	vv60035HMG	10.01.03.01 DNA topology		0.0114606	0	0	1	0	0	0	0
1610122_at	VIT_04s0008g01110	Heat shock transcription factor A6B	vv60037HSF	14.01 protein folding and stabilization		2.2032e-09	1	0	0	0	0	1	1
1621335_at	VIT_01s0011g05970	Heat stress transcription factor A-8	vv60037HSF	99 UNCLASSIFIED PROTEINS	1621335_at 1608728_at	1.04908e-07	1	0	1	1	0	0	0
1607392_at	VIT_16s0039g01840	Heat shock transcription factor protein 3 (HSF3)	vv60037HSF	14.01 protein folding and stabilization	1609054_s_at 1609088_at 1607392_at 1612863_at 1620037_at	0.0278269	0	1	0	0	0	0	0
1617227_at	VIT_00s0179g00150	Heat shock transcription factor A6B	vv60037HSF	11.02.03 mRNA synthesis	1613403_at 1617227_at	3.09575e-06	0	0	0	1	0	0	1
1611183_at	VIT_13s0019g03280	LIM domain containing protein	vv60040LIM	11.02.03.04.01 transcription activation		7.33231e-13	0	0	0	0	1	1	1
1608971_at	VIT_11s0016g01320	Myb domain protein 13	vv60044MYB	11.02.03.04.01 transcription activation	1608971_at 1612749_at	0.000243483	1	1	0	0	0	0	0
1613318_at	VIT_07s0129g01050	Myb domain protein 73	vv60044MYB	11.02.03.04.01 transcription activation		5.79705e-06	1	0	0	1	0	0	1
1613832_at	VIT_18s0001g09850	Myb domain protein R1	vv60044MYB	11.02.03.04.01 transcription activation	1613832_at 1622782_at	7.93378e-06	1	0	0	0	0	0	0
1620319_s_at	VIT_07s0005g03340	Myb domain protein 14	vv60044MYB	11.02.03.04.01 transcription activation	1620319_s_at 1622064_at	6.55125e-07	1	0	1	0	0	1	0
1618884_at	VIT_08s0007g00410	Myb domain protein 91	vv60044MYB	11.02.03.04.01 transcription activation		0.0308292	0	0	1	0	0	0	0
1616792_at	VIT_14s0108g00830	Myb domain protein 94	vv60044MYB	11.02.03.04.01 transcription activation		0.000213851	0	0	0	0	1	1	1
1620713_s_at	VIT_03s0038g02310	Myb domain protein 4	vv60044MYB	11.02.03.04 transcriptional control	1620713_s_at 1608027_at	0.00950093	0	0	0	0	1	0	0
1621475_at	VIT_17s0000g09080	Myb domain protein 4	vv60044MYB	99 UNCLASSIFIED PROTEINS		0.00112379	0	0	0	0	1	1	1
1622064_at	VIT_07s0005g03340	Myb domain protein 14	vv60044MYB	11.02.03.04.01 transcription activation	1620319_s_at 1622064_at	3.78918e-09	0	0	0	0	1	1	0
1613486_at	VIT_01s0026g01050	Myb family	vv60045MYBrelated	11.02.03.04.01 transcription activation		4.21529e-07	1	1	0	0	0	0	0
1619204_at	VIT_04s0023g01910	Myb family	vv60045MYBrelated	11.02.03.04.01 transcription activation		0.0198365	1	1	0	0	0	0	0
1619972_at	VIT_08s0040g01640	Telomere repeat binding factor like TRFL8	vv60045MYBrelated	11.02.03.04.01 transcription activation		0.027662	1	0	0	0	0	0	0
1621872_s_at	VIT_17s0000g07510	Myb family	vv60045MYBrelated	11.02.03.04.01 transcription activation	1621872_s_at 1617380_at	7.97308e-06	0	1	0	0	0	0	0
1620621_at	VIT_18s0001g02300	NAC domain containing protein 2	vv60046NAC	11.02.03.04.01 transcription activation		0.0349293	1	0	0	0	0	0	0
1621876_at	VIT_01s0026g02710	NAC domain-containing protein 29	vv60046NAC	11.02.03.04.01 transcription activation		2.19005e-05	0	1	0	0	0	0	0
1607698_at	VIT_07s0031g02610	NAC domain containing protein 2	vv60046NAC	11.02.03.04 transcriptional control	1607698_at 1609555_at	2.61743e-06	0	0	1	0	0	0	0
1608899_at	VIT_01s0011g02990	NAC domain-containing protein 8	vv60046NAC	11.02.03.04.01 transcription activation	1608899_at 1616047_s_at	0.00400426	0	0	1	0	0	0	0
1609172_at	VIT_19s0014g03290	NAC domain containing protein 19	vv60046NAC	11.02.03.04.01 transcription activation		0.00189456	0	0	1	0	0	0	0
1617437_at	TC71212	TIP (TCV- interacting protein)	vv60046NAC	99 UNCLASSIFIED PROTEINS		8.89621e-08	0	0	1	1	0	0	1
1610480_at	VIT_19s0027g00230	NAC domain-containing protein 22	vv60046NAC	11.02.03.04.01 transcription activation		2.13329e-10	0	0	0	1	1	0	1
1621448_at	VIT_17s0000g06400	NAC domain containing protein 100	vv60046NAC	11.02.03.04.01 transcription activation		1.56966e-06	0	0	0	1	0	0	1
1606678_at	VIT_08s0007g07640	NAC domain-containing protein 87	vv60046NAC	11.02.03.04.01 transcription activation	1606678_at 1610506_at	8.28091e-05	0	0	0	0	1	0	1
1607620_at	VIT_08s0007g07670	NAC domain containing protein 47	vv60046NAC	11.02.03.04 transcriptional control		6.51632e-10	0	0	0	0	1	0	1
1613141_at	VIT_12s0028g00860	NAC domain-containing protein 42	vv60046NAC	11.02.03.04.01 transcription activation		0.000358459	0	0	0	0	1	0	0
1610845_at	VIT_18s0001g04040	PHD finger transcription factor	vv60048PHD	11.02.03.04 transcriptional control		0.00669569	0	1	0	0	0	0	0
1607340_s_at	VIT_02s0012g01400	PLATZ transcription factor	vv60049PLATZ	99 UNCLASSIFIED PROTEINS	1619241_at 1607340_s_at	9.67496e-05	0	0	1	0	0	0	0
1619241_at	VIT_02s0012g01400	PLATZ transcription factor	vv60049PLATZ	16.17.09 heavy metal binding (Cu, Fe, Zn)	1619241_at 1607340_s_at	0.00017509	0	0	1	0	0	0	0
1618371_at	VIT_06s0004g03160	DNA-binding protein S1FA2	vv60053S1Fa-like	16.03.01 DNA binding		0.00518072	0	0	0	1	0	0	0
1618631_at	VIT_18s0122g00380	Squamosa promoter binding protein 14 (SPL14)	vv60055SBP	99 UNCLASSIFIED PROTEINS		1.08626e-07	1	0	1	1	0	0	0
1609148_at	VIT_12s0028g03350	Squamosa promoter-binding protein 4 (SPL4)	vv60055SBP	11.02.03.04.01 transcription activation		0.0120364	0	1	1	0	1	1	0
1607608_at	VIT_05s0020g02160	Squamosa promoter-binding protein 7 (SPL7)	vv60055SBP	11.02.03.04 transcriptional control		0.0153924	0	0	0	0	1	0	0
1619830_at	GSVIVT00008511001	Squamosa promoter-binding protein 12 (SPL12)	vv60055SBP	11.02.03.04.01 transcription activation		0.00601927	0	0	0	0	1	0	0
1608789_at	VIT_07s0005g02260	Squamosa promoter-binding protein 1 (SPL1)	vv60055SBP	11.02.03.04.01 transcription activation	1608789_at 1616274_at	6.08759e-05	0	0	0	0	0	1	0
1609379_at	CF413649	Squamosa promoter-binding protein 9 (SPL9)	vv60055SBP	99 UNCLASSIFIED PROTEINS		0.00222977	0	0	0	0	0	1	1
1620576_at	VIT_11s0065g00170	Squamosa promoter-binding protein 2 (SPL2)	vv60055SBP	11.02.03.04 transcriptional control		0.00025214	0	0	0	0	0	1	1
1610491_at	VIT_12s0057g01250	ribulose-1,5 bisphosphate carboxylase oxygenase large subunit N-methyltransferase	vv60056SET_PCG	02.30 photosynthesis	1610491_at 1614270_at	1.19254e-08	1	0	0	0	0	0	1
1617753_at	VIT_15s0046g02290	ATBRM/CHR2 (Arabidopsis thaliana BRAHMA)	vv60058SNF2	10.01.02 DNA topology	1617753_at 1618331_at	0.000493221	1	0	0	0	0	0	0
1609177_at	VIT_10s0116g00700	DNA helicase SNF2 domain-containing protein	vv60058SNF2	11.02.03.04.01 transcription activation	1609177_at 1608464_at	3.38275e-06	0	0	0	1	0	0	0
1612620_at	VIT_17s0000g09790	BT1 (BTB and TAZ domain protein 1)	vv60060TAZ	11.02.03.04.01 transcription activation	1612620_at 1607082_at	7.35403e-11	1	0	0	0	0	1	1
1607082_at	VIT_17s0000g09790	BT1 (BTB and TAZ domain protein 1)	vv60060TAZ	11.02.03.04.01 transcription activation	1612620_at 1607082_at	8.74452e-09	0	0	0	0	0	1	1
1611864_at	VIT_08s0040g01600	TCP family transcription factor TCP11	vv60061TCP	11.02.03.04 transcriptional control		0.00765922	0	1	0	0	0	0	0
1613445_at	VIT_12s0028g02520	TCP family transcription factor 4	vv60061TCP	11.02.03.04.01 transcription activation		0.0141135	0	0	1	0	0	0	1
1607745_at	VIT_08s0058g00200	Transcription factor	vv60062Trihelix	16.03.01 DNA binding		1.48549e-05	1	1	0	0	0	0	0
1616652_at	VIT_13s0084g00800	Transcription factor	vv60062Trihelix	99 UNCLASSIFIED PROTEINS		5.63622e-09	1	0	0	0	0	0	1
1609798_at	VIT_14s0030g01860	Transcription factor	vv60062Trihelix	11.02.03.04.01 transcription activation	1609798_at 1610309_at	8.81092e-06	0	0	0	0	0	1	1
1617666_a_at	VIT_10s0003g01300	Transcription factor	vv60062Trihelix	99 UNCLASSIFIED PROTEINS		5.43275e-06	0	0	0	0	0	1	1
1615755_s_at	VIT_05s0020g01930	TUBBY like protein 3 TLP3	vv60063TUB	11.02.03.04 transcriptional control	1615755_s_at 1608236_at 1611991_at	1.19326e-06	1	1	0	0	0	0	0
1611991_at	VIT_05s0020g01930	TUBBY like protein 3 TLP3	vv60063TUB	11.02.03.04 transcriptional control	1615755_s_at 1608236_at 1611991_at	0.00106636	0	0	1	0	0	0	0
1611762_at	VIT_12s0059g01980	Ultrapetala1	vv60064ULT	99 UNCLASSIFIED PROTEINS	1611762_at	4.02839e-06	0	0	1	0	0	0	1
1606659_s_at	VIT_10s0003g01600	WRKY DNA-binding protein 65	vv60066WRKY	11.02.03.04.01 transcription activation		1.4205e-05	1	0	0	0	1	0	0
1614725_at	VIT_08s0058g01390	WRKY DNA-binding protein 70	vv60066WRKY	16.03.01 DNA binding		4.51514e-12	1	0	0	1	1	1	1
1611550_at	VIT_15s0046g01140	WRKY DNA-binding protein 53	vv60066WRKY	11.02.03.04.01 transcription activation		2.94945e-05	0	1	0	0	0	0	1
1613762_at	VIT_12s0057g00550	WRKY DNA-binding protein 34	vv60066WRKY	11.02.03.04.01 transcription activation		1.57324e-05	0	1	0	0	0	0	1
1607431_at	VIT_16s0050g02510	WRKY DNA-binding protein 53	vv60066WRKY	99 UNCLASSIFIED PROTEINS		2.73031e-08	0	0	1	1	0	0	1
1616623_at	VIT_12s0028g00270	WRKY DNA-binding protein 71	vv60066WRKY	11.02.03.04.01 transcription activation	1616623_at 1620383_at	1.31344e-09	0	0	0	1	1	0	0
1620383_at	VIT_12s0028g00270	WRKY DNA-binding protein 71	vv60066WRKY	11.02.03.04.01 transcription activation	1616623_at 1620383_at	4.09006e-06	0	0	0	1	1	0	0
1622778_at	VIT_17s0000g01280	WRKY DNA-binding protein 75	vv60066WRKY	11.02.03.04.01 transcription activation		0.000541999	0	0	0	1	0	0	0
1618471_at	VIT_14s0108g00810	Mini zinc finger 2 MIF2	vv60068Zf-HD	11.02.03.04.01 transcription activation		1.40136e-14	0	0	0	1	1	0	0
1617517_at	VIT_11s0103g00760	CIA2 (chloroplast import apparatus 2)	vv60070Orphans_CCT	99 UNCLASSIFIED PROTEINS	1617517_at 1621290_at	3.37874e-05	0	0	1	0	0	0	0
1611684_at	VIT_00s0203g00210	Zinc finger (B-box type)	vv60073Orphans_zf-b_box	11.02.03.04.01 transcription activation	1611684_at 1614417_at	0.000168218	1	0	0	1	0	0	0
1614417_at	VIT_00s0203g00210	Zinc finger (B-box type)	vv60073Orphans_zf-b_box	99 UNCLASSIFIED PROTEINS	1611684_at 1614417_at	0.0177606	1	0	0	0	0	0	0
1619251_at	VIT_04s0023g03030	Zinc finger (B-box type)	vv60073Orphans_zf-b_box	11.02.03.04.01 transcription activation		1.58725e-09	1	1	0	0	0	0	0
1610633_at	VIT_12s0059g02510	Zinc finger (B-box type)	vv60073Orphans_zf-b_box	11.02.03.04.01 transcription activation		3.5409e-17	0	1	0	0	1	1	1
1613954_at	VIT_09s0054g00530	Zinc finger (B-box type)	vv60073Orphans_zf-b_box	98 CLASSIFICATION NOT YET CLEAR-CUT		0.00472328	0	1	0	1	0	0	0
1606951_at	VIT_03s0038g00690	Zinc finger (B-box type)	vv60073Orphans_zf-b_box	11.02.03.04.01 transcription activation		0.000813314	0	0	0	0	1	0	0
1618180_at	VIT_17s0000g01830	Global transcription factor group E8	vv60076Other_GTF	99 UNCLASSIFIED PROTEINS		0.0118122	0	0	0	1	0	0	0
1606575_at	VIT_06s0004g08080	Zinc finger (C3HC4-type ring finger)	vv60078Other_zf-C3HC4	14.07.05 modification by ubiquitination, deubiquitination	1606575_at 1610369_at	0.000277473	1	1	0	1	0	0	1
1607067_at	VIT_15s0046g02070	Zinc finger (C3HC4-type ring finger)	vv60078Other_zf-C3HC4	16.01 protein binding	1607067_at 1610907_at	0.01021	1	0	0	0	0	0	0
1609083_at	VIT_17s0053g00320	Zinc finger (C3HC4-type ring finger)	vv60078Other_zf-C3HC4	99 UNCLASSIFIED PROTEINS	1609083_at 1617898_at	0.00149485	1	0	0	0	0	0	0
1612630_at	VIT_13s0156g00140	Zinc finger (C3HC4-type ring finger)	vv60078Other_zf-C3HC4	11.02.03.04.01 transcription activation	1612630_at 1616431_at	0.000132573	1	0	0	1	0	0	0
1613820_at	VIT_11s0016g04450	Zinc finger (C3HC4-type ring finger)	vv60078Other_zf-C3HC4	11.02.03.04 transcriptional control	1613820_at 1609589_at 1622198_at	0.00232295	1	0	0	0	0	0	0
1614866_at	VIT_06s0004g00950	HUB2 (histone mono-ubiquitination 2)	vv60078Other_zf-C3HC4	70.04 cytoskeleton	1619346_at 1612741_at 1614866_at 1616554_at	0.0029268	1	0	0	0	0	0	0
1617414_at	VIT_04s0008g04480	Zinc finger (C3HC4-type ring finger)	vv60078Other_zf-C3HC4	14.07.05 modification by ubiquitination, deubiquitination	1621565_s_at 1617414_at	0.0258824	1	0	0	0	0	0	1
1620231_s_at	VIT_00s0264g00020	Zinc finger (C3HC4-type ring finger)	vv60078Other_zf-C3HC4	14.07.05 modification by ubiquitination, deubiquitination		8.76861e-05	1	0	0	0	0	0	1
1620682_at	VIT_01s0026g02540	Zinc finger (C3HC4-type ring finger)	vv60078Other_zf-C3HC4	14.13 protein/peptide degradation		0.00702746	1	0	0	0	0	0	0
1621565_s_at	VIT_04s0008g04480	Zinc finger (C3HC4-type ring finger)	vv60078Other_zf-C3HC4	14.07.05 modification by ubiquitination, deubiquitination	1621565_s_at 1617414_at	3.18127e-06	1	0	0	0	0	0	1
1610485_a_at	VIT_11s0118g00760	Zinc finger (C3HC4-type ring finger)	vv60078Other_zf-C3HC4	14.13 protein degradation		0.00110248	0	1	0	0	0	0	0
1610735_at	VIT_17s0000g06610	Zinc finger (C3HC4-type ring finger)	vv60078Other_zf-C3HC4	30.05 transmembrane signal transduction		3.06541e-12	0	1	0	0	0	0	0
1616090_at	VIT_19s0014g01850	Zinc finger (C3HC4-type ring finger)	vv60078Other_zf-C3HC4	16.01 protein binding		0.00136347	0	1	0	0	0	0	0
1619721_at	VIT_10s0042g01070	Zinc finger (C3HC4-type ring finger)	vv60078Other_zf-C3HC4	10.01.05.01 DNA repair		2.28803e-06	0	1	0	0	0	0	0
1620013_at	VIT_13s0074g00370	Zinc finger (C3HC4-type ring finger)	vv60078Other_zf-C3HC4	14.07.05 modification by ubiquitination, deubiquitination		0.000133047	0	1	0	0	0	0	0
1609364_at	VIT_08s0040g00590	Zinc finger (C3HC4-type ring finger)	vv60078Other_zf-C3HC4	16.01 protein binding		5.31093e-06	0	0	1	0	0	0	1
1609594_s_at	VIT_00s0916g00010	Zinc finger (C3HC4-type ring finger) protein (RMA1)	vv60078Other_zf-C3HC4	14.13.01.01 proteasomal degradation (ubiquitin/proteasomal pathway)	1609594_s_at 1609455_s_at 1612737_at 1607458_at	5.80621e-05	0	0	1	0	0	0	0
1609991_at	VIT_07s0005g00420	Zinc finger (C3HC4-type ring finger)	vv60078Other_zf-C3HC4	11.02.03.04.01 transcription activation		1.8e-08	0	0	1	0	0	1	1
1611925_at	VIT_02s0025g01430	Zinc finger (C3HC4-type ring finger) family protein ATL1E	vv60078Other_zf-C3HC4	20.01 transported compounds (substrates)	1611925_at 1615736_at	1.28862e-08	0	0	1	0	0	0	1
1616507_at	VIT_14s0066g02340	Zinc finger (C3HC4-type ring finger)	vv60078Other_zf-C3HC4	11.02.03.04 transcriptional control		7.30761e-06	0	0	1	0	0	0	1
1620101_at	VIT_07s0005g00280	Zinc finger (c3hc4-type ring finger) nitrogen limitation adaptation	vv60078Other_zf-C3HC4	10.03.02 meiosis		0.000839276	0	0	1	0	0	0	0
1620290_at	GSVIVT00030120001	Zinc finger (C3HC4-type ring finger)	vv60078Other_zf-C3HC4	14.07.05 modification by ubiquitination, deubiquitination		0.00582979	0	0	1	0	0	0	0
1609955_at	VIT_18s0001g10260	Zinc finger (C3HC4-type ring finger)	vv60078Other_zf-C3HC4	11.02.03.04 transcriptional control		0.000665623	0	0	0	1	0	0	0
1610251_at	VIT_00s0349g00040	Zinc finger (C3HC4-type ring finger)	vv60078Other_zf-C3HC4	16.03 nucleic acid binding		1.35842e-05	0	0	0	1	1	0	0
1612247_at	VIT_17s0000g03210	Zinc finger (C3HC4-type ring finger)	vv60078Other_zf-C3HC4	14.07.05 modification by ubiquitination, deubiquitination		1.05224e-07	0	0	0	1	0	0	1
1606485_a_at	VIT_08s0040g02160	Zinc finger (C3HC4-type ring finger)	vv60078Other_zf-C3HC4	11.02.03.04.01 transcription activation		0.00996999	0	0	0	0	1	0	0
1612078_at	VIT_18s0001g10370	S-ribonuclease binding protein SBP1	vv60078Other_zf-C3HC4	16.01 protein binding		7.27127e-05	0	0	0	0	1	0	1
1614287_at	VIT_12s0028g03410	Zinc finger (C3HC4-type ring finger)	vv60078Other_zf-C3HC4	16.01 protein binding		0.00197504	0	0	0	0	1	0	0
1618912_at	VIT_19s0015g01000	Zinc finger (C3HC4-type ring finger)	vv60078Other_zf-C3HC4	14.01 protein folding and stabilization		1.07449e-05	0	0	0	0	1	1	0
1610423_s_at	VIT_17s0000g06230	Zinc finger (C3HC4-type ring finger)	vv60078Other_zf-C3HC4	99 UNCLASSIFIED PROTEINS	1610423_s_at 1618527_at	4.06883e-08	0	0	0	0	0	1	1
1611533_at	VIT_08s0040g01950	Zinc finger (C3HC4-type ring finger)	vv60078Other_zf-C3HC4	14.10 assembly of protein complexes		0.00151883	0	0	0	0	0	1	1
1611873_s_at	VIT_08s0007g00150	Zinc finger (C3HC4-type ring finger)	vv60078Other_zf-C3HC4	14.07.05 modification by ubiquitination, deubiquitination		0.000305684	0	0	0	0	0	1	1
1614205_at	VIT_01s0026g02470	Zinc finger (C3HC4-type ring finger)	vv60078Other_zf-C3HC4	14.07.05 modification by ubiquitination, deubiquitination	1615657_at 1614205_at	7.70103e-09	0	0	0	0	0	1	1
1615657_at	VIT_01s0026g02470	Zinc finger (C3HC4-type ring finger)	vv60078Other_zf-C3HC4	01.03 nucleotide metabolism	1615657_at 1614205_at	1.55648e-08	0	0	0	0	0	1	1
1615704_at	VIT_03s0017g01770	Zinc finger (DHHC type)	vv60079Other_zf-DHHC	16.17.09 heavy metal binding (Cu, Fe, Zn)	1615704_at 1614534_at	0.00275216	0	0	0	0	1	0	1
1607966_at	VIT_15s0021g01650	Zinc finger (Ran-binding)	vv60080Other_zf	20.09.01 nuclear transport	1607966_at 1616207_at 1612398_at	0.0103228	1	0	0	0	0	0	0
1608178_s_at	VIT_11s0016g00400	Zinc finger (FYVE type)	vv60080Other_zf	99 UNCLASSIFIED PROTEINS	1608178_s_at 1616571_at	0.00963705	0	1	0	0	0	0	0
1610664_s_at	VIT_13s0019g04360	GCN5 N-acetyltransferase (GNAT)	vv60082GNAT	01 METABOLISM	1613649_at 1610664_s_at 1621957_at	3.13031e-05	0	1	0	0	0	0	0
1618742_at	VIT_18s0041g01220	GCN5 N-acetyltransferase (GNAT)	vv60082GNAT	01 METABOLISM	1618742_at 1610036_at	0.0422233	0	1	1	0	0	0	0
1612716_at	VIT_17s0000g10190	Histone acetyltransferase ELP3	vv60082GNAT	10.01.03.01 DNA topology		0.00030298	0	0	0	0	0	1	1
1616060_at	VIT_03s0063g02460	Transcription termination factor mitochondrial mTERF	vv60085MTERF	11.02.03.04.01 transcription activation	1616060_at 1612231_at	0.00220734	0	0	1	0	0	0	0
1611273_at	VIT_08s0058g01110	Ovate family protein 4 OFP4	vv60086OFP	99 UNCLASSIFIED PROTEINS		0.000162578	0	0	1	0	0	0	0
1611159_at	VIT_07s0151g00430	Kinase interacting family protein	vv60087Orphans_KIP1_SANTA	20.01.01.07.05 sulfate transport	1614637_at 1611159_at 1609839_at	0.0015682	0	0	0	0	0	1	1
1607274_s_at	VIT_00s0187g00190	SWIB complex BAF60b domain-containing protein	vv60092SWIB	11.02.03.04 transcriptional control	1607274_s_at 1615894_at 1616774_at	0.0292459	0	1	0	0	0	0	0
1606895_at	VIT_18s0122g01340	BTB/POZ domain-containing protein	vv60093TRAF	16.01 protein binding		4.96377e-14	1	0	0	0	0	0	1
1608317_at	VIT_10s0042g01250	NPR1-like protein 3	vv60093TRAF	16.01 protein binding	1608317_at 1612099_at	0.00115325	0	1	0	0	0	0	0
1612108_at	VIT_09s0002g03690	Avr9/Cf-9 rapidly elicited protein 146		32.05.01 resistance proteins		0.00268158	1	1	0	1	0	1	0
1612117_at	VIT_15s0046g02460	Growth-on protein GRO11		14.13 protein/peptide degradation	1612117_at 1618240_at	7.50397e-08	1	1	0	1	0	1	0
1612135_at	VIT_06s0004g05950	Unknown protein		99 UNCLASSIFIED PROTEINS		3.84409e-07	1	0	0	0	0	0	0
1612160_at	VIT_17s0000g02470	Thaumatin		36.20 plant / fungal specific systemic sensing and response		0.000202719	1	0	0	0	0	0	1
1612233_at	VIT_03s0091g00700	ATP-dependent Clp protease proteolytic subunit (ClpR1) (nClpP5)		14.13 protein degradation	1621801_a_at 1612233_at	0.000674415	1	0	0	0	0	0	0
1612294_at	VIT_07s0005g00450	Unknown protein		99 UNCLASSIFIED PROTEINS		0.0034987	1	0	0	0	0	0	0
1612366_at	VIT_18s0072g00970	DegP protease,		14.13 protein degradation	1612366_at 1616876_at	2.30108e-06	1	1	0	0	0	0	0
1612512_at	TC67540	Unknown protein		99 UNCLASSIFIED PROTEINS		0.00127089	1	0	0	0	0	0	0
1612558_at	VIT_15s0048g02550	Pentatricopeptide (PPR) repeat		14.13 protein/peptide degradation		0.0255977	1	0	0	0	0	0	0
1612573_at	VIT_13s0064g01340	Histone H3		10.01.03.01 DNA topology		4.77928e-07	1	0	0	1	0	1	1
1612698_a_at	VIT_14s0083g00070	Acclimation of photosynthesis to environment		98 CLASSIFICATION NOT YET CLEAR-CUT	1620193_at 1612698_a_at 1614747_at	0.000397905	1	0	0	0	0	0	0
1612791_at	VIT_02s0154g00300	Small nuclear ribonucleoprotein Sm D3		20.01.13 lipid transport	1612791_at 1606530_s_at	8.81146e-13	1	0	0	1	0	1	0
1612825_at	VIT_08s0007g01640_2	SOUL heme-binding		34.11.01 photoperception and response	1609053_at 1612825_at	0.00451436	1	1	0	0	0	0	0
1612832_at	VIT_14s0068g02060	Unknown protein		11.02.03.04 transcriptional control		1.19811e-06	1	0	0	0	0	0	1
1612871_at	VIT_19s0014g02160	Drought induced 19 protein		32.01.03 osmotic and salt stress response		1.04162e-07	1	0	0	1	0	0	0
1612885_at	VIT_06s0004g06820	Unknown protein		98 CLASSIFICATION NOT YET CLEAR-CUT		0.000565529	1	0	0	0	0	0	0
1613180_at	VIT_02s0025g04340	Osmotin		36.20 plant / fungal specific systemic sensing and response	1613811_a_at 1616413_at 1613180_at 1616695_s_at	0.000529958	1	0	0	0	1	1	1
1613193_at	VIT_13s0139g00360	Unknown protein		99 UNCLASSIFIED PROTEINS	1617121_at 1613193_at	2.20572e-18	1	0	0	0	1	0	0
1613301_at	VIT_00s0561g00020	Stem-specific protein TSJT1		32.01 stress response		9.99401e-12	1	1	0	1	0	0	0
1613390_at	VIT_03s0063g00680	Zinc metalloprotease pitrilysin sub A		14.13 protein degradation		0.00105089	1	0	0	0	0	0	0
1613440_at	VIT_19s0014g00850	Unknown protein		99 UNCLASSIFIED PROTEINS		7.92334e-05	1	0	0	0	0	0	1
1613448_at	VIT_11s0016g03890	Short-chain dehydrogenase/reductase (SDR)		01 METABOLISM	1613448_at 1607456_at 1611256_at	1.82771e-08	1	0	0	0	0	0	0
1613684_at	VIT_11s0016g03710	Abl interactor protein 1 (ABIL1)		99 UNCLASSIFIED PROTEINS		2.4421e-06	1	0	0	1	0	0	0
1613686_s_at	VIT_12s0059g01490	Unknown protein		99 UNCLASSIFIED PROTEINS	1613686_s_at 1616569_at	0.0118486	1	1	0	0	0	0	0
1613690_at	VIT_03s0017g00560	Disease resistance RPP13 protein 4		32.05.01 resistance proteins		7.37592e-05	1	0	0	0	0	0	0
1613736_at	VIT_15s0021g01540	AvrPto-dependent Pto-interacting protein 3		14.07.03 modification by phosphorylation, dephosphorylation, autophosphorylation		0.0134239	1	0	1	0	0	0	0
1613894_at	VIT_04s0044g01240	PRLI-interacting factor G		99 UNCLASSIFIED PROTEINS	1613894_at 1618629_at 1622453_at	0.00602504	1	0	0	0	0	0	0
1614047_s_at	VIT_11s0016g05760	Unknown protein		41.03.10 senescence	1614047_s_at 1615860_at 1618078_at	3.2467e-06	1	0	0	0	0	0	0
1614058_at	VIT_07s0129g00970	Protein kinase family		30.01.05.01.06 serine/threonine kinase		4.30328e-09	1	0	0	0	0	0	1
1614144_at	VIT_02s0025g04180	Unknown protein		98 CLASSIFICATION NOT YET CLEAR-CUT		0.00171456	1	0	0	0	0	0	0
1614196_at	VIT_19s0014g03500	Unknown protein		99 UNCLASSIFIED PROTEINS		0.00109625	1	0	0	0	0	0	1
1614212_at	VIT_18s0001g00610	Rho GTPase activator		30.01 cellular signalling		4.78652e-08	1	0	0	0	1	0	1
1614219_at	VIT_06s0004g01690	Histone H3		10.01.03.01 DNA topology		0.00740453	1	0	0	0	0	1	1
1614297_at	VIT_04s0008g06050	Phytosulfokine receptor precursor		30.01.05.01.06 serine/threonine kinase		9.6336e-06	1	1	0	0	0	0	1
1614319_at	VIT_13s0019g02040	Lectin protein kinase		30.01.05.01 protein kinase		9.30131e-09	1	0	0	1	0	0	1
1614363_at	GSVIVT00037490001	No hit		20.01.13 lipid transport	1609281_s_at 1620454_s_at 1617032_s_at 1614363_at 1622231_at	2.54072e-14	1	1	0	0	0	0	1
1614374_s_at	CF204346	Binding		99 UNCLASSIFIED PROTEINS	1614374_s_at 1609378_at	0.000286	1	0	0	0	0	0	1
1614403_s_at	GSVIVT00007278001	Protease inhibitor/seed storage/lipid transfer protein (LTP)		30.01.05.01 protein kinase		0.000543549	1	0	0	0	0	0	0
1614496_at	VIT_09s0002g08660	F-box protein (FBL14)		30.01 cellular signalling		8.67908e-07	1	1	0	0	0	0	1
1614512_at	VIT_00s0665g00030	Unknown protein		99 UNCLASSIFIED PROTEINS	1614512_at 1609296_at	1.31336e-06	1	0	0	1	0	0	0
1614543_a_at	VIT_07s0031g01530	Stress enhanced protein 2 (SEP2)		32.01 stress response	1607971_at 1614543_a_at 1621292_at	1.22109e-13	1	0	0	0	0	1	1
1614558_at	VIT_18s0001g07340	Aspartic proteinase nepenthesin-1 precursor		16.03.01 DNA binding	1619394_at 1614558_at	1.34558e-12	1	0	0	0	0	1	1
1614652_at	VIT_08s0007g01520	TPR-containing protein kinase		32.05.01 resistance proteins		7.48116e-07	1	0	0	0	0	1	1
1614854_at	TC69238	No hit		99 UNCLASSIFIED PROTEINS		2.80237e-08	1	0	1	1	0	1	1
1614973_at	VIT_16s0039g00390	Unknown protein		99 UNCLASSIFIED PROTEINS		0.000303793	1	0	0	0	0	0	0
1614974_at	VIT_03s0038g01950	Glycine-rich protein		99 UNCLASSIFIED PROTEINS	1619498_a_at 1614974_at	0.0266525	1	0	0	0	0	0	0
1614977_at	VIT_02s0012g01130	No hit		99 UNCLASSIFIED PROTEINS		0.00109089	1	0	0	0	0	0	0
1615134_at	VIT_00s0283g00060	Unknown protein		99 UNCLASSIFIED PROTEINS		1.10009e-07	1	1	0	0	0	0	1
1615139_at	VIT_16s0050g00750	Short-chain dehydrogenase/reductase		32.01 stress response	1619126_s_at 1615139_at 1608159_at 1614972_at	7.74605e-10	1	1	0	0	0	0	0
1615181_at	VIT_11s0016g03520	Early nodule-specific-like protein ENOD8		16.19 nucleotide/nucleoside/nucleobase binding		0.0111994	1	0	0	0	0	0	0
1615250_at	VIT_02s0154g00520	Aspartyl protease		32.01 stress response		0.000536173	1	0	0	0	0	0	0
1615308_at	GSVIVT00012730001	Unknown protein		99 UNCLASSIFIED PROTEINS	1615308_at 1609304_at	0.0184092	1	0	0	0	0	0	0
1615309_at	VIT_18s0001g08910	No hit		99 UNCLASSIFIED PROTEINS		0.00296303	1	0	0	0	0	0	0
1615369_at	VIT_04s0008g02560	AarF domain containing kinase		30.01.05.01 protein kinase		1.62975e-05	1	0	0	0	0	0	0
1615400_at	GSVIVT00019212001	Thaumatin SE39b		99 UNCLASSIFIED PROTEINS		0.0128096	1	0	0	0	0	0	0
1615495_at	VIT_13s0019g02300	Wall-associated receptor kinase-like 20		30.05.01.18 transmembrane receptor protein serine/threonine kinase signalling pathways		2.65057e-05	1	0	0	0	0	0	0
1615548_at	VIT_01s0137g00790	No hit		99 UNCLASSIFIED PROTEINS		0.000132051	1	0	0	0	1	0	0
1615646_at	VIT_04s0044g01670	Ankyrin		01 METABOLISM	1615646_at 1606501_s_at 1612960_at	2.33637e-05	1	0	0	0	0	0	1
1615687_at	VIT_06s0009g01810	APK2A (protein kinase 2A)		30.01.05.01 protein kinase		0.00765922	1	0	0	0	0	0	0
1615749_at	VIT_05s0049g00470	Electron transfer flavoprotein beta-subunit		20.01.15 electron transport		0.00026831	1	1	0	0	0	0	1
1615889_at	TC69529	No hit		99 UNCLASSIFIED PROTEINS		0.0386911	1	0	0	0	0	0	0
1615908_at	VIT_14s0006g03200	Chaperonin		14.01 protein folding and stabilization	1611151_at 1615908_at	0.00341497	1	0	0	0	0	0	0
1615934_at	TC70528	No hit		99 UNCLASSIFIED PROTEINS		0.0470114	1	0	0	0	0	0	0
1615993_at	VIT_09s0002g05110	EMB2753		01 METABOLISM		2.62361e-05	1	1	0	0	0	0	0
1616004_at	VIT_16s0013g00340	Unknown protein		99 UNCLASSIFIED PROTEINS		0.00162106	1	0	0	0	0	0	0
1616036_at	VIT_15s0046g01760	BTI1 (VIRB2- interacting protein 1)		99 UNCLASSIFIED PROTEINS	1622056_s_at 1616036_at	0.0416204	1	0	0	0	0	0	0
1616127_at	VIT_13s0067g02300	Hypoxia-responsive		99 UNCLASSIFIED PROTEINS		1.86605e-10	1	0	0	1	1	1	1
1616161_at	TC70747	No hit		99 UNCLASSIFIED PROTEINS		0.00263228	1	0	0	0	0	0	1
1616186_at	VIT_19s0014g03470	Unknown protein		98 CLASSIFICATION NOT YET CLEAR-CUT		2.10177e-10	1	0	1	0	0	0	1
1616339_at	VIT_17s0000g03790	Unknown protein		98 CLASSIFICATION NOT YET CLEAR-CUT		0.000331192	1	0	0	0	0	0	0
1616444_at	VIT_06s0004g03390	TET3 (tetraspanin3)		99 UNCLASSIFIED PROTEINS		0.000530665	1	0	0	0	0	0	0
1616503_s_at	VIT_11s0206g00120	Lipocalin, Temperature-induced		20.01 transported compounds (substrates)		5.82879e-07	1	0	0	0	0	0	1
1616670_a_at	VIT_12s0028g00410	Protein phosphatase 2C		14.07.03 modification by phosphorylation, dephosphorylation, autophosphorylation	1614563_at 1616670_a_at	0.000454965	1	0	0	0	0	0	0
1616695_s_at	VIT_02s0025g04340	Osmotin		36.20 plant / fungal specific systemic sensing and response	1613811_a_at 1616413_at 1613180_at 1616695_s_at	5.8747e-07	1	0	0	0	1	1	1
1616767_at	VIT_02s0012g00140	Novel plant snare 11		20.09.07 vesicular transport (Golgi network, etc.)		9.97619e-05	1	0	0	0	0	0	1
1616865_a_at	VIT_14s0066g01130	Universal stress protein A		36.20.18.02 ethylene response	1616865_a_at 1608870_at	8.91514e-07	1	1	0	0	0	0	0
1616958_s_at	VIT_14s0083g00080	Unknown protein		99 UNCLASSIFIED PROTEINS	1616958_s_at 1609456_at	3.07119e-05	1	0	0	0	0	0	1
1616990_s_at	VIT_14s0006g02570	Protease inhibitor/seed storage/lipid transfer protein (LTP)		20.01.13 lipid transport		1.93962e-05	1	0	0	0	0	0	1
1617047_at	VIT_03s0038g01930	Peptidyl-prolyl cis-trans isomerase ROC5 (rotamase CYP 5)		14.01 protein folding and stabilization		0.000307826	1	0	0	0	0	0	1
1617121_at	VIT_13s0139g00360	Unknown protein		99 UNCLASSIFIED PROTEINS	1617121_at 1613193_at	1.23499e-17	1	0	0	0	1	0	0
1617153_at	VIT_11s0065g00210	Heat shock protein-related		14.01 protein folding and stabilization	1610343_s_at 1617153_at	0.000346341	1	0	0	0	0	0	0
1617247_at	VIT_07s0031g00540	Rapid ALkalinization Factor RALFL34		30 CELLULAR COMMUNICATION/SIGNAL TRANSDUCTION MECHANISM		7.5811e-05	1	0	0	0	0	0	1
1617276_at	VIT_06s0004g04480	SLT1 (sodium- and lithium-tolerant 1)		32.01.03 osmotic and salt stress response		0.000391341	1	0	1	0	0	0	0
1617302_s_at	VIT_14s0066g01920	Cellular repressor of E1A-stimulated genes (CREG)		99 UNCLASSIFIED PROTEINS	1618904_a_at 1617302_s_at 1617850_at 1622476_x_at	0.0044834	1	0	0	0	0	0	1
1617393_s_at	VIT_05s0020g02240	Unknown protein		98 CLASSIFICATION NOT YET CLEAR-CUT	1617393_s_at 1607102_at 1606598_at 1620350_at	0.0081909	1	1	0	0	0	0	0
1617440_at	VIT_12s0055g01140	Lipid transfer protein		20.01.13 lipid transport		0.00284658	1	0	0	0	0	0	1
1617556_s_at	VIT_06s0009g03590	Unknown protein		42.01 cell wall	1622210_at 1610524_s_at 1617556_s_at 1608585_x_at 1621221_at	1.40849e-06	1	0	0	1	1	1	0
1617573_at	VIT_12s0134g00560	Unknown protein		99 UNCLASSIFIED PROTEINS		1.99117e-07	1	0	1	1	0	0	1
1617596_at	VIT_04s0023g01080	Lys Motif-Type Receptor-Like Kinase LYK4		30.01.05.01 protein kinase		3.95519e-08	1	0	1	0	0	0	1
1617649_x_at	VIT_08s0007g04900	Unknown protein		99 UNCLASSIFIED PROTEINS	1609536_at 1617469_s_at 1617649_x_at 1618694_at	0.00441176	1	0	0	0	0	0	0
1617692_at	VIT_00s0494g00020	Unknown protein		32.01 stress response		0.0354794	1	0	0	0	0	0	0
1617740_at	VIT_02s0025g04890	CYP76B1		01.20 secondary metabolism		0.014122	1	0	0	0	0	0	0
1617745_at	VIT_14s0006g02920	Unknown protein		20.01.13 lipid transport		2.54941e-05	1	0	0	0	0	0	1
1617752_at	VIT_05s0020g02720	7S globulin precursor, basic		32.01 stress response		5.15442e-06	1	0	0	0	0	0	0
1617860_at	VIT_19s0090g01470	Protease inhibitor/seed storage/lipid transfer protein (LTP)		99 UNCLASSIFIED PROTEINS		0.00553135	1	0	0	0	0	0	0
1617861_at	VIT_08s0040g03330	RNA-binding protein		11.02.03.04 transcriptional control		0.000177645	1	0	0	0	0	0	0
1617955_at	VIT_00s0252g00050	Unknown protein		99 UNCLASSIFIED PROTEINS		1.17801e-08	1	0	0	0	0	1	1
1618078_at	VIT_11s0016g05760	Unknown protein		41.03.10 senescence	1614047_s_at 1615860_at 1618078_at	2.78068e-05	1	0	1	0	0	0	0
1618135_at	VIT_14s0060g02360	Histone H2A.4 HTA12		10.03.04.03 chromosome condensation		0.0010506	1	0	0	0	0	0	0
1618301_at	VIT_19s0014g03140	Lanthionine synthetase C		36.20.18.05 abscisic acid response		0.000614001	1	0	0	0	0	0	1
1618399_at	CF214752	No hit		99 UNCLASSIFIED PROTEINS		3.32845e-05	1	0	1	0	0	0	0
1618609_s_at	VIT_09s0002g06870	Methyl-CpG-binding domain-containing protein		99 UNCLASSIFIED PROTEINS	1618609_s_at 1612983_at 1618080_at	0.00586367	1	0	0	0	0	0	0
1618715_at	VIT_15s0021g01580	COP9 signalosome complex subunit 7		14.13 protein/peptide degradation		0.00302673	1	0	0	0	0	0	0
1618727_at	VIT_15s0048g02190	PAP/fibrillin family		99 UNCLASSIFIED PROTEINS	1618727_at 1622552_at	0.000439235	1	0	0	0	0	0	0
1618915_at	VIT_14s0036g00840	Endoribonuclease L-PSP		11.04 RNA processing		0.00104865	1	0	0	0	0	0	0
1619022_at	VIT_04s0008g03760	Unknown protein		99 UNCLASSIFIED PROTEINS	1611879_at 1619022_at	3.36972e-06	1	1	0	0	0	0	0
1619034_at	VIT_15s0048g01950	CYP87A3		01 METABOLISM		5.74818e-11	1	1	0	0	1	1	0
1619115_s_at	VIT_06s0004g00990	Dirigent protein		32.05.01 resistance proteins	1619115_s_at 1617308_at	0.0149325	1	0	0	0	0	0	0
1619121_at	VIT_13s0067g03650	Histone H4		10.01.03.01 DNA topology		0.000158566	1	0	0	0	0	0	0
1619126_s_at	VIT_16s0050g00750	Short-chain dehydrogenase/reductase		32.01 stress response	1619126_s_at 1615139_at 1608159_at 1614972_at	5.444e-08	1	1	0	0	0	0	0
1619134_at	VIT_02s0025g00090	Arginine/serine-rich splicing factor 10		16.03 nucleic acid binding	1609399_a_at 1613262_at 1619134_at	0.0041653	1	0	0	0	0	0	0
1619165_at	VIT_14s0006g03260	Rhomboid		30.05.01.12 transmembrane receptor protein tyrosine kinase signalling pathways	1619165_at 1606511_at	8.54599e-07	1	0	1	0	0	0	1
1619172_at	VIT_10s0071g00940	Oligopeptidase B		14.13 protein/peptide degradation		2.33773e-05	1	0	0	0	0	0	0
1619272_at	VIT_10s0003g02710	Cold acclimation protein COR413-TM1		32.01.06 cold shock response		0.000196031	1	0	0	0	0	1	1
1619340_at	CB344698	Unknown protein		99 UNCLASSIFIED PROTEINS	1619340_at 1622139_at	0.000670138	1	0	0	0	0	1	1
1619445_s_at	VIT_04s0023g03190	Peptidyl-prolyl cis-trans isomerase NIMA-interacting 1		14.01 protein folding and stabilization	1619445_s_at 1611618_at 1610185_at	0.00335758	1	0	0	0	0	0	0
1619493_at	VIT_02s0033g01120	Dehydration-responsive protein		36.20.35.09.05 osmotic response	1611979_at 1619862_at 1619493_at	0.00103701	1	0	0	0	0	0	0
1619494_at	VIT_19s0014g04780	No hit		99 UNCLASSIFIED PROTEINS		9.28724e-05	1	0	0	0	0	0	0
1619538_at	CB342949	Unknown protein		98 CLASSIFICATION NOT YET CLEAR-CUT	1619538_at 1608889_at	9.50544e-14	1	1	1	0	0	0	1
1619752_at	VIT_02s0087g00610	Unknown protein		99 UNCLASSIFIED PROTEINS		1.15858e-12	1	1	0	0	0	1	1
1619782_at	VIT_05s0020g03760	RNA helicase SDE3 (SDE3)		11.04 RNA processing	1618906_at 1619782_at	0.00018705	1	0	0	0	0	0	0
1619862_at	VIT_02s0033g01120	Dehydration-responsive protein		36.20.35.09.05 osmotic response	1611979_at 1619862_at 1619493_at	3.70966e-10	1	0	1	0	0	0	1
1619975_at	VIT_18s0041g01350	Receptor-like protein kinase HAIKU2		30.05.01.18 transmembrane receptor protein serine/threonine kinase signalling pathways		0.00883466	1	0	0	0	0	0	0
1619981_at	VIT_17s0000g00010	MtN19		98 CLASSIFICATION NOT YET CLEAR-CUT		0.000142571	1	0	0	0	0	0	0
1620197_at	VIT_08s0007g08990	Unknown protein		99 UNCLASSIFIED PROTEINS	1620197_at 1616970_at	0.00131108	1	1	0	0	0	0	0
1620262_at	GSVIVT00027010001	No hit		99 UNCLASSIFIED PROTEINS		0.00048508	1	0	0	0	0	0	0
1620266_at	VIT_18s0001g05220	WD-40 repeat		10.03.01 mitotic cell cycle and cell cycle control		5.28576e-05	1	0	0	0	0	0	0
1620332_at	VIT_06s0004g01710	Histone H3		10.01.03.01 DNA topology		6.02702e-07	1	0	0	1	0	1	1
1620384_s_at	VIT_16s0050g00140	Heavy-metal-associated domain-containing protein		20.01.01.01.01 heavy metal ion transport (Cu, Fe, etc.)		3.38275e-06	1	0	0	1	0	0	1
1620476_at	VIT_06s0004g08230	Root phototropism protein 2		34.11.01 photoperception and response	1612434_at 1620476_at 1607873_at	0.014501	1	0	0	0	0	0	1
1620537_at	VIT_01s0137g00500	Unknown protein		42.04.03 actin cytoskeleton	1620537_at 1618692_at	0.022865	1	0	0	0	0	0	0
1620560_at	VIT_15s0021g02310	Transposon CACTA		99 UNCLASSIFIED PROTEINS	1620560_at 1607949_at	4.77982e-06	1	0	0	0	0	0	1
1620561_at	VIT_13s0073g00590	Unknown protein		99 UNCLASSIFIED PROTEINS	1609102_x_at 1619257_at 1620561_at 1612644_x_at 1607948_at	1.46284e-05	1	0	0	1	0	0	0
1620597_at	VIT_16s0098g00810	Unknown protein		99 UNCLASSIFIED PROTEINS		0.000640452	1	0	0	0	0	0	1
1620608_s_at	GSVIVT00038055001	No hit		40.01.05 growth regulators / regulation of cell size	1620608_s_at 1619881_at	1.3624e-14	1	0	0	0	0	1	1
1620632_s_at	VIT_08s0007g00710	Unknown		99 UNCLASSIFIED PROTEINS	1620632_s_at 1621436_at	7.20993e-07	1	0	1	1	0	0	0
1620647_at	VIT_11s0016g00760	Ubiquinone biosynthesis protein COQ9		99 UNCLASSIFIED PROTEINS	1620647_at 1610408_at	1.74687e-08	1	1	0	0	0	0	0
1620755_at	VIT_01s0010g03660	Unknown protein		99 UNCLASSIFIED PROTEINS		0.00221196	1	0	0	0	0	0	0
1620841_at	VIT_00s0707g00010	Heat shock protein (HSP26.5-P) 26.5 kDa class P		14.01 protein folding and stabilization		0.00053075	1	0	1	0	0	0	0
1620856_at	VIT_08s0007g07540	HNH endonuclease domain-containing protein		10.01 DNA processing		5.94238e-07	1	0	0	0	0	0	0
1620859_at	VIT_19s0014g01010	NHL repeat-containing protein		99 UNCLASSIFIED PROTEINS	1622569_at 1620859_at	0.000380298	1	0	0	0	0	0	0
1620985_at	VIT_16s0098g01060	Heat shock protein 26a, chloroplast		14.01 protein folding and stabilization		5.31154e-26	1	0	0	0	1	1	0
1621005_at	VIT_11s0016g04270	Hydrolase, alpha/beta fold		01 METABOLISM		0.000108035	1	0	0	0	0	0	0
1621310_at	VIT_17s0000g05290	Pre-mRNA cleavage complex II protein Clp1		11.04.03 mRNA processing (splicing, 5'-, 3'-end processing)		0.00115886	1	0	0	0	0	0	1
1621385_at	VIT_04s0044g01430	Unknown protein		99 UNCLASSIFIED PROTEINS	1614326_s_at 1621385_at	2.64121e-06	1	0	0	0	0	0	1
1621476_at	BQ795168	No hit		32.05.01 resistance proteins		0.0171734	1	0	0	0	0	0	0
1621483_at	VIT_14s0068g01340	No hit		99 UNCLASSIFIED PROTEINS		3.08751e-06	1	0	0	0	0	0	1
1621526_at	VIT_02s0025g04380	ATPP2-A13		73.02.09 vascular cell		3.32255e-08	1	1	0	0	0	0	0
1621544_at	VIT_06s0009g03390	No hit		99 UNCLASSIFIED PROTEINS		0.000190772	1	0	0	0	0	0	0
1621633_s_at	VIT_17s0000g08830	SOUL heme-binding		98 CLASSIFICATION NOT YET CLEAR-CUT	1621633_s_at 1610890_at 1621704_at	0.00581532	1	0	0	0	0	0	0
1621741_at	VIT_01s0010g00560	Unknown protein		38 TRANSPOSABLE ELEMENTS, VIRAL AND PLASMID PROTEINS		0.00104585	1	0	0	0	0	0	0
1621746_at	VIT_12s0028g00580	Unknown protein		99 UNCLASSIFIED PROTEINS	1621746_at 1617981_at	0.000100865	1	0	0	1	0	0	0
1621808_s_at	VIT_07s0129g00930	Unknown protein		99 UNCLASSIFIED PROTEINS	1621808_s_at 1611020_at 1612025_at	1.07005e-09	1	1	0	1	1	1	1
1621825_at	VIT_01s0011g00780	Dehydration-responsive protein		99 UNCLASSIFIED PROTEINS		4.3664e-06	1	0	0	0	0	0	1
1621901_at	VIT_06s0004g00980	Dirigent protein pDIR9		32.05.01 resistance proteins		5.50377e-07	1	0	0	1	1	0	0
1621943_at	VIT_17s0000g02160	Unknown protein		98 CLASSIFICATION NOT YET CLEAR-CUT		0.0154615	1	1	0	0	0	0	0
1622006_at	VIT_03s0038g02740	Unknown protein		01.01 amino acid metabolism		0.000829788	1	0	0	0	0	1	1
1622009_at	VIT_00s0357g00100	Pollen Ole e 1 allergen and extensin		98 CLASSIFICATION NOT YET CLEAR-CUT		1.46614e-08	1	0	0	0	0	1	1
1622056_s_at	VIT_15s0046g01760	BTI1 (VIRB2- interacting protein 1)		99 UNCLASSIFIED PROTEINS	1622056_s_at 1616036_at	0.0431303	1	0	0	0	0	0	0
1622111_at	VIT_14s0036g01030	Ankyrin repeat		99 UNCLASSIFIED PROTEINS	1615568_s_at 1622111_at 1610631_at	2.54489e-05	1	0	0	0	0	0	1
1622129_s_at	GSVIVT00012826001	PAP/fibrillin family		32.01 stress response	1622129_s_at 1610891_x_at 1618894_at	6.59284e-14	1	0	0	1	0	0	1
1622440_at	VIT_18s0072g00800	Histone H3		10.01.03.01 DNA topology		0.0194468	1	0	0	0	0	1	1
1622517_at	VIT_01s0010g01870	Salicylic acid-induced fragment 1 protein		02.11.05 accessory proteins of electron transport and membrane-associated energy conservation		0.000329643	1	0	0	0	0	0	0
1622569_at	VIT_19s0014g01010	NHL repeat-containing protein		99 UNCLASSIFIED PROTEINS	1622569_at 1620859_at	9.2563e-05	1	0	0	0	0	0	0
1622682_at	VIT_09s0054g01770	Oxidoreductase/ transcriptional repressor		01.05 C-compound and carbohydrate metabolism	1622682_at 1610021_at 1608476_at 1606920_at 1610768_at	4.00779e-12	1	1	1	1	0	0	0
1622737_at	VIT_13s0019g05370	Histone H2B		10.01.03.01 DNA topology		7.54686e-05	1	0	0	0	0	0	1
1622740_at	VIT_17s0000g00490	Sterile alpha motif (SAM) domain-containing		99 UNCLASSIFIED PROTEINS		0.049794	1	0	0	0	0	0	0
1622824_at	VIT_15s0048g02010	Shaggy protein kinase theta		36.20.18.06 brassinosteroid response		0.00482392	1	0	0	0	0	0	1
1622853_at	VIT_05s0062g01360	Unknown protein		11.02.03.04.01 transcription activation		0.00454415	1	0	0	0	0	1	1
1622866_at	VIT_05s0049g01000	Unknown protein		99 UNCLASSIFIED PROTEINS		0.00518072	1	0	0	0	0	0	0
1606451_at	VIT_18s0122g00830	PMI1 (plastid movement impaired1)		42.04.03 actin cytoskeleton		0.0111908	0	1	0	0	0	0	1
1606514_at	VIT_12s0057g00170	Wound-induced		32.01 stress response		5.80038e-06	0	1	0	1	0	0	0
1606611_at	VIT_06s0004g00880	Protease inhibitor/seed storage/lipid transfer protein (LTP)		20.01.13 lipid transport		0.00310114	0	1	0	0	0	0	1
1606642_at	VIT_03s0038g04750	Universal stress protein (USP) family protein		30.05 transmembrane signal transduction	1606642_at 1612246_at	0.0234034	0	1	0	0	0	0	0
1606656_at	VIT_04s0008g05640	Protease inhibitor/seed storage/lipid transfer protein (LTP)		20.01.13 lipid transport		0.0273959	0	1	0	0	0	0	0
1606743_at	VIT_15s0046g00370	Unknown protein		99 UNCLASSIFIED PROTEINS		0.000642348	0	1	0	0	0	0	1
1606801_at	VIT_08s0007g04500	No hit		99 UNCLASSIFIED PROTEINS		0.000522725	0	1	0	0	1	1	1
1606803_at	VIT_13s0156g00020	SC35 splicing factor SCL30a, 30a kD		99 UNCLASSIFIED PROTEINS		3.56394e-08	0	1	0	0	1	0	0
1606851_a_at	VIT_18s0001g09170	Interferon developmental regulator		98 CLASSIFICATION NOT YET CLEAR-CUT	1610149_at 1606851_a_at	0.000254946	0	1	0	0	0	0	0
1606859_at	VIT_04s0008g00950	Calcineurin B protein 10		30.01.09.03 Ca2+ mediated signal transduction		5.06014e-06	0	1	0	0	1	0	0
1606877_at	VIT_00s2248g00010	Rust resistance kinase Lr10		32.01 stress response	1606877_at 1610723_at	1.76728e-05	0	1	0	0	0	0	0
1606932_at	VIT_00s0207g00250	No hit		70.26.03 chloroplast		0.000593068	0	1	0	0	0	0	0
1606985_at	VIT_03s0038g03860	Phosphate-induced protein 1		99 UNCLASSIFIED PROTEINS	1609979_at 1606985_at	3.24953e-05	0	1	0	0	0	0	1
1606996_s_at	VIT_05s0049g01760	Proton gradient regulation 5 (PGR5)		98 CLASSIFICATION NOT YET CLEAR-CUT	1606996_s_at 1614252_at	3.99175e-09	0	1	0	1	0	0	0
1606997_at	VIT_11s0037g00210	Endomembrane protein 70, TM4 ;		20.09.07 vesicular transport (Golgi network, etc.)		0.0104063	0	1	0	0	1	0	0
1607128_at	VIT_05s0077g00700	ATP-binding		41.03.03.02 early embryo development (Dicotyledone pre-heart stages)	1615426_s_at 1607128_at	0.00996785	0	1	0	0	0	0	0
1607157_at	CD802279	No hit		99 UNCLASSIFIED PROTEINS		0.0129344	0	1	0	0	0	0	1
1607261_at	VIT_14s0060g01090	LNG1 (LONGIFOLIA1)		98 CLASSIFICATION NOT YET CLEAR-CUT		0.00375074	0	1	0	0	0	0	0
1607271_at	VIT_12s0034g01210	PAP/fibrillin family		99 UNCLASSIFIED PROTEINS		0.00236291	0	1	0	0	0	0	0
1607293_at	VIT_07s0104g00590	Unknown protein		99 UNCLASSIFIED PROTEINS	1616613_at 1609203_at 1607293_at	0.0102925	0	1	0	0	0	0	0
1607357_at	VIT_19s0090g00990	Acid phosphatase/vanadium-dependent haloperoxidase		01.04 phosphate metabolism		0.000211909	0	1	0	0	0	0	1
1607411_at	VIT_00s0264g00050	Unknown protein		98 CLASSIFICATION NOT YET CLEAR-CUT		0.0128096	0	1	0	0	0	0	0
1607449_s_at	VIT_03s0017g02260	Protease inhibitor/seed storage/lipid transfer protein (LTP)		42.01 cell wall	1616822_at 1607449_s_at 1614803_at	0.000709737	0	1	0	0	0	0	0
1607468_at	VIT_09s0054g01750	Unknown protein		98 CLASSIFICATION NOT YET CLEAR-CUT		2.36094e-08	0	1	0	0	0	0	0
1607477_at	VIT_04s0044g00080	Heterogeneous nuclear ribonucleoprotein		16.03.03 RNA binding		0.00102913	0	1	0	0	0	0	0
1607520_at	VIT_14s0030g00190	Unknown protein		99 UNCLASSIFIED PROTEINS		0.0001106	0	1	0	0	0	0	0
1607549_at	VIT_14s0081g00710	Unknown protein		12.04.02 translation elongation	1607549_at 1611351_at	0.0105812	0	1	0	0	0	0	0
1607571_at	VIT_04s0023g01730	Unknown protein		99 UNCLASSIFIED PROTEINS		0.00131678	0	1	0	0	0	0	1
1607585_at	VIT_04s0044g00530	PAP/fibrillin family		98 CLASSIFICATION NOT YET CLEAR-CUT		2.63017e-07	0	1	0	0	0	0	0
1607624_at	VIT_13s0064g00160	Unknown protein		99 UNCLASSIFIED PROTEINS	1611100_s_at 1607624_at	0.00232167	0	1	0	0	0	0	0
1607637_at	VIT_12s0028g03180	DNA-binding protein		16.03.01 DNA binding		6.53938e-07	0	1	0	0	1	0	0
1607701_at	VIT_17s0000g02370	Receptor protein kinase		30.01.05.01 protein kinase	1620324_at 1607701_at	0.00342008	0	1	0	0	0	0	0
1607735_at	VIT_01s0011g03120	Unknown protein		01 METABOLISM		4.33268e-08	0	1	1	0	0	0	0
1607793_at	VIT_08s0007g00780	One helix protein (OHP)		32.01.13 electromagnetic waves stress response (e.g. UV, X-ray)		0.0216746	0	1	0	0	0	0	0
1607835_at	VIT_08s0040g01960	Transducin protein		99 UNCLASSIFIED PROTEINS		0.0123424	0	1	0	0	0	0	1
1607859_at	VIT_12s0028g03790	No hit		99 UNCLASSIFIED PROTEINS		5.30935e-09	0	1	0	0	0	0	0
1607877_x_at	CF203051	No hit		99 UNCLASSIFIED PROTEINS	1610332_x_at 1607877_x_at 1620097_x_at 1622208_x_at 1619521_at 1622099_at 1618474_at 1609656_s_at 1614684_at 1606850_x_at 1609928_x_at 1609693_at 1607596_x_at	0.0100175	0	1	0	0	0	0	0
1607880_at	VIT_16s0022g01650	Receptor serine/threonine kinase PR5K		32.01 stress response		0.010103	0	1	0	0	0	0	0
1607891_at	TC68026	No hit		99 UNCLASSIFIED PROTEINS		0.0115932	0	1	0	0	0	0	0
1607919_x_at	CF201014	No hit		12.01 ribosome biogenesis		0.0174061	0	1	0	0	0	0	0
1607964_s_at	VIT_10s0071g01160	ferredoxin-thioredoxin reductase		01.06 lipid, fatty acid and isoprenoid metabolism	1611605_s_at 1607964_s_at	0.00283149	0	1	1	0	0	0	0
1607982_at	VIT_04s0043g00850	Unknown protein		99 UNCLASSIFIED PROTEINS	1621639_s_at 1607982_at 1619485_at	0.00370413	0	1	0	0	0	0	0
1608019_s_at	VIT_18s0001g00820	Thioredoxin-like protein CDSP32		02.11 electron transport and membrane-associated energy conservation	1608019_s_at 1617332_at	1.44017e-06	0	1	0	1	1	0	0
1608075_at	VIT_07s0005g01830	Unknown protein		99 UNCLASSIFIED PROTEINS		0.0068769	0	1	1	0	0	0	0
1608132_at	VIT_06s0004g06170	Thylakoid soluble phosphoprotein		99 UNCLASSIFIED PROTEINS		9.90905e-06	0	1	0	0	0	0	0
1608163_at	VIT_07s0031g02180	Protein kinase IRE1		30.01.05.01 protein kinase		0.0492692	0	1	0	0	0	0	0
1608330_at	VIT_17s0000g01460	Protein kinase AKIN gamma		36.20.35.09.05 osmotic response		3.48051e-05	0	1	0	1	0	0	0
1608337_at	VIT_03s0038g02440	Heavy-metal-associated domain-containing protein		20.01.01.01.01 heavy metal ion transport (Cu, Fe, etc.)		4.3818e-06	0	1	0	0	0	0	0
1608375_x_at	CF204096	No hit		99 UNCLASSIFIED PROTEINS	1608375_x_at 1616491_at	0.0027113	0	1	1	0	0	0	0
1608443_at	VIT_02s0025g04710	Unknown protein		99 UNCLASSIFIED PROTEINS	1608443_at	0.000185113	0	1	1	0	0	0	0
1608485_at	VIT_13s0064g00900	Unknown protein		98 CLASSIFICATION NOT YET CLEAR-CUT	1607227_s_at 1608485_at 1612401_x_at	4.71358e-14	0	1	0	0	0	0	1
1608504_at	VIT_11s0016g04720	Blight-associated protein p12 precursor		32.05.05 virulence, disease factors		1.76396e-08	0	1	0	0	0	0	1
1608565_at	VIT_07s0005g05850	Unknown protein		99 UNCLASSIFIED PROTEINS		2.12283e-05	0	1	0	0	0	1	1
1608622_at	VIT_01s0011g05490	F-box domain containing protein		20.01.15 electron transport		0.0151339	0	1	1	0	0	0	0
1608677_at	VIT_03s0063g00850	RNA-binding protein 47B (ATRBP47B)		16.03.03 RNA binding	1608677_at 1620881_at	0.000142693	0	1	0	0	0	0	1
1608681_at	VIT_12s0028g00520	Unknown protein		98 CLASSIFICATION NOT YET CLEAR-CUT		3.56589e-08	0	1	1	0	0	0	0
1608732_at	TC66784	No hit		99 UNCLASSIFIED PROTEINS		4.41009e-08	0	1	1	0	1	0	0
1608738_at	VIT_15s0046g02930	DNA-binding protein		16.03.01 DNA binding		4.65763e-07	0	1	0	0	0	1	0
1608776_at	VIT_09s0002g00770	2OG-Fe(II) oxygenase		10.01.05.01 DNA repair	1608776_at 1607618_at 1611401_at	0.00119733	0	1	0	0	0	0	0
1608820_at	VIT_16s0039g00520	DNA helicase		10.01 DNA processing	1610042_at 1608820_at	2.55421e-10	0	1	0	0	0	0	0
1608908_at	VIT_02s0025g02640	Unknown protein		99 UNCLASSIFIED PROTEINS	1608908_at 1612680_at	3.44396e-10	0	1	0	1	0	0	0
1609020_at	VIT_01s0011g05450	Unknown protein		99 UNCLASSIFIED PROTEINS		0.000775075	0	1	0	0	0	0	0
1609053_at	VIT_08s0007g01640_2	SOUL heme-binding		34.11.01 photoperception and response	1609053_at 1612825_at	2.31464e-10	0	1	0	0	0	0	0
1609070_a_at	VIT_05s0049g02210	Unknown protein		99 UNCLASSIFIED PROTEINS		2.42177e-05	0	1	0	0	0	0	0
1609135_at	VIT_15s0021g00320	No hit		99 UNCLASSIFIED PROTEINS	1609135_at 1612920_at	0.000673065	0	1	0	0	0	0	0
1609160_at	VIT_00s0204g00170	Lil3 protein		02.30 photosynthesis	1609160_at 1608181_at	0.0478887	0	1	0	0	0	0	0
1609193_at	VIT_14s0068g00280	Unknown protein		98 CLASSIFICATION NOT YET CLEAR-CUT		0.014921	0	1	1	0	0	1	0
1609257_at	VIT_17s0000g06300	No hit		99 UNCLASSIFIED PROTEINS		6.99666e-05	0	1	0	0	0	0	0
1609350_at	VIT_10s0071g00310	F-box/LRR-repeat protein 2		99 UNCLASSIFIED PROTEINS		0.0201717	0	1	0	0	0	0	0
1609414_at	VIT_16s0098g01280	Rhodanese domain-containing protein		40.20 cell aging	1607381_at 1609414_at	4.62949e-05	0	1	1	0	0	0	0
1609424_at	VIT_06s0004g01090	Protein kinase		14.07.03 modification by phosphorylation, dephosphorylation, autophosphorylation	1609424_at 1610777_at	6.55125e-07	0	1	0	0	0	1	1
1609474_at	VIT_18s0001g05440	Methyltransferase type 11		01 METABOLISM	1617398_s_at 1609474_at	0.00277596	0	1	0	0	0	0	0
1609491_at	VIT_08s0007g08050	Carboxyl-terminal processing protease		14.13 protein degradation	1609491_at 1622622_a_at 1610884_at	0.000293868	0	1	0	0	0	0	0
1609508_at	VIT_05s0136g00140	AarF domain containing kinase		20.03.25 ABC transporters		2.69915e-07	0	1	0	0	0	0	0
1609681_at	VIT_12s0134g00420	Leucine-rich repeat family protein		32.05.05 virulence, disease factors		0.0413287	0	1	0	0	0	0	0
1609688_at	VIT_18s0001g07090	Unknown protein		99 UNCLASSIFIED PROTEINS		1.41985e-06	0	1	1	1	0	0	0
1609689_at	VIT_06s0004g01000	Dirigent protein		32.05.01 resistance proteins	1609689_at 1614090_x_at	0.0027113	0	1	0	0	0	0	0
1609710_at	VIT_18s0001g05020	Senescence-associated protein		98 CLASSIFICATION NOT YET CLEAR-CUT		0.00237338	0	1	1	0	1	0	1
1609719_at	VIT_00s0323g00080	Elongation factor G, chloroplast precursor		12.04.02 translation elongation	1620113_at 1609719_at	0.00844489	0	1	1	0	0	0	0
1609721_at	VIT_17s0000g07800	Unknown protein		01 METABOLISM		2.07176e-07	0	1	0	0	0	0	0
1609747_at	VIT_06s0004g05570	Subtilase		99 UNCLASSIFIED PROTEINS	1609747_at 1622382_at	0.00427503	0	1	0	0	0	0	0
1609824_at	VIT_06s0004g05960	Unknown protein		99 UNCLASSIFIED PROTEINS		2.23941e-09	0	1	0	0	0	0	0
1609840_at	VIT_14s0128g00770	F-box protein		01.25 extracellular metabolism		0.0213021	0	1	0	0	0	0	0
1609979_at	VIT_03s0038g03860	Phosphate-induced protein 1		99 UNCLASSIFIED PROTEINS	1609979_at 1606985_at	1.51086e-06	0	1	0	0	0	0	1
1610009_at	VIT_02s0033g01330	Acyl-CoA binding protein		16.21 complex cofactor/cosubstrate binding	1609433_s_at 1610009_at	0.000492344	0	1	0	0	0	0	0
1610011_s_at	VIT_05s0077g01540	Bet v I allergen		32.01 stress response	1610011_s_at 1610704_at 1618568_s_at 1607296_x_at	9.71289e-05	0	1	0	1	0	0	0
1610042_at	VIT_16s0039g00520	DNA helicase		99 UNCLASSIFIED PROTEINS	1610042_at 1608820_at	1.86974e-07	0	1	0	0	0	0	0
1610081_a_at	VIT_08s0007g01360	Unknown protein		99 UNCLASSIFIED PROTEINS		0.00303015	0	1	0	0	0	0	0
1610085_at	VIT_01s0011g06150	Receptor protein kinase		30.01.05.01 protein kinase		3.67339e-06	0	1	0	0	0	0	1
1610149_at	VIT_18s0001g09170	Interferon developmental regulator		98 CLASSIFICATION NOT YET CLEAR-CUT	1610149_at 1606851_a_at	2.17872e-07	0	1	0	0	0	0	0
1610266_at	VIT_11s0016g02640	Peptidase M16 inactive domain containing protein		99 UNCLASSIFIED PROTEINS	1622827_at 1621589_at 1610266_at	3.35529e-09	0	1	0	0	0	1	1
1610435_s_at	VIT_15s0046g01300	No hit		98 CLASSIFICATION NOT YET CLEAR-CUT	1610435_s_at 1607734_at	0.000386359	0	1	0	0	0	0	0
1610498_at	VIT_09s0018g01880	RNA-binding protein		42.01 cell wall		2.05281e-07	0	1	0	0	0	0	1
1610554_at	VIT_11s0118g00590	Unknown protein		99 UNCLASSIFIED PROTEINS		0.00629321	0	1	0	0	0	0	0
1610597_at	VIT_11s0037g00810	Unknown protein		99 UNCLASSIFIED PROTEINS	1610597_at 1612198_at 1616017_at	6.40236e-05	0	1	0	0	0	0	0
1610617_at	VIT_16s0022g02100	Embryo-specific 3		01.06.04 degradation of lipids, fatty acids and isoprenoids		0.000507006	0	1	0	0	0	0	0
1610638_at	VIT_01s0011g04190	Unknown		99 UNCLASSIFIED PROTEINS	1610638_at 1614419_at	5.72275e-05	0	1	0	0	0	0	0
1610649_s_at	VIT_09s0018g01780	ACT domain repeat 1 (ACR1) uridylyltransferase		99 UNCLASSIFIED PROTEINS	1610649_s_at 1607208_at	9.33848e-05	0	1	0	0	0	0	0
1610680_at	VIT_01s0010g02280	Unknown protein		98 CLASSIFICATION NOT YET CLEAR-CUT		3.06441e-10	0	1	0	0	0	0	1
1610696_s_at	VIT_09s0002g08430	Nodulin		99 UNCLASSIFIED PROTEINS	1610696_s_at 1616866_at	1.6277e-16	0	1	0	0	0	1	1
1610697_at	VIT_00s0207g00050	No hit		99 UNCLASSIFIED PROTEINS		0.000421195	0	1	0	0	0	0	1
1610795_at	VIT_13s0067g03180	Unknown protein		99 UNCLASSIFIED PROTEINS		0.000137102	0	1	0	0	0	0	0
1610847_at	VIT_13s0019g00870	Unknown protein		99 UNCLASSIFIED PROTEINS		0.00108509	0	1	0	0	0	0	0
1610865_at	VIT_15s0046g01340	Unknown protein		99 UNCLASSIFIED PROTEINS		0.000936038	0	1	0	0	0	0	0
1610901_at	VIT_14s0108g00090	Cupin, RmlC-type		99 UNCLASSIFIED PROTEINS		1.04857e-05	0	1	0	0	0	0	0
1610934_s_at	VIT_13s0067g02560	Unknown protein		99 UNCLASSIFIED PROTEINS		4.45937e-19	0	1	0	0	0	0	0
[truncated: 1,187 more rows]

## Sheet: SupplTable 2B Geno_Photo_Time_P
Supplementary Table 2B. Significant differentially expressed three-way interaction effect of genotype x photoperiod x time probesets (Geno_Photo_Time_Probesets). Values are the adjusted p-values of 3-way ANOVA, (n=6).
Probeset	Unique ID	Functional annotation	VitisNet Molecular Network	Functional Categories	Redundant Probesets	ANOVA 3-way Adjusted p-value
1620209_at	VIT_19s0177g00300	Glucose 6 phosphate/phosphate translocator-like protein	vv50122Porters_cat_7_to_17	20.01.03 C-compound and carbohydrate transport	1620209_at	0.0120878
1607253_s_at	VIT_19s0177g00140	Thiazole biosynthetic enzyme, chloroplast (ARA6)	vv10730Thiamine_metabolism	01.07.01 biosynthesis of vitamins, cofactors, and prosthetic groups	1622464_at 1607253_s_at	0.0018743
1622464_at	VIT_19s0177g00140	Thiazole biosynthetic enzyme, chloroplast (ARA6)	vv10730Thiamine_metabolism	01.07.01 biosynthesis of vitamins, cofactors, and prosthetic groups	1622464_at 1607253_s_at	0.0169689
1615944_s_at	VIT_19s0177g00100	Translation initiation factor eIF-1	vv23013RNA_transport	12.04.01 translation initiation	1615944_s_at	0.0225205
1615170_s_at	VIT_19s0177g00090	Albumin, 2S		98 CLASSIFICATION NOT YET CLEAR-CUT	1615170_s_at 1608078_s_at	0.010549
1613249_at	VIT_19s0176g00140	CID9 (CTC-Interacting Domain 9)		16.03.03 RNA binding	1613249_at	0.0492692
1611063_at	VIT_19s0140g00210	SOUL heme-binding		98 CLASSIFICATION NOT YET CLEAR-CUT	1611063_at	0.0495005
1608603_at	VIT_19s0135g00030	Caffeate 3-O-methyltransferase 1	vv10940Phenylpropanoid_biosynthesis	01.20.35.01.03 biosynthesis of lignins	1608603_at	0.0199103
1607819_at	VIT_19s0093g00620	Ring-type E3 ubiquitin ligase		14.07.05 modification by ubiquitination, deubiquitination	1607819_at	0.013509
1606788_s_at	VIT_19s0093g00550	9-cis-epoxycarotenoid dioxygenase 2	vv10906Carotenoid_biosynthesis vv11013ABA_biosynthesis vv30001ABA_signaling	36.20.18.05 abscisic acid response	1606788_s_at 1608022_at	1.364e-05
1608022_at	VIT_19s0093g00550	9-cis-epoxycarotenoid dioxygenase 2	vv10906Carotenoid_biosynthesis vv11013ABA_biosynthesis vv30001ABA_signaling	36.20.18.05 abscisic acid response	1606788_s_at 1608022_at	4.19978e-05
1609324_at	VIT_19s0093g00220	Glutathione S-transferase 8 GSTU19	vv10480Glutathione_metabolism	32.07.07.03 glutathione conjugation reaction	1609324_at 1620356_x_at 1613992_at 1615206_s_at	2.619e-08
1620356_x_at	VIT_19s0093g00220	Glutathione S-transferase 8 GSTU19	vv10480Glutathione_metabolism	32.07.07.03 glutathione conjugation reaction	1609324_at 1620356_x_at 1613992_at 1615206_s_at	2.61242e-06
1606471_at	VIT_19s0090g01350	Aspartyl protease		16.03.01 DNA binding	1606471_at 1607606_at	0.00684406
1615603_at	VIT_19s0090g01160	Lipase GDSL		01 METABOLISM	1615603_at	0.0178787
1613017_s_at	VIT_19s0090g01000	VTC2 (vitamin C defective)	vv10053Ascorbate_and_aldarate_metabolism	01.07.01 biosynthesis of vitamins, cofactors, and prosthetic groups	1609268_at 1613017_s_at	0.0125397
1617147_at	VIT_19s0090g00420	Translation initiation factor eIF-1	vv23013RNA_transport	12.04.01 translation initiation	1617147_at	0.000559256
1608141_at	VIT_19s0090g00400	Zinc finger (C3HC4-type ring finger)	vv60078Other_zf-C3HC4	14.07.05 modification by ubiquitination, deubiquitination	1608141_at	0.0233799
1621870_at	VIT_19s0090g00200	Unknown protein		99 UNCLASSIFIED PROTEINS	1621870_at	0.0315646
1621958_at	VIT_19s0085g01160	Unknown protein		99 UNCLASSIFIED PROTEINS	1621958_at	0.000717597
1618575_at	VIT_19s0085g01110	Aspartyl protease		14.13 protein/peptide degradation	1618575_at 1611138_s_at	0.0105352
1611138_s_at	VIT_19s0085g01110	Aspartyl protease		14.13 protein/peptide degradation	1618575_at 1611138_s_at	0.0256484
1616538_at	VIT_19s0085g01050	Heat shock protein 17.6 kDa class I	vv24141Protein_processing_in_endoplasmic_reticulum	14.01 protein folding and stabilization	1616538_at	0.0419363
1607867_at	VIT_19s0085g00850	LEM3 (ligand-effect modulator 3)	vv50108Accessory_factors_involved_in_transport	10.03.01 mitotic cell cycle and cell cycle control	1607867_at	0.00028721
1622694_at	VIT_19s0085g00630	Defective in cullin neddylation DCN1 protein 2		99 UNCLASSIFIED PROTEINS	1622694_at	8.15882e-05
1614662_at	VIT_19s0085g00370	Phosphoglycerate kinase, cytosolic	vv10010Glycolysis vv10710Carbon_fixation	02.01 glycolysis and gluconeogenesis	1614662_at 1610868_s_at	0.030916
1610868_s_at	VIT_19s0085g00370	Phosphoglycerate kinase, cytosolic	vv10010Glycolysis vv10710Carbon_fixation	02.01 glycolysis and gluconeogenesis	1614662_at 1610868_s_at	0.0350246
1622846_x_at	VIT_19s0085g00360	No hit		99 UNCLASSIFIED PROTEINS	1622846_x_at	0.00719699
1606456_at	VIT_19s0027g01520	DNA topoisomerase I		10.01.03 DNA synthesis and replication	1606456_at 1614478_at 1610256_at	0.0189721
1610869_at	VIT_19s0027g00780	NADH dehydrogenase (ubiquinone) flavoprotein 1	vv10190Oxidative_phosphorylation vv50134Primary_active_transporter_cat_D1	02.13.03 aerobic respiration	1610869_at 1611911_at	0.048733
1611911_at	VIT_19s0027g00780	NADH dehydrogenase (ubiquinone) flavoprotein 1	vv10190Oxidative_phosphorylation vv50134Primary_active_transporter_cat_D1	02.13.03 aerobic respiration	1610869_at 1611911_at	0.0371244
1610480_at	VIT_19s0027g00230	NAC domain-containing protein 22	vv60046NAC	11.02.03.04.01 transcription activation	1610480_at	3.42661e-09
1611924_at	VIT_19s0015g01760	Photosystem I reaction center subunit V (PSAG)	vv10195Photosynthesis vv50105Transport_electron_carriers	02.30 photosynthesis	1611924_at	0.014971
1619038_at	VIT_19s0015g01730	Uridine/cytidine kinase 1	vv10240Pyrimidine_metabolism	14.07.03 modification by phosphorylation, dephosphorylation, autophosphorylation	1619038_at 1617370_at	0.0322481
1618302_at	VIT_19s0015g01340	Cytochrome oxidase assembly	vv10860Porphyrin_and_chlorophyll_metabolism vv50135Primary_active_transporter_cat_D3_to_E2	02.11.05 accessory proteins of electron transport and membrane-associated energy conservation	1618302_at	0.00450369
1612331_at	VIT_19s0015g01300	Amino acid permease 7	vv50123Porters_cat_18_to_29	20.01.07 amino acid transport	1621529_at 1615140_s_at 1612331_at	0.0481275
1621529_at	VIT_19s0015g01300	Amino acid permease 7	vv50123Porters_cat_18_to_29	20.01.07 amino acid transport	1621529_at 1615140_s_at 1612331_at	0.0348961
1621056_at	VIT_19s0015g01160	SEC14 cytosolic factor	vv50122Porters_cat_7_to_17	30.01.09.11 polyphosphoinositol mediated signal transduction	1618235_at 1621056_at 1608453_at	0.0258647
1621231_at	VIT_19s0015g01010	Farnesyl diphosphate synthase	vv10100Biosynthesis_of_steroids vv10900Terpenoid_biosynthesis	01.06.06 isoprenoid metabolism	1621231_at	0.0120352
1608694_at	VIT_19s0015g00680	E3 ubiquitin-protein ligase HUWE1	vv24120Ubiquitin_mediated_proteolysis vv50110Protein_coat	14.07.05 modification by ubiquitination, deubiquitination	1608694_at	0.0252106
1619195_at	VIT_19s0015g00620	Lectin protein kinase		30.01.05.01.06 serine/threonine kinase	1619195_at 1606539_at	0.0154136
1616294_s_at	VIT_19s0015g00550	Nudix hydrolase 10		01 METABOLISM	1616294_s_at 1620455_at	0.00695333
1608743_at	VIT_19s0015g00540	No hit		42.01 cell wall	1608743_at 1618671_at	0.000305336
1619494_at	VIT_19s0014g04780	No hit		99 UNCLASSIFIED PROTEINS	1619494_at	0.0180083
1612937_at	VIT_19s0014g04740	MRNA cap guanine-N7 methyltransferase 1	vv10271Methionine_metabolism vv23015mRNA_surveillance_pathway	11.04.03.03 5'-end processing	1612937_at	0.0382448
1617516_at	VIT_19s0014g03970	Calcium-binding EF-hand		30.01.09.03 Ca2+ mediated signal transduction	1617516_at	0.0190654
1619300_at	VIT_19s0014g03720	Unknown protein		99 UNCLASSIFIED PROTEINS	1619300_at	0.0294298
1615822_at	VIT_19s0014g03660	LHCII type III, chloroplast precursor	vv10196Photosynthesis_antenna_proteins vv50105Transport_electron_carriers	02.30.07 accessory proteins of photosynthetic electron transport	1615822_at	0.00377579
1607306_at	VIT_19s0014g03630	Unknown		99 UNCLASSIFIED PROTEINS	1607306_at	0.00680791
1621093_at	VIT_19s0014g03520	fiber protein		99 UNCLASSIFIED PROTEINS	1621093_at	0.00865507
1613212_at	VIT_19s0014g03480	Unknown protein		99 UNCLASSIFIED PROTEINS	1613212_at 1620160_at 1607543_at	0.000748359
1616299_at	VIT_19s0014g03400	Receptor protein kinase		30.05.01 receptor enzyme mediated signalling	1616299_at	0.0326362
1609172_at	VIT_19s0014g03290	NAC domain containing protein 19	vv60046NAC	11.02.03.04.01 transcription activation	1609172_at	1.12886e-07
1610534_at	VIT_19s0014g03220	Unknown protein		99 UNCLASSIFIED PROTEINS	1610534_at	0.0327448
1619717_at	VIT_19s0014g03160	NADPH:protochlorophyllide oxidoreductase	vv10860Porphyrin_and_chlorophyll_metabolism	02.30 photosynthesis	1619717_at 1622299_s_at 1620451_at 1607771_at	0.0427073
1618110_s_at	VIT_19s0014g03130	Stem-specific protein TSJT1		32.01 stress response	1618110_s_at 1621881_at 1618856_at	0.0120597
1614654_at	VIT_19s0014g02990	Nuclear GTP-binding protein NUG2	vv23008Ribosome_biogenesis_in_Eukaryotes	30.01.05.05.01 small GTPase mediated signal transduction	1614654_at	0.0368431
1611360_s_at	VIT_19s0014g02870	Cellulase	vv40006Cell_wall	99 UNCLASSIFIED PROTEINS	1611360_s_at 1616957_s_at	0.0326362
1616957_s_at	VIT_19s0014g02870	Cellulase	vv40006Cell_wall	01.05 C-compound and carbohydrate metabolism	1611360_s_at 1616957_s_at	0.0085552
1610539_x_at	VIT_19s0014g02740	Metallothionein		16.17 metal binding	1612971_x_at 1610539_x_at	0.00546694
1612971_x_at	VIT_19s0014g02740	Metallothionein		16.17 metal binding	1612971_x_at 1610539_x_at	0.00271386
1616043_at	VIT_19s0014g02650	Glycosyl transferase family 14 protein		14.07.02 modification with sugar residues (e.g. glycosylation, deglycosylation)	1616043_at 1621983_s_at 1620620_at	0.0295372
1621983_s_at	VIT_19s0014g02650	Glycosyl transferase family 14 protein		01 METABOLISM	1616043_at 1621983_s_at 1620620_at	0.0432887
1619711_at	VIT_19s0014g02260	Unknown protein		99 UNCLASSIFIED PROTEINS	1619711_at 1618634_at	0.0449176
1618634_at	VIT_19s0014g02260	Unknown protein		99 UNCLASSIFIED PROTEINS	1619711_at 1618634_at	0.0287548
1620030_at	VIT_19s0014g01710	Sodium/calcium exchanger family protein	vv50123Porters_cat_18_to_29	32.01.03 osmotic and salt stress response	1620030_at 1619400_at	0.0373
1619400_at	VIT_19s0014g01710	Sodium/calcium exchanger family protein	vv50123Porters_cat_18_to_29	30.01.09.03 Ca2+ mediated signal transduction	1620030_at 1619400_at	0.0327213
1618348_at	VIT_19s0014g01160	RAB GTPase RAB11		30.01.05.05 G-protein mediated signal transduction	1618348_at	0.0060068
1613324_at	VIT_19s0014g00710	RKF1 (receptor-like kinase in flowers 1)		30.05.01.18 transmembrane receptor protein serine/threonine kinase signalling pathways	1613324_at	0.0419363
1617252_s_at	VIT_19s0014g00550	Vacuolar sorting-associated protein (Vps27)	vv50111Tethering_factors	20.09.07 vesicular transport (Golgi network, etc.)	1617252_s_at 1609443_at	0.0320973
1608691_at	VIT_19s0014g00400	Ribosomal protein L13	vv23010Ribosome	12.01.01 ribosomal proteins	1613645_at 1608691_at 1622348_s_at	0.00621684
1619457_at	VIT_19s0014g00300	Alpha,alpha-trehalose-phosphate synthase	vv10500Starch_and_sucrose_metabolism	01.20.01 metabolism of primary metabolic sugars derivatives	1619457_at	0.0200999
1614216_at	VIT_19s0014g00290	UDP-glucose 4,6-dehydratase	vv10520Nucleotide_sugars_metabolism	01.05.01.03 C-compound, carbohydrate anabolism	1614216_at	0.0397775
1615059_at	VIT_19s0014g00210	Ubiquitin-specific protease 23 (UBP23)		14.01 protein folding and stabilization	1615059_at	0.048733
1621038_at	VIT_19s0014g00160	LHCII type I CAB-1	vv10196Photosynthesis_antenna_proteins vv50105Transport_electron_carriers vv50113Thylakoid_targeting_pathway	02.30.07 accessory proteins of photosynthetic electron transport	1621038_at	0.00290435
1607360_at	VIT_19s0014g00070	Solanesyl diphosphate synthase	vv10100Biosynthesis_of_steroids	01.06.01 lipid, fatty acid and isoprenoid biosynthesis	1607360_at	0.00597638
1615060_at	VIT_18s0157g00190	Choline kinase	vv10260Glycine_serine_and_threonine_metabolism vv10564Glycerophospholipid_metabolism	30.01.05.01 protein kinase	1615060_at 1619825_at	0.00360777
1619825_at	VIT_18s0157g00190	Choline kinase	vv10260Glycine_serine_and_threonine_metabolism vv10564Glycerophospholipid_metabolism	99 UNCLASSIFIED PROTEINS	1615060_at 1619825_at	0.0111042
1614715_at	VIT_18s0122g01350	Small nuclear ribonucleoprotein D3	vv23040Spliceosome	11.04.03.01 splicing	1614715_at	0.0320932
1606895_at	VIT_18s0122g01340	BTB/POZ domain-containing protein	vv60093TRAF	16.01 protein binding	1606895_at	0.0287501
1619407_s_at	VIT_18s0122g01170	12-oxophytodienoate reductase 2	vv10592alpha-Linolenic_acid_metabolism	36.20.18.99 other plant signalling molecules response (jasmonic acid, salicylic acid etc.)	1619407_s_at 1613876_at	1.77257e-06
1613876_at	VIT_18s0122g01170	12-oxophytodienoate reductase 2	vv10592alpha-Linolenic_acid_metabolism	36.20.18.99 other plant signalling molecules response (jasmonic acid, salicylic acid etc.)	1619407_s_at 1613876_at	0.0481275
1617428_at	VIT_18s0122g00960	Glyceraldehyde-3-phosphate dehydrogenase B, chloroplast precursor	vv10010Glycolysis	02.01 glycolysis and gluconeogenesis	1617428_at	0.0309419
1615547_at	VIT_18s0122g00950	Unknown protein		20.09.02 chloroplast transport	1615547_at	0.000322617
1618668_at	VIT_18s0122g00920	Zinc finger (DHHC type)	vv60079Other_zf-DHHC	16.17.09 heavy metal binding (Cu, Fe, Zn)	1618668_at	0.0335099
1612652_at	VIT_18s0122g00600	Unknown protein		99 UNCLASSIFIED PROTEINS	1612652_at 1616452_at	0.000415659
1607257_at	VIT_18s0122g00560	High mobility group (HMG1/2) family protein	vv60005ARID	11.02.03.04.01 transcription activation	1607257_at	0.0152374
1616453_at	VIT_18s0122g00550	Cyclin-dependent kinase B2;1	vv44110Cell_cycle	10.03 cell cycle	1616453_at	0.021987
1620784_at	VIT_18s0122g00300	Unknown protein		99 UNCLASSIFIED PROTEINS	1620784_at 1608184_at	0.0135736
1616291_at	VIT_18s0122g00290	Unknown protein		99 UNCLASSIFIED PROTEINS	1616291_at	0.0187074
1610806_at	VIT_18s0117g00450	Laccase	vv11000Single_reactions vv50109Incompletely_characterized_transport_systems	01 METABOLISM	1610806_at	8.40992e-05
1615821_at	VIT_18s0117g00260	Co-chaperone-curved DNA binding protein A	vv50132Primary_active_transporter_cat_A5_to_A8	32.01 stress response	1615821_at	0.0382648
1617226_s_at	VIT_18s0117g00130	Pi starvation-induced protein		32.01.11 nutrient starvation response	1622040_at 1617226_s_at	0.00258373
1612859_at	VIT_18s0117g00030	No hit		99 UNCLASSIFIED PROTEINS	1612859_at	0.0104033
1609222_at	VIT_18s0089g01270	Heat shock protein precursor 22.0 kDa class IV	vv24141Protein_processing_in_endoplasmic_reticulum	14.01 protein folding and stabilization	1609222_at	0.007844
1614593_at	VIT_18s0089g01170	LHCB5 (light harvesting complex of photosystem ii 5)	vv10196Photosynthesis_antenna_proteins vv50105Transport_electron_carriers	02.30 photosynthesis	1614593_at	0.00550545
1618321_at	VIT_18s0089g00360	Eukaryotic translation initiation factor SUI1		12.04.01 translation initiation	1618321_at	0.0272046
1615697_at	VIT_18s0076g00250	Sucrose-proton symporter 2 SUC2	vv50121Porters_cat_1_to_6	20.01.03.01 sugar transport	1615697_at	0.0372969
1620480_at	VIT_18s0075g00250	Unknown protein		98 CLASSIFICATION NOT YET CLEAR-CUT	1620480_at	0.00657716
1618637_at	VIT_18s0072g01170	Phosphoribosylanthranilate transferase	vv10400Phenylalanine_tyrosine_and_tryptophan_biosynthesis	01.01.09.04.01 biosynthesis of phenylalanine	1618637_at 1622458_at	0.00538228
1621719_at	VIT_18s0072g01000	Dihydrolipoamide S-acetyltransferase	vv10010Glycolysis vv10252Alanine_and_aspartate_metabolism vv10620Pyruvate_metabolism	01 METABOLISM	1621719_at	0.00371699
1612366_at	VIT_18s0072g00970	DegP protease,		14.13 protein degradation	1612366_at 1616876_at	0.00782563
1613542_at	VIT_18s0072g00920	Caffeate 3-O-methyltransferase 1	vv10940Phenylpropanoid_biosynthesis	01.20.35.01 biosynthesis of phenylpropanoids	1613542_at	0.019923
1622440_at	VIT_18s0072g00800	Histone H3		10.01.03.01 DNA topology	1622440_at	7.24427e-05
1612272_at	VIT_18s0072g00770	fructose-1,6-bisphosphatase, cytosolic	vv10010Glycolysis vv10030Pentose_phosphate vv10051Fructose_and_mannose_metabolism vv10710Carbon_fixation	02.01 glycolysis and gluconeogenesis	1612272_at 1616091_at	0.0474683
1610018_at	VIT_18s0072g00630	TUBBY like protein 1 TLP10	vv60063TUB	30.05 transmembrane signal transduction	1610018_at 1619305_at	0.0057667
1616455_s_at	VIT_18s0072g00380	Abscisic stress ripening protein 2 (ASR2)		11.02.03.04.01 transcription activation	1616455_s_at	0.00438169
1607104_at	VIT_18s0072g00080	Glucose-6-phosphate/phosphate translocator	vv50122Porters_cat_7_to_17	20.01 transported compounds (substrates)	1607104_at	0.0377479
1615124_at	VIT_18s0041g02150	Lipase GDSL		01.06.04 degradation of lipids, fatty acids and isoprenoids	1615124_at	0.0128851
1607601_at	VIT_18s0041g02080	12-oxophytodienoate reductase 2	vv10592alpha-Linolenic_acid_metabolism	36.20.18.99 other plant signalling molecules response (jasmonic acid, salicylic acid etc.)	1607601_at 1620010_at	0.018661
1621543_x_at	VIT_18s0041g02020	12-oxophytodienoate reductase 2	vv10592alpha-Linolenic_acid_metabolism	01.06.01 lipid, fatty acid and isoprenoid biosynthesis	1621543_x_at 1622396_at	0.0373
1618742_at	VIT_18s0041g01220	GCN5 N-acetyltransferase (GNAT)	vv60082GNAT	01 METABOLISM	1618742_at 1610036_at	0.00132841
1614735_at	VIT_18s0001g15730	Dof zinc finger protein DOF3.5	vv60015C2C2-DOF	11.02.03.04 transcriptional control	1614735_at	0.000265146
1618775_at	VIT_18s0001g15640	Pathogenesis-related		32.01 stress response	1607645_at 1618775_at 1622586_at	0.0277402
1614133_at	VIT_18s0001g15460	Stearyl acyl carrier protein desaturase	vv11040Biosynthesis_of_unsaturated_fatty_acids	01.06 lipid, fatty acid and isoprenoid metabolism	1614133_at 1611395_at 1610333_at	0.032323
1616500_at	VIT_18s0001g15450	Alcohol dehydrogenase 3	vv10010Glycolysis vv10071Fatty_acid_metabolism vv10350Tyrosine_metabolism	32.01 stress response	1616500_at	2.4335e-06
1614086_at	VIT_18s0001g15410	Alcohol dehydrogenase 1	vv10010Glycolysis vv10071Fatty_acid_metabolism vv10350Tyrosine_metabolism	32.01 stress response	1614086_at	0.00640975
1607725_at	VIT_18s0001g15330	Nodulin MtN3 family		99 UNCLASSIFIED PROTEINS	1607725_at	0.025146
1610648_s_at	VIT_18s0001g15120	Unknown protein		99 UNCLASSIFIED PROTEINS	1610648_s_at 1619932_at	0.0208771
1616574_at	VIT_18s0001g14980	3-methyl-2-oxobutanoate dehydrogenase	vv10280Valine_leucine_and_isoleucine_degradation	01 METABOLISM	1616574_at	0.00017435
1617748_a_at	VIT_18s0001g14910	Mannitol dehydrogenase	vv10051Fructose_and_mannose_metabolism	01.05.02 sugar, glucoside, polyol and carboxylate metabolism	1609568_at 1617748_a_at	0.0432865
1620542_at	VIT_18s0001g14840	Nickel ion transporter	vv50109Incompletely_characterized_transport_systems	99 UNCLASSIFIED PROTEINS	1620542_at	0.0220699
1621804_at	VIT_18s0001g14640	No hit		99 UNCLASSIFIED PROTEINS	1621804_at 1621835_at	0.0046668
1616189_at	VIT_18s0001g14610	Clavata1 receptor kinase (CLV1)		30.05.01 receptor enzyme mediated signalling	1616189_at	0.00747282
1618291_at	VIT_18s0001g14540	DEAD-box ATP-dependent RNA helicase 28	vv23040Spliceosome vv50133Primary_active_transporter_cat_A9_to_A18	99 UNCLASSIFIED PROTEINS	1618291_at	0.0319996
1619010_s_at	VIT_18s0001g14400	Peptidyl-prolyl cis-trans isomerase ROC5 (rotamase CYP 5)		40.01 cell growth / morphogenesis	1615682_s_at 1619010_s_at	0.0299775
1606435_at	VIT_18s0001g14310	Flavonone- 3-hydroxylase	vv10941Flavonoid_biosynthesis	01.20.35.01 biosynthesis of phenylpropanoids	1607607_s_at 1606435_at	0.00953025
1613776_at	VIT_18s0001g13930	Auxin response factor 5 (Transcription factor MONOPTEROS)	vv30003Auxin_signaling vv60004ARF	11.02.03.04.01 transcription activation	1613776_at	0.0080142
1613035_a_at	VIT_18s0001g13910	Unknown protein		99 UNCLASSIFIED PROTEINS	1613035_a_at	0.00387336
1610888_at	VIT_18s0001g13890	Unknown protein		99 UNCLASSIFIED PROTEINS	1610888_at	0.0059106
1613920_at	VIT_18s0001g13790	Cytochrome P450, family 83, subfamily B, polypeptide 1	vv10966Glucosinolate_biosynthesis	32.07 detoxification	1613920_at	0.0451729
1621363_at	VIT_18s0001g13770	Cytochrome P450, family 83, subfamily B, polypeptide 1	vv10966Glucosinolate_biosynthesis	32.07 detoxification	1621363_at	0.0233799
1615803_s_at	VIT_18s0001g13610	Abhydrolase domain-containing protein 5		01 METABOLISM	1615803_s_at 1611488_at	0.0365006
1615921_at	VIT_18s0001g13590	Leucine-rich repeat protein kinase		30.05.01.18 transmembrane receptor protein serine/threonine kinase signalling pathways	1615921_at	0.0159875
1613336_at	VIT_18s0001g13370	Transcription initiation factor TFIIF beta subunit (TFIIF-beta)	vv23022Basal_transcription_factors	12.04.01 translation initiation	1613336_at	0.00252896
1610341_at	VIT_18s0001g13340	Purple acid phosphatase 32- ATPAP32/PAP32	vv10740Riboflavin_metabolism	01.04 phosphate metabolism	1610341_at	0.000635825
1616979_s_at	VIT_18s0001g13180	Ubiquitin-conjugating enzyme E2 W	vv24120Ubiquitin_mediated_proteolysis	14.07.05 modification by ubiquitination, deubiquitination	1616979_s_at	0.0199415
1622296_at	VIT_18s0001g13040	Basic leucine-zipper 11 GBF6	vv60012BZIP	11.02.03.04.01 transcription activation	1622296_at	0.0150143
1620235_at	VIT_18s0001g12680	Unknown protein		98 CLASSIFICATION NOT YET CLEAR-CUT	1620235_at	0.0109667
1608862_at	VIT_18s0001g12360	Deoxyuridine 5'-triphosphate nucleotidohydrolase	vv10240Pyrimidine_metabolism	01.03 nucleotide metabolism	1608862_at	0.0201453
1617557_at	VIT_18s0001g12130	RRA2 (reduced residual arabinose 2)		99 UNCLASSIFIED PROTEINS	1617557_at 1614793_at 1611049_at	0.00176864
1621735_at	VIT_18s0001g12090	Unknown protein		99 UNCLASSIFIED PROTEINS	1621735_at 1621000_at	0.0084465
1611915_at	VIT_18s0001g11940	Metalloendopeptidase		14.13 protein/peptide degradation	1611915_at 1612850_at	0.00357325
1616617_at	VIT_18s0001g11930	Thaumatin SCUTL2		36.20 plant / fungal specific systemic sensing and response	1616617_at	0.0201453
1616007_at	VIT_18s0001g11860	Polygalacturonate 4-alpha-galacturonosyltransferase	vv40006Cell_wall	01.05.01.03.01 sugar, glucoside, polyol and carboxylate anabolism	1616007_at 1611237_at	0.0156946
1607516_at	VIT_18s0001g11710	Photosystem II PsbO protein	vv10195Photosynthesis vv50113Thylakoid_targeting_pathway vv50135Primary_active_transporter_cat_D3_to_E2	02.30 photosynthesis	1607516_at	0.0494649
1612190_at	VIT_18s0001g11630	Allene oxide synthase	vv10592alpha-Linolenic_acid_metabolism	36.20.18.99 other plant signalling molecules response (jasmonic acid, salicylic acid etc.)	1612190_at	0.0426539
1612661_at	VIT_18s0001g11620	WAK receptor protein kinase		30.05.01.18 transmembrane receptor protein serine/threonine kinase signalling pathways	1612661_at	1.38381e-09
1621296_at	VIT_18s0001g11290	Signal peptidase 1	vv23060Protein_export vv50132Primary_active_transporter_cat_A5_to_A8	14.13 protein/peptide degradation	1621296_at 1617053_at 1620812_at	0.00680791
1612876_at	VIT_18s0001g11260	Nucleobase-ascorbate transporter 3 (NAT3)	vv50124Porters_cat_30_to_64	20.01.25 vitamin/cofactor transport	1612876_at	0.00068671
1606987_at	VIT_18s0001g11250	R protein MLA10	vv34627R_proteins_from_Plant-pathogen_interaction	32.05.01 resistance proteins	1606987_at	0.0196508
1610601_at	VIT_18s0001g11060	Calcineurin phosphoesterase		99 UNCLASSIFIED PROTEINS	1610601_at	0.0263994
1615048_at	VIT_18s0001g10620	No hit		16.17.01 calcium binding	1615048_at	0.0428991
1609071_x_at	VIT_18s0001g10610	No hit		98 CLASSIFICATION NOT YET CLEAR-CUT	1609071_x_at 1607568_at	0.016688
1614794_at	VIT_18s0001g10540	Dem protein		14.07.01 modification with fatty acids (e.g. myristylation, palmitylation, farnesylation)	1614794_at	0.0041947
1616114_at	VIT_18s0001g10460	Defective chloroplasts and leaves protein / DCL protein		99 UNCLASSIFIED PROTEINS	1616114_at	0.0158638
1612078_at	VIT_18s0001g10370	S-ribonuclease binding protein SBP1	vv60078Other_zf-C3HC4	16.01 protein binding	1612078_at	0.0145819
1608315_at	VIT_18s0001g10150	Ethylene-responsive transcription factor ERF011	vv30008Ethylene_signaling vv60017C2H2	11.02.03.04.01 transcription activation	1608315_at	0.000791401
1614980_at	VIT_18s0001g09420	Progesterone 5-beta-reductase	vv10140C21-Steroid_hormone_metabolism	01 METABOLISM	1614980_at 1611434_at	0.0454821
1615481_at	VIT_18s0001g09400	Cytochrome b5 DIF-F		01.20.35.01 biosynthesis of phenylpropanoids	1615481_at	0.000909168
1614202_s_at	VIT_18s0001g09140	Esterase		01.06 lipid, fatty acid and isoprenoid metabolism	1614202_s_at 1607690_at	0.0264954
1617681_at	VIT_18s0001g09050	ATP binding domain 1 , member B		41.03.03 embryonal development	1617681_at	0.0191757
1612252_at	VIT_18s0001g08890	Haemolysin-III related		99 UNCLASSIFIED PROTEINS	1612252_at	0.00152688
1612224_s_at	VIT_18s0001g08760	No hit		40.02.03.05 growth factors	1613952_at 1617372_x_at 1612224_s_at	7.96646e-09
1612781_at	VIT_18s0001g08550	Squalene monooxygenase	vv10100Biosynthesis_of_steroids vv10900Terpenoid_biosynthesis	11.02.02 tRNA synthesis	1612781_at 1615654_at	5.77473e-10
1615654_at	VIT_18s0001g08550	Squalene monooxygenase	vv10100Biosynthesis_of_steroids vv10900Terpenoid_biosynthesis	01.06 lipid, fatty acid and isoprenoid metabolism	1612781_at 1615654_at	3.63082e-07
1622485_at	VIT_18s0001g08300	Tubulin alpha-6 chain	vv44145Phagosome vv44810Regulation_of_actin_cytoskeleton	42.04.05 microtubule cytoskeleton	1606588_s_at 1609447_at 1622485_at	0.0395099
1606588_s_at	VIT_18s0001g08300	Tubulin alpha-6 chain	vv44145Phagosome vv44810Regulation_of_actin_cytoskeleton	42.04.05 microtubule cytoskeleton	1606588_s_at 1609447_at 1622485_at	6.06688e-08
1609447_at	VIT_18s0001g08300	Tubulin alpha-6 chain	vv44145Phagosome vv44810Regulation_of_actin_cytoskeleton	42.04.05 microtubule cytoskeleton	1606588_s_at 1609447_at 1622485_at	7.88999e-08
1608623_s_at	VIT_18s0001g08270	Amino acid permease 6	vv50123Porters_cat_18_to_29	20.01.07 amino acid transport	1608623_s_at 1612313_at 1614222_at	0.0121753
1606597_at	VIT_18s0001g08230	Receptor-like protein kinase HAIKU2		30.01.05.01 protein kinase	1606597_at	0.0161541
1620256_at	VIT_18s0001g08210	SUT4 (sucrose transporter 4)	vv50121Porters_cat_1_to_6	20.01.03.01 sugar transport	1620256_at	0.032937
1621927_at	VIT_18s0001g08130	Enhanced silencing phenotype 4 ESP4 symplekin	vv23015mRNA_surveillance_pathway	99 UNCLASSIFIED PROTEINS	1621927_at	0.0228984
1606780_at	VIT_18s0001g07960	Serine hydroxymethyltransferase	vv10260Glycine_serine_and_threonine_metabolism vv10670One_carbon_pool_by_folate vv10680Methane_metabolism	01.01.09.01 metabolism of glycine	1606780_at	0.0185432
1617537_at	VIT_18s0001g07920	Pentatricopeptide (PPR) repeat-containing		11.02.03 mRNA synthesis	1617537_at	0.0181964
1621018_at	VIT_18s0001g07670	DsRNA-binding protein LH1 HYL1	vv30001ABA_signaling	99 UNCLASSIFIED PROTEINS	1621018_at	0.0286584
1618339_at	VIT_18s0001g07600	Unknown protein		99 UNCLASSIFIED PROTEINS	1618339_at	0.00432811
1614137_at	VIT_18s0001g07500	Mechanosensitive ion channel MSCS-like 2	vv50101Channels_and_pores	99 UNCLASSIFIED PROTEINS	1614137_at	0.0327
1614558_at	VIT_18s0001g07340	Aspartic proteinase nepenthesin-1 precursor		16.03.01 DNA binding	1619394_at 1614558_at	0.00015217
1619394_at	VIT_18s0001g07340	Aspartic proteinase nepenthesin-1 precursor		16.03.01 DNA binding	1619394_at 1614558_at	2.22924e-07
1608286_at	VIT_18s0001g07150	Serine/threonine-protein kinase		99 UNCLASSIFIED PROTEINS	1608286_at	0.00140459
1621072_at	VIT_18s0001g06950	Purine permease 1 (PUP1)	vv10908Zeatin_biosynthesis vv50122Porters_cat_7_to_17	20.01.17 nucleotide transport	1614548_at 1621072_at	0.0060475
1609478_s_at	VIT_18s0001g06840	Peroxidase GvPx2b class III	vv10360Phenylalanine_metabolism vv10680Methane_metabolism	32.07.07 oxygen and radical detoxification	1609478_s_at 1621609_at	0.0312934
1621996_at	VIT_18s0001g06830	Methyltransferase type 11		99 UNCLASSIFIED PROTEINS	1621996_at	0.0452676
1607513_at	VIT_18s0001g06690	Gibberellin 20 oxidase 2	vv10904Diterpenoid_biosynthesis	32.01 stress response	1607513_at	0.0299225
1616203_at	VIT_18s0001g06590	Pigment defective 322		11.04.03 mRNA processing (splicing, 5'-, 3'-end processing)	1616203_at 1620411_at 1619558_at	0.0249565
1607960_at	VIT_18s0001g06580	Plastocyanin domain-containing protein	vv10195Photosynthesis vv50113Thylakoid_targeting_pathway	02.11 electron transport and membrane-associated energy conservation	1609391_s_at 1607960_at 1610308_at	0.0378951
1609391_s_at	VIT_18s0001g06580	Plastocyanin domain-containing protein	vv10195Photosynthesis vv50113Thylakoid_targeting_pathway	02.11 electron transport and membrane-associated energy conservation	1609391_s_at 1607960_at 1610308_at	0.0427535
1620165_at	VIT_18s0001g06520	Isoamylase protein.	vv10500Starch_and_sucrose_metabolism	01.05.01.01.02 polysaccharide degradation	1620165_at	0.0483533
1618778_at	VIT_18s0001g06400	No hit		32.05.01 resistance proteins	1618778_at	0.00387336
1618209_at	VIT_18s0001g06370	L-ascorbate peroxidase, chloroplast	vv10053Ascorbate_and_aldarate_metabolism	32.07.07 oxygen and radical detoxification	1618209_at	0.0038728
1619943_at	VIT_18s0001g06290	Ribosomal protein S6 (RPS6B) 40S	vv23010Ribosome vv34150mTOR_signaling_pathway	12.01.01 ribosomal proteins	1619943_at	0.018661
1616757_at	VIT_18s0001g05810	Cytochrome c	vv50135Primary_active_transporter_cat_D3_to_E2	02.11 electron transport and membrane-associated energy conservation	1616757_at 1621402_a_at	0.030633
1608308_at	VIT_18s0001g05800	Dehydration-responsive protein		99 UNCLASSIFIED PROTEINS	1608308_at 1616377_at	0.0057667
1606839_at	VIT_18s0001g05700	Unknown protein		99 UNCLASSIFIED PROTEINS	1606839_at	0.0157355
1621667_at	VIT_18s0001g05650	DEAD-box ATP-dependent RNA helicase 27		99 UNCLASSIFIED PROTEINS	1620825_s_at 1621667_at 1613112_at	0.00972003
1620018_at	VIT_18s0001g05310	F-box domain containing protein		98 CLASSIFICATION NOT YET CLEAR-CUT	1620018_at	0.0407823
1620412_at	VIT_18s0001g04980	Acetyl-CoA carboxylase 2 (ACC2)	vv10061Fatty_acid_biosynthesis vv10620Pyruvate_metabolism	01.05.12.07 acetyl-CoA pathway	1620412_at	0.0264914
1622191_at	VIT_18s0001g04910	Sulfate transporter 1.3	vv50124Porters_cat_30_to_64	20.01.01.07.05 sulfate transport	1622191_at	0.0304185
1615959_at	VIT_18s0001g03880	Polcalcin		30.01.09.03 Ca2+ mediated signal transduction	1615959_at	0.00529219
1608791_at	VIT_18s0001g03430	Flavonol synthase	vv10941Flavonoid_biosynthesis	01.20.35.01 biosynthesis of phenylpropanoids	1608791_at	9.43508e-05
1607055_at	VIT_18s0001g03150	Cation transport protein chaC	vv50109Incompletely_characterized_transport_systems	20.01.01.01 cation transport (H+, Na+, K+, Ca2+ , NH4+, etc.)	1607055_at 1610905_at	0.000664844
1612091_at	VIT_18s0001g03000	Universal stress protein (USP) family protein		32.01 stress response	1612091_at	0.00293201
1608793_at	VIT_18s0001g02810	Acyl-CoA synthetase long-chain member 9	vv10071Fatty_acid_metabolism vv44146Peroxisome vv50104Group_translocators	01.05.12.07 acetyl-CoA pathway	1608793_at	0.0171945
1620250_at	VIT_18s0001g02750	Unknown protein		99 UNCLASSIFIED PROTEINS	1620250_at	0.0409636
1615766_at	VIT_18s0001g02690	Unknown protein		98 CLASSIFICATION NOT YET CLEAR-CUT	1615766_at	0.0155515
1608112_at	VIT_18s0001g02510	Protein disulfide-isomerase A1	vv24141Protein_processing_in_endoplasmic_reticulum	14.01 protein folding and stabilization	1619430_s_at 1607020_x_at 1608112_at 1611796_at	0.0392895
1622313_at	VIT_18s0001g02440	Aldehyde dehydrogenase	vv10010Glycolysis vv10071Fatty_acid_metabolism vv10220Urea_cycle_and_metabolism_of_amino_groups vv10280Valine_leucine_and_isoleucine_degradation vv10340Histidine_metabolism vv10410Beta-alanine_metabolism vv10561Glycerolipid_metabolism vv10620Pyruvate_metabolism	01 METABOLISM	1622313_at 1609118_at	3.62371e-16
1609118_at	VIT_18s0001g02440	Aldehyde dehydrogenase	vv10010Glycolysis vv10071Fatty_acid_metabolism vv10220Urea_cycle_and_metabolism_of_amino_groups vv10280Valine_leucine_and_isoleucine_degradation vv10340Histidine_metabolism vv10410Beta-alanine_metabolism vv10561Glycerolipid_metabolism vv10620Pyruvate_metabolism	01 METABOLISM	1622313_at 1609118_at	4.94288e-12
1612339_at	VIT_18s0001g02100	Unknown protein		99 UNCLASSIFIED PROTEINS	1612339_at	0.00556188
1608455_at	VIT_18s0001g02050	TolB protein-related	vv50125Porters_cat_66_to_94	14.13 protein/peptide degradation	1608455_at 1619650_at 1607539_at	0.0250799
1619984_at	VIT_18s0001g02020	Amino acid permease 3	vv50123Porters_cat_18_to_29	20.01.07 amino acid transport	1619984_at	0.0452676
1613436_at	VIT_18s0001g01660	NADH dehydrogenase I subunit M	vv10190Oxidative_phosphorylation vv50134Primary_active_transporter_cat_D1	99 UNCLASSIFIED PROTEINS	1613436_at	0.00254975
1613795_at	VIT_18s0001g01640	UDP-sugar pyrophospharylase	vv10530Aminosugars_metabolism	01.04 phosphate metabolism	1613795_at	0.0212745
1616686_at	VIT_18s0001g01210	Senescence-inducible chloroplast stay-green protein 2		99 UNCLASSIFIED PROTEINS	1616686_at	0.013763
1610418_at	VIT_18s0001g01130	Alpha-expansin 1 precursor	vv30003Auxin_signaling	40.01 cell growth / morphogenesis	1610418_at	7.32409e-08
1620007_at	VIT_18s0001g01120	Proteasome 26S regulatory subunit S3 (RPN3)	vv23050Proteasome	14.13.01.01 proteasomal degradation (ubiquitin/proteasomal pathway)	1620007_at	0.0352574
1610662_at	VIT_18s0001g01080	Unknown protein		99 UNCLASSIFIED PROTEINS	1610662_at	0.00604417
1608019_s_at	VIT_18s0001g00820	Thioredoxin-like protein CDSP32		02.11 electron transport and membrane-associated energy conservation	1608019_s_at 1617332_at	0.0098201
1620744_at	VIT_18s0001g00760	Plastocyanin, chloroplast precursor	vv10195Photosynthesis vv50113Thylakoid_targeting_pathway	02.11 electron transport and membrane-associated energy conservation	1620744_at	0.0053735
1612706_at	VIT_18s0001g00680	Laccase	vv11000Single_reactions vv50109Incompletely_characterized_transport_systems	01 METABOLISM	1612706_at 1616513_at	0.000807711
1622639_at	VIT_18s0001g00360	No hit		32.01.03 osmotic and salt stress response	1622639_at 1615104_s_at 1620275_x_at 1617303_at	0.000432384
1617303_at	VIT_18s0001g00360	No hit		36.20.35.09.05 osmotic response	1622639_at 1615104_s_at 1620275_x_at 1617303_at	0.00457633
1620275_x_at	VIT_18s0001g00360	No hit		36.20.35.09.05 osmotic response	1622639_at 1615104_s_at 1620275_x_at 1617303_at	0.00217952
1615104_s_at	VIT_18s0001g00360	No hit		36.20.35.09.05 osmotic response	1622639_at 1615104_s_at 1620275_x_at 1617303_at	0.000704048
1619757_at	VIT_18s0001g00060	1,4-alpha-glucan branching enzyme, chloroplast precursor	vv10500Starch_and_sucrose_metabolism	01.05.01.03.02.04 starch biosynthesis	1619757_at	0.0191252
1619323_at	VIT_18s0001g00040	Unknown protein		98 CLASSIFICATION NOT YET CLEAR-CUT	1619323_at	0.0278364
1622203_at	VIT_17s0119g00150	Alpha-amylase/subtilisin inhibitor	vv10500Starch_and_sucrose_metabolism	18.02.01.02.03 protease inhibitor	1622203_at	0.00215053
1615849_at	VIT_17s0119g00050	UBQ5 (ubiquitin 5)	vv23010Ribosome	14.07.05 modification by ubiquitination, deubiquitination	1615849_at	0.00914114
1608074_s_at	VIT_17s0053g00990	Alpha-expansin 1 precursor	vv30003Auxin_signaling	40.01 cell growth / morphogenesis	1608074_s_at 1610849_at	7.26352e-06
1611830_at	VIT_17s0053g00750	Unknown protein		99 UNCLASSIFIED PROTEINS	1611830_at	0.0366831
1617990_s_at	VIT_17s0053g00040	Metal-nicotianamine transporter YSL5	vv50125Porters_cat_66_to_94	20.01.09 peptide transport	1617990_s_at 1606983_at 1609829_at	0.00589118
1606983_at	VIT_17s0053g00040	Metal-nicotianamine transporter YSL5	vv50125Porters_cat_66_to_94	20.01.09 peptide transport	1617990_s_at 1606983_at 1609829_at	0.015816
1616819_at	VIT_17s0000g10370	No hit		99 UNCLASSIFIED PROTEINS	1616819_at	0.00215053
1606713_at	VIT_17s0000g10280	Nucleotide diphosphate kinase II, chloroplast (NDPK2)	vv10230Purine_metabolism vv10240Pyrimidine_metabolism	01.03 nucleotide metabolism	1606713_at 1606892_at	0.00589974
1611421_at	VIT_17s0000g10260	AarF domain containing kinase		30.01.05.01 protein kinase	1611421_at 1614510_at 1609666_at	0.048531
1612716_at	VIT_17s0000g10190	Histone acetyltransferase ELP3	vv60082GNAT	10.01.03.01 DNA topology	1612716_at	0.0333984
1618297_s_at	VIT_17s0000g09810	Pectate lyase	vv40006Cell_wall	01.25.01 extracellular polysaccharide degradation	1606998_at 1618297_s_at	0.00213657
1606998_at	VIT_17s0000g09810	Pectate lyase	vv40006Cell_wall	01.25.01 extracellular polysaccharide degradation	1606998_at 1618297_s_at	0.00368411
1612620_at	VIT_17s0000g09790	BT1 (BTB and TAZ domain protein 1)	vv60060TAZ	11.02.03.04.01 transcription activation	1612620_at 1607082_at	0.00381141
1607082_at	VIT_17s0000g09790	BT1 (BTB and TAZ domain protein 1)	vv60060TAZ	11.02.03.04.01 transcription activation	1612620_at 1607082_at	0.00519444
1607361_at	VIT_17s0000g09780	Methionine sulfoxide reductase A	vv10271Methionine_metabolism	32.01.01 oxidative stress response	1607361_at	0.0165739
1608456_at	VIT_17s0000g09770	Cysteine proteinase		14.07.11 protein processing (proteolytic)	1608456_at	3.6949e-11
1620043_at	VIT_17s0000g09710	Leucine-rich repeat transmembrane protein kinase		32.05.01 resistance proteins	1620043_at 1607403_at	0.0235121
1613007_at	VIT_17s0000g09640	RGLG2 (ring Domain LIGASE2)	vv50004Auxin_transport	30.01.05.01 protein kinase cascades	1613007_at 1607194_at	0.00221962
1610325_at	VIT_17s0000g09570	CYP71A26	vv10902Monoterpenoid_biosynthesis	32.07 detoxification	1610325_at 1613695_at	1.2823e-05
1615919_s_at	VIT_17s0000g09470	Nitrate transporter3.1	vv50121Porters_cat_1_to_6	20.01.01.07.01 nitrate transport	1615919_s_at 1607172_at	0.0345062
1608205_at	VIT_17s0000g09370	Elongation factor EF-Tu RABE1B	vv34626Plant-pathogen_interaction	12.04.02 translation elongation	1608205_at	0.0148977
1612557_at	VIT_17s0000g09280	Ubiquitin-associated (UBA)		14.13 protein/peptide degradation	1611442_s_at 1612557_at 1616634_x_at 1620857_at	0.0147784
1616634_x_at	VIT_17s0000g09280	Ubiquitin-associated (UBA)		99 UNCLASSIFIED PROTEINS	1611442_s_at 1612557_at 1616634_x_at 1620857_at	0.0274235
1609318_at	VIT_17s0000g09110	Ribosomal protein L27A (RPL27aC) 60S	vv23010Ribosome	12.01.01 ribosomal proteins	1609318_at 1609755_s_at	0.00592811
1621475_at	VIT_17s0000g09080	Myb domain protein 4	vv60044MYB	99 UNCLASSIFIED PROTEINS	1621475_at	0.00248306
1619481_at	VIT_17s0000g09010	Lateral organ boundaries 3	vv60007AS2	04.01 storage facilitating proteins	1619481_at 1619554_at	0.0066568
1621633_s_at	VIT_17s0000g08830	SOUL heme-binding		98 CLASSIFICATION NOT YET CLEAR-CUT	1621633_s_at 1610890_at 1621704_at	0.00716808
1611445_at	VIT_17s0000g08770	Cysteine-rich receptor-like protein kinase 2		30.01.05.01 protein kinase	1611445_at	0.000800032
1622090_at	VIT_17s0000g08670	Glutaredoxin		32.01 stress response	1622090_at 1618295_at	0.00761258
1622479_a_at	VIT_17s0000g08490	Exosome complex component RRP40	vv23018RNA_degradation	11.04 RNA processing	1622479_a_at	0.001574
1608306_at	VIT_17s0000g08460	Carbonic anhydrase, chloroplast precursor	vv10910Nitrogen_metabolism vv50124Porters_cat_30_to_64	02.3 photosynthesis	1608306_at	0.00215053
1607399_at	VIT_17s0000g08210	Zinc finger (C3HC4-type ring finger)	vv60078Other_zf-C3HC4	14.07.05 modification by ubiquitination, deubiquitination	1607399_at	0.0157749
1611394_at	VIT_17s0000g08200	Phosphoglycerate/bisphosphoglycerate mutase	vv10010Glycolysis	02.01 glycolysis and gluconeogenesis	1611394_at	0.00851714
1608207_at	VIT_17s0000g08070	Aldehyde dehydrogenase 1 precursor	vv10010Glycolysis vv10071Fatty_acid_metabolism vv10220Urea_cycle_and_metabolism_of_amino_groups vv10280Valine_leucine_and_isoleucine_degradation vv10340Histidine_metabolism vv10410Beta-alanine_metabolism vv10561Glycerolipid_metabolism vv10620Pyruvate_metabolism	02.01 glycolysis and gluconeogenesis	1608207_at 1622543_at	0.00681661
1613354_at	VIT_17s0000g08010	Trehalose 6-phosphate synthase	vv10500Starch_and_sucrose_metabolism	99 UNCLASSIFIED PROTEINS	1613354_at	0.01218
1611085_at	VIT_17s0000g07950	Unknown protein		99 UNCLASSIFIED PROTEINS	1611085_at	0.00409728
1613036_at	VIT_17s0000g07820	LIM domain protein WLIM1	vv60040LIM	30.05 transmembrane signal transduction	1613036_at	0.0179249
1609721_at	VIT_17s0000g07800	Unknown protein		01 METABOLISM	1609721_at	0.0341627
1622017_at	VIT_17s0000g07640	Mannose-1-phosphate guanyltransferase	vv10530Aminosugars_metabolism	01.05 C-compound and carbohydrate metabolism	1622017_at 1614982_at	0.0129491
1614982_at	VIT_17s0000g07640	Mannose-1-phosphate guanyltransferase	vv10530Aminosugars_metabolism	01.05 C-compound and carbohydrate metabolism	1622017_at 1614982_at	0.03005
1608140_at	VIT_17s0000g07580	ARR6 typeA	vv30007Cytokinin_signaling vv60072Orphans_Response_reg	30.01.05.07 two-component signal transduction system (e.g. phosphorelay)	1608140_at	0.0185432
1618038_at	VIT_17s0000g07560	EDS1 (Enhanced disease susceptibility 1)	vv30011Jasmonate_signaling	36.20.18.99 other plant signalling molecules response (jasmonic acid, salicylic acid etc.)	1618038_at 1608529_at	0.00976473
1608529_at	VIT_17s0000g07560	EDS1 (Enhanced disease susceptibility 1)	vv30011Jasmonate_signaling	01.06 lipid, fatty acid and isoprenoid metabolism	1618038_at 1608529_at	0.0070429
1617815_at	VIT_17s0000g07470	Binding		99 UNCLASSIFIED PROTEINS	1617815_at	0.0287548
1614375_at	VIT_17s0000g07450	Glycerophosphoryl diester phosphodiesterase	vv10564Glycerophospholipid_metabolism	01.05.02 sugar, glucoside, polyol and carboxylate metabolism	1614375_at 1618152_at	0.0300053
1615051_at	VIT_17s0000g07270	No hit		01.25 extracellular metabolism	1615051_at	0.0254335
1612094_at	VIT_17s0000g07190	Heat shock protein 101	vv50109Incompletely_characterized_transport_systems	14.01 protein folding and stabilization	1615503_at 1612094_at 1619243_at	0.00826851
1615503_at	VIT_17s0000g07190	Heat shock protein 101	vv50109Incompletely_characterized_transport_systems	14.01 protein folding and stabilization	1615503_at 1612094_at 1619243_at	0.0264067
1608621_at	VIT_17s0000g07020	Cis-zeatin O-beta-D-glucosyltransferase	vv10908Zeatin_biosynthesis	01 METABOLISM	1616475_at 1608621_at	0.00761258
1621539_s_at	VIT_17s0000g06450	Ribulose-phosphate 3-epimerase, chloroplast precursor	vv10030Pentose_phosphate vv10040Pentose_glucuronate_interconversion vv10710Carbon_fixation	02.07 pentose-phosphate pathway	1621539_s_at 1609904_at	0.0148977
1621448_at	VIT_17s0000g06400	NAC domain containing protein 100	vv60046NAC	11.02.03.04.01 transcription activation	1621448_at	0.00324607
1619254_at	VIT_17s0000g06380	YGL010w		99 UNCLASSIFIED PROTEINS	1619254_at	0.00744123
1613527_at	VIT_17s0000g06360	Alpha-expansin 3	vv30003Auxin_signaling	40.01 cell growth / morphogenesis	1613527_at	0.00105533
1608311_at	VIT_17s0000g06350	LHCA4 (Photosystem I light harvesting complex gene 4)	vv10196Photosynthesis_antenna_proteins vv50105Transport_electron_carriers	02.30.07 accessory proteins of photosynthetic electron transport	1609044_at 1616940_s_at 1608311_at	0.0159492
1609044_at	VIT_17s0000g06350	LHCA4 (Photosystem I light harvesting complex gene 4)	vv10196Photosynthesis_antenna_proteins vv50105Transport_electron_carriers	02.30.07 accessory proteins of photosynthetic electron transport	1609044_at 1616940_s_at 1608311_at	0.00387336
1616940_s_at	VIT_17s0000g06350	LHCA4 (Photosystem I light harvesting complex gene 4)	vv10196Photosynthesis_antenna_proteins vv50105Transport_electron_carriers	02.30.07 accessory proteins of photosynthetic electron transport	1609044_at 1616940_s_at 1608311_at	0.00771517
1609257_at	VIT_17s0000g06300	No hit		99 UNCLASSIFIED PROTEINS	1609257_at	0.0199103
1616775_at	VIT_17s0000g06290	Lipase GDSL		01.06.04 degradation of lipids, fatty acids and isoprenoids	1616775_at	2.72143e-07
1610423_s_at	VIT_17s0000g06230	Zinc finger (C3HC4-type ring finger)	vv60078Other_zf-C3HC4	99 UNCLASSIFIED PROTEINS	1610423_s_at 1618527_at	0.0376669
1622620_at	VIT_17s0000g05850	ATATH1 (ABC2 homolog1)	vv52010ABC_transporters	20.03.25 ABC transporters	1622620_at	0.0173604
1610454_s_at	VIT_17s0000g05680	Band 7 family	vv50108Accessory_factors_involved_in_transport	32.05 disease, virulence and defense	1610454_s_at 1606764_at	0.00118484
1606764_at	VIT_17s0000g05680	Band 7 family	vv50108Accessory_factors_involved_in_transport	32.05 disease, virulence and defense	1610454_s_at 1606764_at	0.0057667
1613266_at	VIT_17s0000g05650	Unknown protein		99 UNCLASSIFIED PROTEINS	1613266_at	0.00221962
1607144_at	VIT_17s0000g05540	H(+)-ATPase 11 AHA11	vv10190Oxidative_phosphorylation vv50131Primary_active_transporter_cat_A2_to_A4	20.03.22 transport ATPases	1607144_at	0.0392895
1617441_at	VIT_17s0000g05520	Calcium-dependent protein kinase 30 CPK30	vv34626Plant-pathogen_interaction	30.01.09.03 Ca2+ mediated signal transduction	1617441_at	0.000322617
1607453_at	VIT_17s0000g05250	Unknown protein		99 UNCLASSIFIED PROTEINS	1607453_at	0.0148977
1621150_at	VIT_17s0000g05120	ABC transporter B member 7	vv52010ABC_transporters	20.03.25 ABC transporters	1621150_at	0.0022305
1607719_at	VIT_17s0000g05110	CYP78A4		01 METABOLISM	1607719_at	0.0418509
1620208_at	VIT_17s0000g05060	Phytochelatin synthetase	vv10251Glutamate_metabolism	32.05.01.03.03 inorganic chemical agent resistance (e.g. heavy metals)	1620208_at	0.000599906
1622234_s_at	VIT_17s0000g05030	Alpha-1,4-glucan-protein synthase 1	vv10500Starch_and_sucrose_metabolism	42.01 cell wall	1622234_s_at 1609487_at	0.035179
1609487_at	VIT_17s0000g05030	Alpha-1,4-glucan-protein synthase 1	vv10500Starch_and_sucrose_metabolism	42.01 cell wall	1622234_s_at 1609487_at	0.0464749
1609793_at	VIT_17s0000g04890	D-aminoacyl-tRNA deacylase GEKO1		99 UNCLASSIFIED PROTEINS	1609793_at	0.000254413
1621371_at	VIT_17s0000g04880	Dirigent protein		36.20.16 plant defense response	1621371_at	0.00079083
1617071_at	VIT_17s0000g04780	Phosphatidylinositol 4-kinase type-II	vv10562Inositol_phosphate_metabolism vv34070Phosphatidylinositol_signaling_system	99 UNCLASSIFIED PROTEINS	1617071_at	0.00729327
1619091_at	VIT_17s0000g04520	Cell growth defect factor 1		40.10 cell death	1619091_at	3.39692e-06
1619119_at	VIT_17s0000g04490	Extracellular Ca2+ sensing receptor		30.01.09.03 Ca2+ mediated signal transduction	1618419_at 1619119_at	0.0451761
1607963_at	VIT_17s0000g04320	Partner of Nob1		11.04.01 rRNA processing	1607963_at	0.00504344
1610537_at	VIT_17s0000g04210	Oleosin OLE-5		99 UNCLASSIFIED PROTEINS	1610537_at	0.0351685
1615174_s_at	VIT_17s0000g04150	Leucoanthocyanidin reductase	vv10941Flavonoid_biosynthesis	01.20.35.01 biosynthesis of phenylpropanoids	1615174_s_at 1608212_at	0.0164207
1621893_at	VIT_17s0000g04050	Lipase family		01.06 lipid, fatty acid and isoprenoid metabolism	1621893_at 1618099_at	0.0493058
1610935_at	VIT_17s0000g03910	flavonoid 3-monooxygenase	vv10941Flavonoid_biosynthesis	01.20 secondary metabolism	1610935_at	0.0148977
1608437_s_at	VIT_17s0000g03800	Unknown protein		99 UNCLASSIFIED PROTEINS	1608437_s_at 1618383_at 1622162_at 1606824_at	0.000360206
1615898_at	VIT_17s0000g03750	Chitin elicitor-binding CEBIP LysM domain-containing	vv34626Plant-pathogen_interaction	01.25 extracellular metabolism	1615898_at	0.0312978
1613936_x_at	VIT_17s0000g03690	Ribulose-1,5-bisphophate carboxylase/oxygenase small subunit	vv10710Carbon_fixation	02.30 photosynthesis	1616847_s_at 1613936_x_at 1618020_x_at 1619608_at 1612848_x_at 1609320_x_at 1621345_x_at 1613337_x_at 1610124_at 1609380_x_at 1620380_x_at 1617102_at	0.0392939
1616847_s_at	VIT_17s0000g03690	Ribulose-1,5-bisphophate carboxylase/oxygenase small subunit	vv10710Carbon_fixation	02.30 photosynthesis	1616847_s_at 1613936_x_at 1618020_x_at 1619608_at 1612848_x_at 1609320_x_at 1621345_x_at 1613337_x_at 1610124_at 1609380_x_at 1620380_x_at 1617102_at	0.0212745
1618020_x_at	VIT_17s0000g03690	Ribulose-1,5-bisphophate carboxylase/oxygenase small subunit	vv10710Carbon_fixation	99 UNCLASSIFIED PROTEINS	1616847_s_at 1613936_x_at 1618020_x_at 1619608_at 1612848_x_at 1609320_x_at 1621345_x_at 1613337_x_at 1610124_at 1609380_x_at 1620380_x_at 1617102_at	0.00649946
[truncated: 2,052 more rows]

## Sheet: Suppl. Table 2C VR_Photo_Time_P
Supplementary Table 2C. V. riparia differentially expressed probesets from 3-way interaction effect identified by post-hoc Tukey's test (VR_Photo_Time_Probesets). Values are from a 3-way ANOVA adjusted p-values of the 3-way effect (cultivar x photoperiod x time); adjusted p-values of post-hoc Tukey's HSD, day of significant differential expression by time point (a “1” denotes differential express…							VRL vs VRS							VRL vs VRS							VRL vs VRS
[truncated: 1,724 more rows]

[truncated: 1 more sheets: Suppl. Table 2D SV_Photo_Time_P]
