# Supplementary material for: Short day transcriptomic programming during induction of dormancy in grapevine
Source: Front Plant Sci. 2015 Nov 4;6:834. doi: 10.3389/fpls.2015.00834 (PMC4632279; doi:10.3389/fpls.2015.00834)
Supplement: Supplementary file 3 [file Table3.XLS]

## Sheet: Supp Table 3
Supplementary Table 3.	Real-time PCR and Microarray Log2 values of ratio of LD to SD mean expression values. Correlation coefficient for three replicates of all genes across all timepointstime points = 0.775.
log2(Ratio Microarray Data)						log2(PCR Data Ratios)
Expt	ELIP	H3	SEP2	PEPCK	IAA6	Expt	ELIP	H3	SEP2	PEPCK	IAA6
VR1LVR1S	0	0	0	0	0	VR1LVR1S	1	1	1	1	1
VR3L/VR3S	1.70226	-2.24574	1.85873	0.397619	-1.07552	VR3L/VR3S	2.38675	-1.15101	1.42646	-0.0745794	-0.851013
VR7L/VR7S	0.625197	-1.69211	1.43727	1.02729	-1.14328	VR7L/VR7S	0.0605272	-0.864073	1.05613	0.194888	-1.60407
VR14L/VR14S	-0.712683	-2.50702	1.15254	-0.61459	-1.42257	VR14L/VR14S	-1.1698	-1.85857	0.641575	-1.66181	-3.26088
VR21L/VR21S	-0.95598	-1.80905	0.660802	-0.0395336	-1.38511	VR21L/VR21S	-1.6331	-1.34665	-0.154054	-1.319	-3.793
VR28L/VR28S	-0.809768	-0.701279	0.164459	0.844149	-1.35428	VR28L/VR28S	-1.38148	-1.10536	-0.3564	-0.649192	-3.44009
VR42L/VR48S	-2.33861	-1.03835	-0.678889	0.875972	-1.32614	VR42L/VR48S	-2.7776	-1.02384	-0.67551	0.335109	-2.75222
