# Supplementary material for: Short day transcriptomic programming during induction of dormancy in grapevine
Source: Front Plant Sci. 2015 Nov 4;6:834. doi: 10.3389/fpls.2015.00834 (PMC4632279; doi:10.3389/fpls.2015.00834)
Supplement: Supplementary file 4 [file Table4.XLSX]

## Sheet: Tab 4A VR_Perception_Phase_DEGs
Supplementary Table 4A. Potential perception specific genes identified by significant differential expression and phase specificity (VR_Perception_Phase_DEGs). Genes may also be differentially expressed in other phase(s). Gray shading represents significant down regulated in VRS relative to VRL.
Probeset	Unique ID	Functional annotation	VitisNet Molecular Networks	Funcational Categories
1608741_s_at	VIT_05s0020g02130	1-deoxy-D-xylulose-5-phosphate synthase, chloroplast precursor	vv10100Biosynthesis_of_steroids	01.06.06 isoprenoid metabolism
1613065_at	VIT_08s0056g01640	3-isopropylmalate dehydratase large subunit 2	vv10290Valine_leucine_and_isoleucine_biosynthesis	02.10 tricarboxylic-acid pathway (citrate cycle, Krebs cycle, TCA cycle)
1616574_at	VIT_18s0001g14980	3-methyl-2-oxobutanoate dehydrogenase	vv10280Valine_leucine_and_isoleucine_degradation	01 METABOLISM
1616376_at	VIT_04s0023g03100	3-oxo-5-alpha-steroid 4-dehydrogenase, C-terminal	vv10905Brassinosteroid_biosynthesis	99 UNCLASSIFIED PROTEINS
1610455_at	VIT_02s0087g00910	9-cis-epoxycarotenoid dioxygenase	vv10906Carotenoid_biosynthesis vv11013ABA_biosynthesis vv30001ABA_signaling	36.20.18.05 abscisic acid response
1607550_at	VIT_05s0029g01310	Actin related protein 2/3 complex, subunit 4	vv44810Regulation_of_actin_cytoskeleton	42.04.05 microtubule cytoskeleton
1616500_at	VIT_18s0001g15450	Alcohol dehydrogenase 3	vv10010Glycolysis vv10071Fatty_acid_metabolism vv10350Tyrosine_metabolism	32.01 stress response
1618024_at	VIT_14s0066g01550	Aldehyde dehydrogenase 1 precursor	vv10010Glycolysis vv10071Fatty_acid_metabolism vv10220Urea_cycle_and_metabolism_of_amino_groups vv10280Valine_leucine_and_isoleucine_degradation vv10340Histidine_metabolism vv10410Beta-alanine_metabolism vv10561Glycerolipid_metabolism vv10620Pyruvate_metabolism	01 METABOLISM
1613188_at	VIT_01s0026g01660	Alpha-amylase isozyme C2 precursor	vv10500Starch_and_sucrose_metabolism	01.05.01.01.02 polysaccharide degradation
1622203_at	VIT_17s0119g00150	Alpha-amylase/subtilisin inhibitor	vv10500Starch_and_sucrose_metabolism	18.02.01.02.03 protease inhibitor
1621432_s_at	VIT_13s0067g02640	Alpha-galactosidase precursor	vv10052Galactose_metabolism vv10561Glycerolipid_metabolism	01.05.01.01.02 polysaccharide degradation
1614206_at	VIT_01s0127g00060	Alpha-glucan water dikinase, chloroplast precursor	vv50108Accessory_factors_involved_in_transport	01.05.01.01.02 polysaccharide degradation
1610647_at	VIT_14s0128g00320	Amidase	vv10220Urea_cycle_and_metabolism_of_amino_groups vv10360Phenylalanine_metabolism vv11002Auxin_biosynthesis vv50133Primary_active_transporter_cat_A9_to_A18	01.01 amino acid metabolism
1621293_at	VIT_06s0004g00170	Antitermination NusB domain-containing		99 UNCLASSIFIED PROTEINS
1608238_at	VIT_03s0038g03910	ANTR2 (anion transporter 2)	vv50121Porters_cat_1_to_6	20.01.01.07.07 phosphate transport
1614207_at	VIT_06s0004g06830	Asparagine synthetase	vv10910Nitrogen_metabolism	01.01.06.02.01 biosynthesis of asparagine
1609766_at	VIT_06s0061g01030	Aspartic proteinase nepenthesin-2 precursor		14.13 protein degradation
1611219_s_at	VIT_10s0116g01210	Aspartyl protease		14.13 protein degradation
1615250_at	VIT_02s0154g00520	Aspartyl protease		32.01 stress response
1613372_at	VIT_02s0012g01660	ATPase PGP2 (P-glycoprotein 2)	vv52010ABC_transporters	01.06 lipid, fatty acid and isoprenoid metabolism
1609985_at	VIT_01s0127g00260	ATP-citrate synthase	vv10020Citrate_cycle	01.05.12.07 acetyl-CoA pathway
1610011_s_at	VIT_05s0077g01540	Bet v I allergen		32.01 stress response
1608615_at	VIT_15s0046g02300	Beta-cyanoalanine synthase	vv10272Cysteine_metabolism vv10450Selenoamino_acid_metabolism vv10920Sulfur_metabolism	01.01.09.03.01 biosynthesis of cysteine
1610213_at	VIT_12s0055g01160	Brassinosteroid insensitive 1-associated receptor kinase 1	vv30005Brassinosteroids_signaling vv34626Plant-pathogen_interaction	36.20.18.06 brassinosteroid response
1606895_at	VIT_18s0122g01340	BTB/POZ domain-containing protein	vv60093TRAF	16.01 protein binding
1608853_at	VIT_09s0002g06980	Chloroplast post-illumination chlorophyll fluorescence increase protein		99 UNCLASSIFIED PROTEINS
1612913_at	VIT_12s0142g00610	Citrate synthase, glyoxysomal precursor	vv10020Citrate_cycle vv10630Glyoxylate_and_dicarboxylate_metabolism	02.10 tricarboxylic-acid pathway (citrate cycle, Krebs cycle, TCA cycle)
1621185_s_at	VIT_14s0060g01720	Dormancy/auxin associated protein	vv30003Auxin_signaling	36.20.18.01 auxin response
1607503_s_at	VIT_10s0003g00090	DRM1 dormancy/auxin associated	vv30003Auxin_signaling	36.20.18.01 auxin response
1616474_at	VIT_08s0007g03040	E8 protein	vv30008Ethylene_signaling	36.20.18.02 ethylene response
1619145_s_at	VIT_13s0047g00250	EIN3	vv30001ABA_signaling vv30008Ethylene_signaling vv30009Flower_development vv60027EIL	11.02.03.04.01 transcription activation
1618286_at	VIT_09s0002g00470	Ethylene response factor	vv30008Ethylene_signaling vv60003AP2_EREBP	11.02.03.04.01 transcription activation
1622641_at	VIT_01s0011g04830	Extensin	vv40006Cell_wall	42.01 cell wall
1621827_at	GSVIVT00002779001	Flowering locus C-like MADS-box protein	vv30009Flower_development vv60042MADS	11.02.03.04.01 transcription activation
1618081_at	VIT_11s0016g03200	Gibberellin oxidase	vv10904Diterpenoid_biosynthesis	20.01.15 electron transport
1607118_at	VIT_14s0030g00440	Gibberellin receptor GID1L1	vv30010Gibberellin_signaling	99 UNCLASSIFIED PROTEINS
1610801_at, 1608251_at	VIT_17s0000g00920	Glutamate decarboxylase 1 (GAD 1)	vv10251Glutamate_metabolism vv10252Alanine_and_aspartate_metabolism vv10410Beta-alanine_metabolism vv10650Butanoate_metabolism	01.01.03.02 metabolism of glutamate
1616703_at	VIT_10s0003g00390	Glutaredoxin		32.01 stress response
1620985_at	VIT_16s0098g01060	Heat shock protein 26a, chloroplast		14.01 protein folding and stabilization
1610789_at	VIT_04s0044g00110	High-mobility group B 2	vv60035HMG	10.01.03.01 DNA topology
1620325_at	VIT_07s0151g00520	Homocysteine S-methyltransferase 3	vv10271Methionine_metabolism	01.01.06.05.01 biosynthesis of methionine
1613281_at	VIT_05s0020g03470	Hydroxyproline-rich glycoprotein	vv40006Cell_wall	10.03.01.01.11 M phase
1611316_at	VIT_05s0020g03530	Late embryogenesis abundant protein D-34 (LEA D-34)		32.01.03 osmotic and salt stress response
1614319_at	VIT_13s0019g02040	Lectin protein kinase		30.01.05.01 protein kinase
1613691_s_at	VIT_12s0057g00630	LHCB2.1 (Photosystem II light harvesting complex gene 2.1)	vv10196Photosynthesis_antenna_proteins vv50105Transport_electron_carriers	02.30.07 accessory proteins of photosynthetic electron transport
1618600_s_at	VIT_01s0146g00380	LITAF-domain-containing protein		99 UNCLASSIFIED PROTEINS
1613049_at	VIT_08s0058g01370	Lung seven transmembrane receptor		99 UNCLASSIFIED PROTEINS
1615524_at	VIT_15s0048g01240	MADS-box protein AGL20	vv30009Flower_development vv60042MADS	11.02.03.04.01 transcription activation
1611972_s_at	VIT_08s0058g00180	Male sterility 2 (MS2)		20.01.15 electron transport
1617578_at	VIT_04s0044g01290	MAP3Ka	vv44110Cell_cycle	99 UNCLASSIFIED PROTEINS
1619081_at	VIT_17s0000g02970	MATE efflux family protein	vv50125Porters_cat_66_to_94	20.03.07 antiporters
1619494_at	VIT_19s0014g04780	No hit		99 UNCLASSIFIED PROTEINS
1614854_at	TC69238	No hit		99 UNCLASSIFIED PROTEINS
1614363_at	GSVIVT00037490001	No hit		20.01.13 lipid transport
1620262_at	GSVIVT00027010001	No hit		99 UNCLASSIFIED PROTEINS
1614487_at	CF403809	No hit		01.05.12.07 acetyl-CoA pathway
1616035_at	VIT_01s0026g00360	Nodulin MtN21 family	vv50122Porters_cat_7_to_17	99 UNCLASSIFIED PROTEINS
1615298_s_at	VIT_08s0007g08250	Nuclear transcription factor Y subunit A-9	vv60021CCAAT	99 UNCLASSIFIED PROTEINS
1616695_s_at	VIT_02s0025g04340	Osmotin		36.20 plant / fungal specific systemic sensing and response
1611875_at	VIT_02s0025g02560	O-succinylhomoserine sulfhydrylase	vv10271Methionine_metabolism vv10272Cysteine_metabolism vv10450Selenoamino_acid_metabolism vv10920Sulfur_metabolism	01.01.06.05 metabolism of methionine
1622129_s_at	GSVIVT00012826001	PAP/fibrillin family		32.01 stress response
1611896_at	VIT_01s0011g06620	Peptide transporter PTR2-B	vv50122Porters_cat_7_to_17	20.01.09 peptide transport
1619103_s_at	VIT_06s0061g00790	Pheophorbide a oxygenase	vv10860Porphyrin_and_chlorophyll_metabolism vv50133Primary_active_transporter_cat_A9_to_A18	01.20 secondary metabolism
1616325_at	VIT_01s0011g02740	Phosphoenolpyruvate carboxylase	vv10620Pyruvate_metabolism vv10710Carbon_fixation vv10720Reductive_carboxylate_cycle vv34020Calcium_signaling_pathway	02.30 photosynthesis
1615264_at	VIT_04s0008g02900	Protein disulfide isomerase		32.01 stress response
1608112_at	VIT_18s0001g02510	Protein disulfide-isomerase A1	vv24141Protein_processing_in_endoplasmic_reticulum	14.01 protein folding and stabilization
1614058_at	VIT_07s0129g00970	Protein kinase family		30.01.05.01.06 serine/threonine kinase
1618436_at	VIT_13s0074g00010	Protein phosphate transporter traffic facilitator 1 (PHF-1)	vv50109Incompletely_characterized_transport_systems vv50110Protein_coat	99 UNCLASSIFIED PROTEINS
1616548_at	VIT_04s0043g00700	PTAC3 (plastid transcriptionally active3)		16.03.01 DNA binding
1621072_at	VIT_18s0001g06950	Purine permease 1 (PUP1)	vv10908Zeatin_biosynthesis vv50122Porters_cat_7_to_17	20.01.17 nucleotide transport
1612831_s_at	VIT_14s0060g01280	Pyrophosphate-energized vacuolar membrane proton pump	vv10190Oxidative_phosphorylation vv50133Primary_active_transporter_cat_A9_to_A18	20.01.01 ion transport
1608558_s_at	VIT_00s0934g00010	RARE-cold-inducible 2B	vv50109Incompletely_characterized_transport_systems	32.01 stress response
1619165_at	VIT_14s0006g03260	Rhomboid		30.05.01.12 transmembrane receptor protein tyrosine kinase signalling pathways
1617710_s_at	VIT_08s0056g00570	Serine/threonine protein kinase activity		30.05.01 receptor enzyme mediated signalling
1616778_at	VIT_01s0137g00580	Serine/threonine-protein kinase AFC2		30.01.05.01.06 serine/threonine kinase
1619043_at	VIT_02s0025g00480	Serine/threonine-protein phosphatase PP1	vv10500Starch_and_sucrose_metabolism	14.07.03 modification by phosphorylation, dephosphorylation, autophosphorylation
1613448_at	VIT_11s0016g03890	Short-chain dehydrogenase/reductase (SDR)		01 METABOLISM
1609445_at	VIT_11s0016g02720	SNF7.1	vv50111Tethering_factors	38 TRANSPOSABLE ELEMENTS, VIRAL AND PLASMID PROTEINS
1608527_at	VIT_16s0100g00300	Sorbitol dehydrogenase	vv10051Fructose_and_mannose_metabolism	01.05.01.03.01 sugar, glucoside, polyol and carboxylate anabolism
1621633_s_at	VIT_17s0000g08830	SOUL heme-binding		98 CLASSIFICATION NOT YET CLEAR-CUT
1607861_s_at	VIT_06s0004g00200	Splicing factor YT521-B		99 UNCLASSIFIED PROTEINS
1608789_at	VIT_07s0005g02260	Squamosa promoter-binding protein 1 (SPL1)	vv60055SBP	11.02.03.04.01 transcription activation
1607971_at	VIT_07s0031g01530	Stress enhanced protein 2 (SEP2)		32.01 stress response
1607221_at	VIT_08s0007g05360	Strictosidine synthase	vv10900Terpenoid_biosynthesis vv10902Monoterpenoid_biosynthesis	01.20.17.09 biosynthesis of alkaloids
1611326_at	VIT_07s0104g00830	Sugar transporter ERD6-like 7	vv50121Porters_cat_1_to_6	20.01.03.01 sugar transport
1616444_at	VIT_06s0004g03390	TET3 (tetraspanin3)		99 UNCLASSIFIED PROTEINS
1621460_at	VIT_11s0016g00450	Translation initiation factor 3 subunit K	vv23013RNA_transport	12.04.01 translation initiation
1608461_at	VIT_08s0007g00120	Ubiquitin-conjugating enzyme 13 (UBC13), E2	vv24120Ubiquitin_mediated_proteolysis vv24141Protein_processing_in_endoplasmic_reticulum	14.07.05 modification by ubiquitination, deubiquitination
1606924_a_at	VIT_15s0046g01400	Ubiquitin-conjugating enzyme E2 D/E	vv24120Ubiquitin_mediated_proteolysis vv24141Protein_processing_in_endoplasmic_reticulum	14.07.05 modification by ubiquitination, deubiquitination
1608705_at	VIT_05s0062g00720	UDP-glucoronosyl/UDP-glucosyl transferase UGT75C1	vv10942Anthocyanin_biosynthesis	01.05.03 polysaccharide metabolism
1618804_at	VIT_15s0045g01370	Unknown		14.07.05 modification by ubiquitination, deubiquitination
1611069_at	VIT_08s0007g05180	Unknown		99 UNCLASSIFIED PROTEINS
1620203_at	TC63772	Unknown		99 UNCLASSIFIED PROTEINS
1610662_at	VIT_18s0001g01080	Unknown protein		99 UNCLASSIFIED PROTEINS
1612135_at	VIT_06s0004g05950	Unknown protein		99 UNCLASSIFIED PROTEINS
1621385_at	VIT_04s0044g01430	Unknown protein		99 UNCLASSIFIED PROTEINS
1619752_at	VIT_02s0087g00610	Unknown protein		99 UNCLASSIFIED PROTEINS
1607951_at	VIT_02s0025g01690	Unknown protein		99 UNCLASSIFIED PROTEINS
1609294_at	VIT_02s0012g02240	Unknown protein		99 UNCLASSIFIED PROTEINS
1621741_at	VIT_01s0010g00560	Unknown protein		38 TRANSPOSABLE ELEMENTS, VIRAL AND PLASMID PROTEINS
1612595_s_at	VIT_03s0063g00120	Wax synthase	vv11000Single_reactions	99 UNCLASSIFIED PROTEINS
1606659_s_at	VIT_10s0003g01600	WRKY DNA-binding protein 65	vv60066WRKY	11.02.03.04.01 transcription activation
1619251_at	VIT_04s0023g03030	Zinc finger (B-box type)	vv60073Orphans_zf-b_box	11.02.03.04.01 transcription activation
1617414_at	VIT_04s0008g04480	Zinc finger (C3HC4-type ring finger)	vv60078Other_zf-C3HC4	14.07.05 modification by ubiquitination, deubiquitination
1611808_at	VIT_02s0012g00170	1,4-alpha-D-glucan maltohydrolase	vv10500Starch_and_sucrose_metabolism	01.05.01.01.02 polysaccharide degradation
1619407_s_at	VIT_18s0122g01170	12-oxophytodienoate reductase 2	vv10592alpha-Linolenic_acid_metabolism	36.20.18.99 other plant signalling molecules response (jasmonic acid, salicylic acid etc.)
1617024_at	VIT_05s0020g02130	1-deoxy-D-xylulose-5-phosphate synthase, chloroplast precursor	vv10100Biosynthesis_of_steroids	01.06.06 isoprenoid metabolism
1619921_at	VIT_00s0233g00060	3-oxoacyl-[acyl-carrier-protein] synthase 3 A, chloroplast precursor	vv10061Fatty_acid_biosynthesis	01.06.01.05 fatty acid biosynthesis
1607566_s_at	VIT_03s0063g02030	4-hydroxy-3-methylbut-2-enyl diphosphate reductase	vv10100Biosynthesis_of_steroids	01.06.01 lipid, fatty acid and isoprenoid biosynthesis
1611421_at	VIT_17s0000g10260	AarF domain containing kinase		30.01.05.01 protein kinase
1608714_at	VIT_08s0007g05060	ABC transporter B member 1	vv52010ABC_transporters	01.06 lipid, fatty acid and isoprenoid metabolism
1609291_at	VIT_12s0057g01270	Acyl-CoA synthetase long-chain member 8	vv10071Fatty_acid_metabolism vv44146Peroxisome vv50104Group_translocators	01.05.12.07 acetyl-CoA pathway
1619457_at	VIT_19s0014g00300	Alpha,alpha-trehalose-phosphate synthase	vv10500Starch_and_sucrose_metabolism	01.20.01 metabolism of primary metabolic sugars derivatives
1608074_s_at	VIT_17s0053g00990	Alpha-expansin 1 precursor	vv30003Auxin_signaling	40.01 cell growth / morphogenesis
1613527_at	VIT_17s0000g06360	Alpha-expansin 3	vv30003Auxin_signaling	40.01 cell growth / morphogenesis
1621021_at	VIT_01s0011g02280	Aminoacyl-tRNA synthetase	vv10252Alanine_and_aspartate_metabolism vv20970Aminoacyl-tRNA_biosynthesis	12.10 aminoacyl-tRNA-synthetases
1612180_at	VIT_06s0004g03130	Auxin response factor 4	vv30003Auxin_signaling vv60004ARF	36.20.18.01 auxin response
1617754_at	VIT_00s1312g00010	Basic helix-loop-helix (bHLH) family	vv60011BHLH	11.02.03.04.01 transcription activation
1622296_at	VIT_18s0001g13040	Basic leucine-zipper 11 GBF6	vv60012BZIP	11.02.03.04.01 transcription activation
1610646_s_at	VIT_05s0077g00280	Beta-amylase	vv10500Starch_and_sucrose_metabolism	01.05.01.01.02 polysaccharide degradation
1615145_at	VIT_06s0004g07390	Calcineurin phosphoesterase		14.07 protein modification
1611917_at	VIT_00s0283g00030	Calnexin 1 (CNX1)	vv24141Protein_processing_in_endoplasmic_reticulum vv44145Phagosome	30.01.09.03 Ca2+ mediated signal transduction
1616757_at	VIT_18s0001g05810	Cytochrome c	vv50135Primary_active_transporter_cat_D3_to_E2	02.11 electron transport and membrane-associated energy conservation
1615852_a_at	VIT_13s0067g03810	Cytochrome c oxidase subunit 6b (COX6b)	vv10190Oxidative_phosphorylation vv50135Primary_active_transporter_cat_D3_to_E2	02.13.03 aerobic respiration
1618302_at	VIT_19s0015g01340	Cytochrome oxidase assembly	vv10860Porphyrin_and_chlorophyll_metabolism vv50135Primary_active_transporter_cat_D3_to_E2	02.11.05 accessory proteins of electron transport and membrane-associated energy conservation
1619862_at	VIT_02s0033g01120	Dehydration-responsive protein		36.20.35.09.05 osmotic response
1622406_at	VIT_01s0011g03380	Dihydrolipoamide S-acetyltransferase (LTA2)	vv10010Glycolysis vv10252Alanine_and_aspartate_metabolism vv10620Pyruvate_metabolism	02.01 glycolysis and gluconeogenesis
1620053_at	VIT_12s0028g03490	Dihydroorotase	vv10240Pyrimidine_metabolism	01.03.04 pyrimidine nucleotide/nucleoside/nucleobase metabolism
1615102_at	VIT_05s0051g00830	Dihydroxy-acid dehydratase	vv10290Valine_leucine_and_isoleucine_biosynthesis vv10770Pantothenate_and_CoA_biosynthesis	01.01.11 metabolism of the pyruvate family (alanine, isoleucine, leucine, valine) and D-alanine
1618204_at	VIT_06s0004g01310	Enoyl-[acyl-carrier-protein] reductase [NADH], chloroplast precursor	vv10061Fatty_acid_biosynthesis	01.06.01.05 fatty acid biosynthesis
1608562_at	VIT_04s0023g03510	Ferredoxin:nadp+ Oxidoreductase PETH	vv10195Photosynthesis vv50135Primary_active_transporter_cat_D3_to_E2	01.01.03.02.01 biosynthesis of glutamate
1619285_at	VIT_07s0104g01250	flavin-containing monooxygenase	vv11000Single_reactions	36.20.18.01 auxin response
1611847_at	VIT_06s0009g02810	Flavonoid 3',5'-hydroxylase	vv10941Flavonoid_biosynthesis	01.20.35.01 biosynthesis of phenylpropanoids
1608614_at	VIT_08s0007g03830	fructose-bisphosphate aldolase cytoplasmic isozyme	vv10010Glycolysis vv10030Pentose_phosphate vv10051Fructose_and_mannose_metabolism vv10710Carbon_fixation	02.01 glycolysis and gluconeogenesis
1619744_at	VIT_17s0000g02860	G1 to S phase transition protein	vv23015mRNA_surveillance_pathway	12.04.01 translation initiation
1609586_at	VIT_07s0151g01030	GCN5 N-acetyltransferase (GNAT)	vv60082GNAT	01.01.11 metabolism of the pyruvate family (alanine, isoleucine, leucine, valine) and D-alanine
1607513_at	VIT_18s0001g06690	Gibberellin 20 oxidase 2	vv10904Diterpenoid_biosynthesis	32.01 stress response
1621588_at	VIT_05s0049g01330	GLTP1 (glycolipid transfer protein 1)		20.01.13 lipid/fatty acid transport
1622891_at	VIT_12s0059g01320	Glucan endo-1,3-beta-glucosidase 7 precursor	vv10500Starch_and_sucrose_metabolism	01.05.01.01.02 polysaccharide degradation
1614153_at	VIT_01s0146g00060	Glucose-6-phosphate 1-dehydrogenase 2, chloroplast precursor	vv10030Pentose_phosphate vv10480Glutathione_metabolism	01.05 C-compound and carbohydrate metabolism
1615814_at	VIT_01s0010g02460	Glyceraldehyde-3-phosphate dehydrogenase, cytosolic 3	vv10010Glycolysis	02.01 glycolysis and gluconeogenesis
1622545_at	VIT_13s0019g02350	Glycoprotein, Mitochondrial		99 UNCLASSIFIED PROTEINS
1607144_at	VIT_17s0000g05540	H(+)-ATPase 11 AHA11	vv10190Oxidative_phosphorylation vv50131Primary_active_transporter_cat_A2_to_A4	20.03.22 transport ATPases
1616302_at	VIT_08s0007g00540	Haloacid dehalogenase hydrolase	vv10630Glyoxylate_and_dicarboxylate_metabolism	01 METABOLISM
1619528_s_at	VIT_16s0098g01580	Heat shock protein 70	vv23040Spliceosome vv24141Protein_processing_in_endoplasmic_reticulum vv50101Channels_and_pores	14.01 protein folding and stabilization
1620918_at	VIT_07s0005g00050	Heavy-metal-associated domain-containing protein		16.17 metal binding
1609915_at	VIT_14s0030g00450	Histone H2AXb HTA3		10.03.04.03 chromosome condensation
1621668_at	VIT_06s0004g04300	Histone H2B		10.01.03.01 DNA topology
1611074_at	VIT_01s0146g00400	Humj1		98 CLASSIFICATION NOT YET CLEAR-CUT
1611777_at	VIT_17s0000g00780	Import inner membrane translocase subunit Tim8, Mitochondrial	vv50132Primary_active_transporter_cat_A5_to_A8	20.09.04 mitochondrial transport
1607237_at	VIT_06s0004g04720	Import inner membrane translocase subunit Tim9, Mitochondrial	vv50132Primary_active_transporter_cat_A5_to_A8	20.09.04 mitochondrial transport
1620470_at	VIT_17s0000g02230	Jasmonate ZIM domain-containing protein 3	vv30011Jasmonate_signaling vv34626Plant-pathogen_interaction vv60069ZIM	99 UNCLASSIFIED PROTEINS
1608494_at	VIT_10s0003g03500	Katanin p60 catalytic subunit	vv44810Regulation_of_actin_cytoskeleton	20.09.07 vesicular transport (Golgi network, etc.)
1614689_at	VIT_08s0007g03090	Kinesin family member 11	vv44810Regulation_of_actin_cytoskeleton	10.03.03 cytokinesis (cell division) /septum formation
1622084_at,1615797_at	VIT_02s0025g03480	Kinesin motor domain containing protein	vv44810Regulation_of_actin_cytoskeleton	42.04.05 microtubule cytoskeleton
1609781_s_at	VIT_10s0116g01660	Lactoylglutathione lyase	vv10620Pyruvate_metabolism	32.01 stress response
1608715_at	VIT_09s0002g06070	Late embryogenesis abundant protein		32.01.03 osmotic and salt stress response
1617454_at	VIT_11s0078g00430	L-fucokinase	vv10511N-Glycan_degradation	14.07.03 modification by phosphorylation, dephosphorylation, autophosphorylation
1617440_at	VIT_12s0055g01140	Lipid transfer protein		20.01.13 lipid transport
1610456_at	VIT_04s0023g00840	Mitochondrial Acyl carrier protein 2	vv10190Oxidative_phosphorylation vv50134Primary_active_transporter_cat_D1	01.06.01.05 fatty acid biosynthesis
1619236_at	VIT_00s0415g00030	Molecular chaperone DnaK	vv23018RNA_degradation vv50101Channels_and_pores	14.01 protein folding and stabilization
1622028_at	VIT_11s0016g04970	NADH-cytochrome b5 reductase	vv50135Primary_active_transporter_cat_D3_to_E2	01.06 lipid, fatty acid and isoprenoid metabolism
1607605_at	VIT_08s0056g01150	NADH-cytochrome b5 reductase	vv50135Primary_active_transporter_cat_D3_to_E2	99 UNCLASSIFIED PROTEINS
1616748_at	VIT_16s0098g00830	Nascent polypeptide associated complex alpha chain		20.01.10 protein transport
1609071_x_at	VIT_18s0001g10610	No hit		98 CLASSIFICATION NOT YET CLEAR-CUT
1610311_at	VIT_12s0028g03120	No hit		45.02.13 vascular tissue
1618121_at	CF213691	No hit		42.01 cell wall
1615871_at	VIT_10s0003g04650	Nuclear transcription factor Y subunit A-7	vv60021CCAAT	11.02.03.04.01 transcription activation
1620972_at	VIT_10s0003g01460	Nucleobase-ascorbate transporter 2 (NAT2)	vv50124Porters_cat_30_to_64	20.01.25 vitamin/cofactor transport
1606998_at	VIT_17s0000g09810	Pectate lyase	vv40006Cell_wall	01.25.01 extracellular polysaccharide degradation
1613330_at	VIT_13s0019g04910	Pectate lyase	vv40006Cell_wall	01.25.01 extracellular polysaccharide degradation
1622556_at	VIT_17s0000g02430	Phosphoethanolamine N-methyltransferase	vv10564Glycerophospholipid_metabolism	01.06 lipid, fatty acid and isoprenoid metabolism
1611394_at	VIT_17s0000g08200	Phosphoglycerate/bisphosphoglycerate mutase	vv10010Glycolysis	02.01 glycolysis and gluconeogenesis
1607398_at	GSVIVT00015473001	Photosystem I subunit IX	vv10195Photosynthesis vv50105Transport_electron_carriers	12.01.01 ribosomal proteins
1611933_at	VIT_13s0064g01430	Pigment defective 322		12.01.01 ribosomal proteins
1611014_at	VIT_15s0048g02350	Prohibitin 1	vv50108Accessory_factors_involved_in_transport	99 UNCLASSIFIED PROTEINS
1611892_s_at	VIT_13s0019g03220	Proline transporter 1 (ProT1)	vv50123Porters_cat_18_to_29	20.01.07 amino acid transport
1608397_at	VIT_02s0012g00570	Pseudo-response regulator 2 (APRR2) (TOC2)	vv30007Cytokinin_signaling vv60006ARR-B	99 UNCLASSIFIED PROTEINS
1619595_at	VIT_10s0116g00360	Pyrophosphate-dependent phosphofructokinase beta subunit	vv10010Glycolysis vv10030Pentose_phosphate vv10051Fructose_and_mannose_metabolism	01.05.01.01 C-compound, carbohydrate catabolism
1622764_at	VIT_15s0021g00640	RAB GTPase RAB6		30.01.05.05.01 small GTPase mediated signal transduction
1615972_at	VIT_10s0003g01610	Ras protein Rab11B	vv50110Protein_coat	30.01.05.05.01 small GTPase mediated signal transduction
1611378_at	VIT_01s0010g01660	Receptor protein kinase		30.05.01 receptor enzyme mediated signalling
1622171_at	VIT_13s0019g04300	Ribosomal protein L12 (RPL12A) 60S	vv23010Ribosome vv30001ABA_signaling	12.01.01 ribosomal proteins
1612990_at	VIT_08s0040g01870	Ribosomal protein L12 (RPL12C) 60S	vv23010Ribosome vv30001ABA_signaling	12.01.01 ribosomal proteins
1612458_at	VIT_16s0013g02020	Ribosomal protein L15e	vv23010Ribosome	12.01.01 ribosomal proteins
1613543_s_at	VIT_08s0007g07010	Ribosomal protein L21 (RPL21A) 60S	vv23010Ribosome	12.01.01 ribosomal proteins
1607384_at	VIT_07s0005g00560	Ribosomal protein L22 (RPL22C) 60S	vv23010Ribosome	12.01.01 ribosomal proteins
1614145_at	VIT_14s0060g02310	Ribosomal protein L22-2 (RPL22B) 60S	vv23010Ribosome	12.01.01 ribosomal proteins
1620354_at	VIT_14s0060g02050	Ribosomal protein L22-2 (RPL22B) 60S	vv23010Ribosome	12.01.01 ribosomal proteins
1606492_s_at	VIT_08s0007g04210	Ribosomal protein L24 60S	vv23010Ribosome	12.01.01 ribosomal proteins
1610389_s_at	VIT_01s0011g01820	Ribosomal protein L27 (RPL27C) 60S	vv23010Ribosome	12.01.01 ribosomal proteins
1613631_at	VIT_13s0064g00850	Ribosomal protein L30 (RPL30B) 60S	vv23010Ribosome	12.01.01 ribosomal proteins
1611700_at	VIT_05s0094g00450	Ribosomal protein L51/S25/CI-B8	vv23010Ribosome	02.13.03 aerobic respiration
1615470_at	VIT_12s0059g02250	Ribosomal protein L6	vv23010Ribosome	12.01.01 ribosomal proteins
1611286_s_at	VIT_09s0054g00030	Ribosomal protein L7 (RPL7D) 60S	vv23010Ribosome	12.01.01 ribosomal proteins
1613237_at	VIT_05s0020g02990	Ribosomal protein S16 (RPS16C) 40S	vv23010Ribosome	12.01.01 ribosomal proteins
1616219_at	VIT_07s0151g00900	Ribosomal protein S24 (RPS24A) 40S	vv23010Ribosome	12.01.01 ribosomal proteins
1622177_s_at	VIT_06s0004g07940	Ribosomal protein S26 (RPS26C) 40S	vv23010Ribosome	99 UNCLASSIFIED PROTEINS
1622612_at	VIT_09s0002g02640	Ribosomal protein S30 (RPS30C) 40S	vv23010Ribosome	12.01.01 ribosomal proteins
1609170_at	VIT_13s0067g01820	Ribosomal protein S4 (RPS4D) 40S	vv23010Ribosome	12.01.01 ribosomal proteins
1619943_at	VIT_18s0001g06290	Ribosomal protein S6 (RPS6B) 40S	vv23010Ribosome vv34150mTOR_signaling_pathway	12.01.01 ribosomal proteins
1618220_at	GSVIVT00012482001	Ribosomal protein S8 (RPS8B) 40S	vv23010Ribosome	12.01.01 ribosomal proteins
1608096_at	VIT_14s0108g00460	Ribosomal protein S9 (RPS9C) 40S	vv23010Ribosome	12.01.01 ribosomal proteins
1621771_at	VIT_09s0002g00610	Ribosomal protein SA (RPSaB) 40S	vv23010Ribosome	12.01.01 ribosomal proteins
1616847_s_at, 1618020_x_at	VIT_17s0000g03690	Ribulose-1,5-bisphophate carboxylase/oxygenase small subunit	vv10710Carbon_fixation	02.30 photosynthesis
1621539_s_at	VIT_17s0000g06450	Ribulose-phosphate 3-epimerase, chloroplast precursor	vv10030Pentose_phosphate vv10040Pentose_glucuronate_interconversion vv10710Carbon_fixation	02.07 pentose-phosphate pathway
1620626_at	VIT_04s0008g00600	RNA polymerase sigma factor SIGC	vv23020RNA_polymerase vv60057Sigma70-like	11.02.03.01.01 transcription initiation
1619909_at	VIT_08s0007g05000	S-adenosylmethionine synthetase	vv10271Methionine_metabolism vv10450Selenoamino_acid_metabolism	01.01.06.05 metabolism of methionine
1613167_s_at	GSVIVT00011932001	Sedoheptulose-1,7-bisphosphatase (SBPase), Chloroplast	vv10710Carbon_fixation	02.07 pentose-phosphate pathway
1620884_at	VIT_01s0011g03010	Serine/threonine-protein kinase SNT7, chloroplast precursor		02.30 photosynthesis
1614133_at	VIT_18s0001g15460	Stearyl acyl carrier protein desaturase	vv11040Biosynthesis_of_unsaturated_fatty_acids	01.06 lipid, fatty acid and isoprenoid metabolism
1612160_at	VIT_17s0000g02470	Thaumatin		36.20 plant / fungal specific systemic sensing and response
1618871_at	VIT_03s0038g02170	Thaumatin		36.20 plant / fungal specific systemic sensing and response
1621366_s_at	VIT_05s0020g00970	Thioesterase family		01 METABOLISM
1615966_at	VIT_12s0028g02240	Thioredoxin TTL3 (Tetratricopetide-repeat thioredoxin-like 3)	vv50132Primary_active_transporter_cat_A5_to_A8	10.03.01 mitotic cell cycle and cell cycle control
1608019_s_at	VIT_18s0001g00820	Thioredoxin-like protein CDSP32		02.11 electron transport and membrane-associated energy conservation
1614652_at	VIT_08s0007g01520	TPR-containing protein kinase		32.05.01 resistance proteins
1622212_at	VIT_01s0011g06630	Translation initiation factor eIF-3 subunit 2	vv23013RNA_transport	36.20.18.06 brassinosteroid response
1618142_at	VIT_03s0038g01820	Translocon-associated protein alpha TRAP complex	vv24141Protein_processing_in_endoplasmic_reticulum vv50133Primary_active_transporter_cat_A9_to_A18	20.01.10 protein transport
1609398_at	VIT_16s0050g00380	Tubulin beta-1	vv44145Phagosome vv44810Regulation_of_actin_cytoskeleton	42.04.05 microtubule cytoskeleton
1619969_at	VIT_08s0007g01630	Tubulin beta-2 chain	vv44145Phagosome vv44810Regulation_of_actin_cytoskeleton	42.04.05 microtubule cytoskeleton
1607306_at	VIT_19s0014g03630	Unknown		99 UNCLASSIFIED PROTEINS
1615273_at	VIT_07s0005g00120	Unknown		98 CLASSIFICATION NOT YET CLEAR-CUT
1613266_at	VIT_17s0000g05650	Unknown protein		99 UNCLASSIFIED PROTEINS
1617371_at	VIT_14s0108g01440	Unknown protein		99 UNCLASSIFIED PROTEINS
1618352_at	VIT_13s0064g00040	Unknown protein		99 UNCLASSIFIED PROTEINS
1622328_at	VIT_12s0057g01000	Unknown protein		99 UNCLASSIFIED PROTEINS
1609038_at	VIT_11s0016g02520	Unknown protein		99 UNCLASSIFIED PROTEINS
1606556_at	VIT_10s0003g04050	Unknown protein		14.04 protein targeting, sorting and translocation
1614024_at	VIT_08s0007g01490	Unknown protein		99 UNCLASSIFIED PROTEINS
1619485_at	VIT_04s0043g00850	Unknown protein		99 UNCLASSIFIED PROTEINS
1608443_at	VIT_02s0025g04710	Unknown protein		99 UNCLASSIFIED PROTEINS
1616809_at	VIT_01s0010g00940	Unknown protein		99 UNCLASSIFIED PROTEINS
1614744_at	GSVIVT01006951001	Unknown protein		99 UNCLASSIFIED PROTEINS
1613017_s_at	VIT_19s0090g01000	VTC2 (vitamin C defective)	vv10053Ascorbate_and_aldarate_metabolism	01.07.01 biosynthesis of vitamins, cofactors, and prosthetic groups
1609790_at	VIT_10s0003g02440	Xyloglucan endotransglucosylase/hydrolase 23	vv40006Cell_wall	40.01 cell growth / morphogenesis
1620068_at	VIT_09s0002g01710	Zeta-cop, subunit of COP-I complex	vv50110Protein_coat	20.01.10 protein transport
1618668_at	VIT_18s0122g00920	Zinc finger (DHHC type)	vv60079Other_zf-DHHC	16.17.09 heavy metal binding (Cu, Fe, Zn)

## Sheet: Tab 4B VR_Induction_Phase_DEGs
Supplementary Table 4B. Potential induction specific genes identified by significant differential expression and phase specificity (VR_Induction_Phase_DEGs). Genes may be differentially expressed in other phase(s). Gray shading represents down regulated in VRS relative to VRL.
Probeset	Unique ID	Functional annotation	VitisNet Molecular Networks	Functional Categories
1619757_at	VIT_18s0001g00060	1,4-alpha-glucan branching enzyme, chloroplast precursor	vv10500Starch_and_sucrose_metabolism	01.05.01.03.02.04 starch biosynthesis
1619407_s_at	VIT_18s0122g01170	12-oxophytodienoate reductase 2	vv10592alpha-Linolenic_acid_metabolism	36.20.18.99 other plant signalling molecules response (jasmonic acid, salicylic acid etc.)
1609749_at	VIT_04s0008g04920	2-oxoglutarate-dependent dioxygenase		01.20 secondary metabolism
1611680_at	VIT_07s0031g00060	3-beta-glucuronosyltransferase	vv10040Pentose_glucuronate_interconversion vv11030Glycan_structures-biosynthesis1	01 METABOLISM
1614825_at	VIT_01s0010g02670	3-oxoacyl-[acyl-carrier-protein] reductase, chloroplast	vv10061Fatty_acid_biosynthesis vv11040Biosynthesis_of_unsaturated_fatty_acids	01.06.01.05 fatty acid biosynthesis
1619921_at	VIT_00s0233g00060	3-oxoacyl-[acyl-carrier-protein] synthase 3 A, chloroplast precursor	vv10061Fatty_acid_biosynthesis	01.06.01.05 fatty acid biosynthesis
1609984_at	VIT_08s0007g08410	4,5-DOPA dioxygenase extradiol	vv10350Tyrosine_metabolism	01.05.11 aromate metabolism
1615801_at	VIT_11s0052g01110	4-coumarate-CoA ligase 1	vv10940Phenylpropanoid_biosynthesis vv50104Group_translocators	01.20.35.01 biosynthesis of phenylpropanoids
1609307_at	VIT_11s0052g01090	4-coumarate-CoA ligase 2	vv10940Phenylpropanoid_biosynthesis vv50104Group_translocators	01.20.35.01 biosynthesis of phenylpropanoids
1610150_at	VIT_06s0009g01080	5-methyltetrahydropteroyltriglutamate--homocysteine S-methyltransferase	vv10271Methionine_metabolism	01.01.06.05 metabolism of methionine
1617299_at	VIT_15s0046g01640	Abl interactor protein 1 (ABIL1)		30.05 transmembrane signal transduction
1619079_s_at	VIT_12s0057g01200	Acetyl-CoA acetyltransferase, cytosolic 1	vv10071Fatty_acid_metabolism vv10072Synthesis_and_degradation_of_ketone_bodies vv10280Valine_leucine_and_isoleucine_degradation vv10380Tryptophan_metabolism vv10620Pyruvate_metabolism vv10650Butanoate_metabolism	01.05.12.07 acetyl-CoA pathway
1611682_at	VIT_04s0008g05700	ACT domain-containing protein		01 METABOLISM
1613410_s_at	VIT_05s0020g01980	Acyl carrier protein, mitochondrial 3	vv50134Primary_active_transporter_cat_D1	01.06.01.05 fatty acid biosynthesis
1621511_at	VIT_00s0259g00160	Acyl carrier protein, mitochondrial 3	vv50134Primary_active_transporter_cat_D1	98 CLASSIFICATION NOT YET CLEAR-CUT
1614526_at	VIT_02s0025g01410	Acyl-CoA synthetase long-chain member 2	vv10071Fatty_acid_metabolism vv44146Peroxisome vv50104Group_translocators	01.05.12.07 acetyl-CoA pathway
1606838_at	VIT_01s0011g03700	Acyl-CoA thioesterase	vv10620Pyruvate_metabolism	01 METABOLISM
1608384_at	VIT_13s0019g04470	Adenosine kinase 2	vv10230Purine_metabolism vv10908zeatin_biosynthesis	14.07.03 modification by phosphorylation, dephosphorylation, autophosphorylation
1616500_at	VIT_18s0001g15450	Alcohol dehydrogenase 3	vv10010Glycolysis vv10071Fatty_acid_metabolism vv10350Tyrosine_metabolism	32.01 stress response
1608955_at	VIT_07s0005g03780	Alcohol oxidase	vv10680Methane_metabolism	99 UNCLASSIFIED PROTEINS
1609118_at	VIT_18s0001g02440	Aldehyde dehydrogenase	vv10010Glycolysis vv10071Fatty_acid_metabolism vv10220Urea_cycle_and_metabolism_of_amino_groups vv10280Valine_leucine_and_isoleucine_degradation vv10340Histidine_metabolism vv10410Beta-alanine_metabolism vv10561Glycerolipid_metabolism vv10620Pyruvate_metabolism	01 METABOLISM
1612568_at	VIT_14s0108g01560	Alpha-1,4 glucan phosphorylase, L isozyme, chloroplast precursor	vv10500Starch_and_sucrose_metabolism	01.05.01.01.02 polysaccharide degradation
1620283_s_at	VIT_03s0063g00400	Alpha-amylase / 1,4-alpha-D-glucan glucanohydrolase	vv10500Starch_and_sucrose_metabolism	01.05.01.01.02 polysaccharide degradation
1610418_at	VIT_18s0001g01130	Alpha-expansin 1 precursor	vv30003Auxin_signaling	40.01 cell growth / morphogenesis
1613527_at	VIT_17s0000g06360	Alpha-expansin 3	vv30003Auxin_signaling	40.01 cell growth / morphogenesis
1614206_at	VIT_01s0127g00060	Alpha-glucan water dikinase, chloroplast precursor	vv50108Accessory_factors_involved_in_transport	01.05.01.01.02 polysaccharide degradation
1608930_at	VIT_14s0128g00520	Alpha-L-fucosidase 2 precursor	vv10511N-Glycan_degradation	01.06 lipid, fatty acid and isoprenoid metabolism
1615461_at	VIT_14s0068g01110	Alpha-mannosidase precursor lysosomal	vv10511N-Glycan_degradation	01.05.01.01.02 polysaccharide degradation
1621728_at	VIT_09s0018g01190	Anthranilate N-benzoyltransferase	vv10400Phenylalanine_tyrosine_and_tryptophan_biosynthesis	01.20.35.01 biosynthesis of phenylpropanoids
1620867_at	VIT_10s0003g00900	Anthranilate N-hydroxycinnamoyl/benzoyltransferase	vv10400Phenylalanine_tyrosine_and_tryptophan_biosynthesis	32.01 stress response
1609462_at	VIT_00s0225g00150	Anthranilate phosphoribosyltransferase	vv10400Phenylalanine_tyrosine_and_tryptophan_biosynthesis	01.01.09.06.01 biosynthesis of tryptophan
1614387_s_at	VIT_06s0004g04120	Aquaporin TIP1;3	vv50101Channels_and_pores	20.03.01 channel / pore class transport
1620567_at	VIT_04s0008g06040	Aspartate aminotransferase, chloroplast precursor	vv10252Alanine_and_aspartate_metabolism vv10272Cysteine_metabolism vv10330Arginine_and_proline_metabolism vv10350Tyrosine_metabolism vv10360Phenylalanine_metabolism vv10400Phenylalanine_tyrosine_and_tryptophan_biosynthesis vv10710Carbon_fixation vv10950Alkaloid_biosynthesis_I	01.01.06.01 metabolism of aspartate
1622398_at	VIT_02s0154g00390	Autophagy 8f (APG8f)	vv44140Regulation_of_autophagy vv50101Channels_and_pores	42.04.05 microtubule cytoskeleton
1612090_s_at	VIT_11s0016g01220	Auxin-binding protein ABP19a precursor	vv30003Auxin_signaling	36.20.18.01 auxin response
1619612_at	VIT_07s0005g01300	Auxin-induced beta-glucosidase	vv10500Starch_and_sucrose_metabolism vv10902Monoterpenoid_biosynthesis vv40006Cell_wall	01.25.01 extracellular polysaccharide degradation
1622301_at	VIT_10s0405g00040	Auxin-responsive protein	vv30003Auxin_signaling	36.20.18.01 auxin response
1609591_at	VIT_16s0098g01150	Auxin-responsive SAUR29	vv30003Auxin_signaling	36.20.18.01 auxin response
1616104_at	VIT_04s0023g03230	Auxin-responsive SAUR9	vv30003Auxin_signaling	36.20.18.01 auxin response
1618211_at	VIT_05s0049g02240	AWPM-19	vv30001ABA_signaling	36.20.18.05 abscisic acid response
1615638_at	VIT_14s0083g01140	B12D		99 UNCLASSIFIED PROTEINS
1620438_at	GSVIVT00008223001	Beta-Expansin B1	vv30003Auxin_signaling	40.01 cell growth / morphogenesis
1620808_at	VIT_01s0011g00760	Beta-glucosidase	vv10460Cyanoamino_acid_metabolism vv10500Starch_and_sucrose_metabolism vv10902Monoterpenoid_biosynthesis vv40006Cell_wall	01.25.01 extracellular polysaccharide degradation
1619801_at	VIT_11s0016g00600	Beta-ketoacyl ACP synthase, plastidic	vv10061Fatty_acid_biosynthesis	01.06 lipid, fatty acid and isoprenoid metabolism
1612105_at	VIT_05s0020g04540	Beta-ketoacyl-CoA synthase	vv10061Fatty_acid_biosynthesis	01.05.12.07 acetyl-CoA pathway
1613891_at	VIT_02s0025g04410	Beta-ketoacyl-CoA synthase	vv10061Fatty_acid_biosynthesis	01 METABOLISM
1617815_at	VIT_17s0000g07470	Binding		99 UNCLASSIFIED PROTEINS
1606515_at	VIT_13s0067g02060	Biotin/lipoyl attachment domain-containing protein	vv10061Fatty_acid_biosynthesis vv10620Pyruvate_metabolism	01.06.01 lipid, fatty acid and isoprenoid biosynthesis
1617162_at	VIT_01s0137g00180	B-keto acyl reductase		01.05.12.07 acetyl-CoA pathway
1620588_at	VIT_14s0171g00100	Blue (type 1) copper domain		16.17.09 heavy metal binding (Cu, Fe, Zn)
1613542_at	VIT_18s0072g00920	Caffeate 3-O-methyltransferase 1	vv10940Phenylpropanoid_biosynthesis	01.20.35.01 biosynthesis of phenylpropanoids
1619450_s_at	VIT_16s0098g00850	Caffeic acid O-methyltransferase	vv10940Phenylpropanoid_biosynthesis	01.20.35.01 biosynthesis of phenylpropanoids
1617284_at	VIT_12s0059g01750	Caffeic acid O-methyltransferase	vv10940Phenylpropanoid_biosynthesis	01.20.35.01 biosynthesis of phenylpropanoids
1614643_at	VIT_03s0063g00140	Caffeoyl-CoA O-methyltransferase	vv10940Phenylpropanoid_biosynthesis	01.20.35.01 biosynthesis of phenylpropanoids
1607939_at	VIT_07s0031g00350	Caffeoyl-CoA O-methyltransferase 1	vv10940Phenylpropanoid_biosynthesis	01.20.35.01 biosynthesis of phenylpropanoids
1617441_at	VIT_17s0000g05520	Calcium-dependent protein kinase 30 CPK30	vv34626Plant-pathogen_interaction	30.01.09.03 Ca2+ mediated signal transduction
1618825_at	VIT_05s0094g00530	Calmodulin binding protein		30.01.09.03 Ca2+ mediated signal transduction
1608306_at	VIT_17s0000g08460	Carbonic anhydrase, chloroplast precursor	vv10910Nitrogen_metabolism vv50124Porters_cat_30_to_64	02.3 photosynthesis
1616082_at	VIT_03s0017g00270	Carbonic anhydrase, chloroplast precursor	vv10910Nitrogen_metabolism vv50124Porters_cat_30_to_64	02.3 photosynthesis
1617174_at	VIT_04s0008g05390	Carboxyesterase17 CXE17		01 METABOLISM
1616187_at	VIT_08s0040g00490	Caspase		99 UNCLASSIFIED PROTEINS
1608751_at	VIT_01s0011g01140	Cationic amino acid transporter 5	vv50121Porters_cat_1_to_6	20.01.07 amino acid transport
1616957_s_at	VIT_19s0014g02870	Cellulase	vv40006Cell_wall	01.05 C-compound and carbohydrate metabolism
1622791_at	VIT_07s0005g04110	Cellulose synthase CESA4	vv40006Cell_wall	01.05.01.03.02 polysaccharide biosynthesis
1619280_at	VIT_10s0003g01560	Cellulose synthase CESA8	vv40006Cell_wall	01.05.01.03.02 polysaccharide biosynthesis
1610666_at	VIT_07s0130g00400	Chloride channel protein (CLC-c)	vv50124Porters_cat_30_to_64	20.03.01.01 ion channels
1617570_at	VIT_11s0016g05060	Choline/ethanolamine kinase	vv10260Glycine_serine_and_threonine_metabolism vv10564Glycerophospholipid_metabolism	30.01.05.01 protein kinase
1614423_at	VIT_09s0070g00240	Cinnamoyl-CoA reductase	vv10940Phenylpropanoid_biosynthesis	01.20.35.01.03 biosynthesis of lignins
1621163_at	VIT_06s0004g07130	Cinnamoyl-CoA reductase	vv10940Phenylpropanoid_biosynthesis	01.20.35.01.03 biosynthesis of lignins
1615439_at	VIT_03s0180g00260	Cinnamyl alcohol dehydrogenase	vv10940Phenylpropanoid_biosynthesis	01.20.35.01.03 biosynthesis of lignins
1621414_at	VIT_14s0083g01160	COBRA protein	vv40006Cell_wall	32.05.01.03.03 inorganic chemical agent resistance (e.g. heavy metals)
1619713_at	VIT_01s0026g01190	CW14		14.07.01 modification with fatty acids (e.g. myristylation, palmitylation, farnesylation)
1610325_at	VIT_17s0000g09570	CYP71A26	vv10902Monoterpenoid_biosynthesis	32.07 detoxification
1622687_at	VIT_02s0025g02570	CYP78A8	vv10902Monoterpenoid_biosynthesis vv10940Phenylpropanoid_biosynthesis	01.20 secondary metabolism
1621885_at	VIT_06s0004g06210	CYP86A1		01.06.05 fatty acid metabolism
1619034_at	VIT_15s0048g01950	CYP87A3		01 METABOLISM
1612464_at	VIT_16s0039g00760	CYP89A2		01.20 secondary metabolism
1608456_at	VIT_17s0000g09770	Cysteine proteinase		14.07.11 protein processing (proteolytic)
1611445_at	VIT_17s0000g08770	Cysteine-rich receptor-like protein kinase 2		30.01.05.01 protein kinase
1616757_at	VIT_18s0001g05810	Cytochrome c	vv50135Primary_active_transporter_cat_D3_to_E2	02.11 electron transport and membrane-associated energy conservation
1620955_at	VIT_04s0008g05100	Cytochrome c oxidase subunit Vb	vv10190Oxidative_phosphorylation vv50135Primary_active_transporter_cat_D3_to_E2	02.11 electron transport and membrane-associated energy conservation
1619862_at, 161979_at	VIT_02s0033g01120	Dehydration-responsive protein	#N/A	#N/A
1607184_at	VIT_16s0100g00570	Dehydration-responsive protein		36.20.35.09.05 osmotic response
1614788_at	VIT_04s0023g02480	Dehydrin 1b		36.20.35.09.05 osmotic response
1621719_at	VIT_18s0072g01000	Dihydrolipoamide S-acetyltransferase	vv10010Glycolysis vv10252Alanine_and_aspartate_metabolism vv10620Pyruvate_metabolism	01 METABOLISM
1622406_at	VIT_01s0011g03380	Dihydrolipoamide S-acetyltransferase (LTA2)	vv10010Glycolysis vv10252Alanine_and_aspartate_metabolism vv10620Pyruvate_metabolism	02.01 glycolysis and gluconeogenesis
1620694_at	VIT_05s0077g01210	Dihydrolipoyl dehydrogenase	vv10010Glycolysis vv10020Citrate_cycle vv10252Alanine_and_aspartate_metabolism vv10260Glycine_serine_and_threonine_metabolism vv10620Pyruvate_metabolism	02.01 glycolysis and gluconeogenesis
1621901_at	VIT_06s0004g00980	Dirigent protein pDIR9		32.05.01 resistance proteins
1616474_at	VIT_08s0007g03040	E8 protein	vv30008Ethylene_signaling	36.20.18.02 ethylene response
1606997_at	VIT_11s0037g00210	Endomembrane protein 70, TM4 ;		20.09.07 vesicular transport (Golgi network, etc.)
1620590_at	VIT_08s0007g06390	Enoyl-[acyl-carrier-protein] reductase [NADH], chloroplast precursor	vv10061Fatty_acid_biosynthesis	01.06.01.05 fatty acid biosynthesis
1608531_at	GSVIVT00010125001	ER lumen protein retaining receptor		20.01.10 protein transport
1608981_at	VIT_00s0317g00110	Esterase/lipase/thioesterase		30.01.09.09 fatty acid derivatives mediated signal transduction
1622641_at	VIT_01s0011g04830	Extensin	vv40006Cell_wall	42.01 cell wall
1619532_at	VIT_07s0031g00340	F-box domain containing protein		14.13 protein/peptide degradation
1608791_at	VIT_18s0001g03430	Flavonol synthase	vv10941Flavonoid_biosynthesis	01.20.35.01 biosynthesis of phenylpropanoids
1618924_at	VIT_04s0023g02830	forkhead-associated domain-containing protein	vv60028FHA	14.07 protein modification
1616448_at	VIT_14s0060g00810	Galactinol synthase	vv10052Galactose_metabolism	32.01.03 osmotic and salt stress response
1617035_s_at	VIT_01s0127g00470	Galactinol synthase	vv10052Galactose_metabolism	32.01.03 osmotic and salt stress response
1608412_at	VIT_01s0010g02030	Gamma-thionin precursor		32.01 stress response
1616059_at	VIT_17s0000g00890	Geranylgeranylated protein ATGP4		01.06.06 isoprenoid metabolism
1610263_at	VIT_02s0025g02770	Glucan endo-1,3-beta-glucosidase 7 precursor	vv10500Starch_and_sucrose_metabolism	99 UNCLASSIFIED PROTEINS
1610248_at	VIT_14s0171g00490	Glucose-6-phosphate 1-dehydrogenase, cytoplasmic isoform	vv10030Pentose_phosphate vv10480Glutathione_metabolism	02.07 pentose-phosphate pathway
1608251_at	VIT_17s0000g00920	Glutamate decarboxylase 1 (GAD 1)	vv10251Glutamate_metabolism vv10252Alanine_and_aspartate_metabolism vv10410Beta-alanine_metabolism vv10650Butanoate_metabolism	01.01.03.02 metabolism of glutamate
1612479_at	VIT_15s0046g02400	Glycerol-3-phosphate acyltransferase 8	vv10561Glycerolipid_metabolism vv10564Glycerophospholipid_metabolism	01.06.01.01 phospholipid biosynthesis
1617899_at	VIT_01s0011g01990	Glycine decarboxylase	vv10260Glycine_serine_and_threonine_metabolism	02.30 photosynthesis (photorespiration)
1616954_s_at	VIT_00s0415g00040	Glycine-rich protein		99 UNCLASSIFIED PROTEINS
1611233_at	VIT_05s0077g01280	Glycosyl hydrolase family 3 beta xylosidase BXL1		01.05.01.03.01 sugar, glucoside, polyol and carboxylate anabolism
1616043_at	VIT_19s0014g02650	Glycosyl transferase family 14 protein		14.07.02 modification with sugar residues (e.g. glycosylation, deglycosylation)
1619192_at	GSVIVT01008368001	Glycosyl transferaseHGA1		99 UNCLASSIFIED PROTEINS
1610384_s_at	VIT_01s0011g05230	GTPase activating protein		30.01.05.05.01 small GTPase mediated signal transduction
1612094_at	VIT_17s0000g07190	Heat shock protein 101	vv50109Incompletely_characterized_transport_systems	14.01 protein folding and stabilization
1621652_at	VIT_06s0004g05770	Heat shock protein 17.6 kDa class I	vv24141Protein_processing_in_endoplasmic_reticulum	14.01 protein folding and stabilization
1621709_at	VIT_05s0020g03330	Heat shock protein 70	vv23040Spliceosome vv24141Protein_processing_in_endoplasmic_reticulum vv50101Channels_and_pores	14.01 protein folding and stabilization
1616145_a_at	VIT_13s0019g03090	Heat shock protein class I (HSP17.8-CI)	vv24141Protein_processing_in_endoplasmic_reticulum	14.01 protein folding and stabilization
1609222_at	VIT_18s0089g01270	Heat shock protein precursor 22.0 kDa class IV	vv24141Protein_processing_in_endoplasmic_reticulum	14.01 protein folding and stabilization
1608704_at	VIT_11s0016g05300	Heme oxygenase 1	vv10860Porphyrin_and_chlorophyll_metabolism	01.07.03 catabolism of vitamins, cofactors, and prosthetic groups
1612741_at	VIT_06s0004g00950	HUB2 (histone mono-ubiquitination 2)	vv60078Other_zf-C3HC4	99 UNCLASSIFIED PROTEINS
1612984_at	VIT_13s0106g00780	Hydrolase, alpha/beta fold		01 METABOLISM
1610799_at	VIT_04s0008g02050	Hydrolase, alpha/beta fold		10.03.02 meiosis
1613802_at	VIT_17s0000g00950	Hydroxycinnamoyl-CoA quinate hydroxycinnamoyltransferase	vv10940Phenylpropanoid_biosynthesis	99 UNCLASSIFIED PROTEINS
1608252_s_at	VIT_02s0025g04580	Hydroxymethylglutaryl-CoA synthase	vv10072Synthesis_and_degradation_of_ketone_bodies vv10280Valine_leucine_and_isoleucine_degradation vv10650Butanoate_metabolism	01.05.12.07 acetyl-CoA pathway
1611029_at	GSVIVT00016509001	Hydroxyproline-rich glycoprotein	vv40006Cell_wall	99 UNCLASSIFIED PROTEINS
1616127_at	VIT_13s0067g02300	Hypoxia-responsive		99 UNCLASSIFIED PROTEINS
1608381_at	VIT_01s0011g03660	IMP dehydrogenase/GMP reductase	vv10230Purine_metabolism	98 CLASSIFICATION NOT YET CLEAR-CUT
1607288_at, 1609875_at	VIT_05s0020g05000	Inhibitor of trypsin and hageman factor (CMTI-V)		18.02.01.02.03 protease inhibitor
1608772_at	VIT_07s0005g03290	Inorganic phosphate transporter 1-4	vv50121Porters_cat_1_to_6	20.01.01.07.07 phosphate transport
1609278_at	VIT_06s0004g05560	Invertase/pectin methylesterase inhibitor	vv40006Cell_wall	01.25 extracellular metabolism
1617201_at	VIT_01s0011g05410	Invertase/pectin methylesterase inhibitor	vv40006Cell_wall	01.05 C-compound and carbohydrate metabolism
1610806_at	VIT_18s0117g00450	Laccase	vv11000Single_reactions vv50109Incompletely_characterized_transport_systems	01 METABOLISM
1612706_at	VIT_18s0001g00680	Laccase	vv11000Single_reactions vv50109Incompletely_characterized_transport_systems	01 METABOLISM
1612157_at	VIT_13s0067g01970	Laccase	vv11000Single_reactions vv50109Incompletely_characterized_transport_systems	01 METABOLISM
1609781_s_at	VIT_10s0116g01660	Lactoylglutathione lyase	vv10620Pyruvate_metabolism	32.01 stress response
1607519_at	VIT_08s0007g04240	Late embryogenesis abundant protein		32.01 stress response
1610224_at	VIT_13s0067g01180	Leaf senescence related		99 UNCLASSIFIED PROTEINS
1613464_at	VIT_08s0007g00830	Lectin protein kinase		32.05.01 resistance proteins
1616775_at	VIT_17s0000g06290	Lipase GDSL		01.06.04 degradation of lipids, fatty acids and isoprenoids
1622860_at	VIT_06s0004g02680	Lysine decarboxylase	vv10300Lysine_biosynthesis	36.20.18.04 cytokinin response
1612538_at	VIT_09s0002g04240	Membrane protein		99 UNCLASSIFIED PROTEINS
1622255_at	VIT_00s0508g00030	Membrane protein		98 CLASSIFICATION NOT YET CLEAR-CUT
1608661_at	VIT_15s0024g00070	Methylenetetrahydrofolate reductase 1 (AtMTHFR1)	vv10670One_carbon_pool_by_folate vv10680Methane_metabolism	01.01.06.05 metabolism of methionine
1618471_at	VIT_14s0108g00810	Mini zinc finger 2 MIF2	vv60068Zf-HD	11.02.03.04.01 transcription activation
1622591_at	VIT_16s0022g00680	Multi-copper oxidase (SKU5)	vv50109Incompletely_characterized_transport_systems	01.25 extracellular metabolism
1622064_at	VIT_07s0005g03340	Myb domain protein 14	vv60044MYB	11.02.03.04.01 transcription activation
1621475_at	VIT_17s0000g09080	Myb domain protein 4	vv60044MYB	99 UNCLASSIFIED PROTEINS
1620713_s_at	VIT_03s0038g02310	Myb domain protein 4	vv60044MYB	11.02.03.04 transcriptional control
1607620_at	VIT_08s0007g07670	NAC domain containing protein 47	vv60046NAC	11.02.03.04 transcriptional control
1610480_at	VIT_19s0027g00230	NAC domain-containing protein 22	vv60046NAC	11.02.03.04.01 transcription activation
1606678_at	VIT_08s0007g07640	NAC domain-containing protein 87	vv60046NAC	11.02.03.04.01 transcription activation
1618132_at	VIT_01s0026g01570	Nitrate transporter 1:2	vv50122Porters_cat_7_to_17	20.01.01.07.01 nitrate transport
1616788_at	CF202817	Nitrate transporter2.5	vv50121Porters_cat_1_to_6	20.01.01.07.01 nitrate transport
1622360_at	VIT_02s0033g00800	Nitrilase 4 (NIT4)	vv10910Nitrogen_metabolism	36.20.18.01 auxin response
1615805_at	VIT_14s0030g01230	No hit		98 CLASSIFICATION NOT YET CLEAR-CUT
1610311_at	VIT_12s0028g03120	No hit		45.02.13 vascular tissue
1615641_at	VIT_08s0007g00950	No hit		99 UNCLASSIFIED PROTEINS
1617579_at	VIT_05s0020g00840	No hit		32.01.03 osmotic and salt stress response
1609001_at	VIT_03s0088g00270	No hit		99 UNCLASSIFIED PROTEINS
1615548_at	VIT_01s0137g00790	No hit		99 UNCLASSIFIED PROTEINS
1618121_at	CF213691	No hit		42.01 cell wall
1612712_at, 1610012_s_at	CF205249	No hit		99 UNCLASSIFIED PROTEINS
1622225_at	VIT_16s0013g00880	Oleosin OLE-4		99 UNCLASSIFIED PROTEINS
1616695_s_at	VIT_02s0025g04340	Osmotin		36.20 plant / fungal specific systemic sensing and response
1617656_at	VIT_06s0004g04700	Outer envelope protein 16	vv50101Channels_and_pores	20.01.10 protein transport
1618533_at	VIT_11s0052g01620	Pathogenesis-related protein 1 precursor (PRP 1)	vv30011Jasmonate_signaling vv34626Plant-pathogen_interaction	32.05.03 defense related proteins
1618297_s_at	VIT_17s0000g09810	Pectate lyase	vv40006Cell_wall	01.25.01 extracellular polysaccharide degradation
1607945_at	VIT_14s0219g00230	Pectate lyase	vv40006Cell_wall	01.25.01 extracellular polysaccharide degradation
1612306_at	VIT_07s0005g05520	Pectate lyase	vv40006Cell_wall	99 UNCLASSIFIED PROTEINS
1608198_at	VIT_08s0007g00290	Pectinacetylesterase	vv40006Cell_wall	01.05 C-compound and carbohydrate metabolism
1620201_at	VIT_11s0016g03020	Pectinesterase family	vv40006Cell_wall	01.05 C-compound and carbohydrate metabolism
1622450_at	VIT_01s0011g05380	Pectinesterase family	vv40006Cell_wall	01.05 C-compound and carbohydrate metabolism
1609429_at	VIT_16s0100g00270	Peptidoglycan-binding LysM domain-containing protein		01.25 extracellular metabolism
1621431_at	VIT_06s0004g07770	Peroxidase	vv10360Phenylalanine_metabolism vv10680Methane_metabolism	32.07.07 oxygen and radical detoxification
1610538_at	VIT_06s0004g01180	Peroxidase	vv10360Phenylalanine_metabolism vv10680Methane_metabolism	32.07.07 oxygen and radical detoxification
1608225_s_at	VIT_13s0067g03260	Pheophorbidase	vv10860Porphyrin_and_chlorophyll_metabolism	01 METABOLISM
1619103_s_at	VIT_06s0061g00790	Pheophorbide a oxygenase	vv10860Porphyrin_and_chlorophyll_metabolism vv50133Primary_active_transporter_cat_A9_to_A18	01.20 secondary metabolism
1616630_at	GSVIVT00011154001	Phosphoenolpyruvate carboxykinase	vv10020Citrate_cycle vv10620Pyruvate_metabolism vv10710Carbon_fixation	02.01.01 glycolysis methylglyoxal bypass
1609505_at	VIT_01s0010g01390	Phototropic-responsive NPH3		99 UNCLASSIFIED PROTEINS
1620208_at	VIT_17s0000g05060	Phytochelatin synthetase	vv10251Glutamate_metabolism	32.05.01.03.03 inorganic chemical agent resistance (e.g. heavy metals)
1606770_s_at	VIT_02s0025g00750	Pinoresinol forming dirigent protein	vv10940Phenylpropanoid_biosynthesis	32.05.01 resistance proteins
1607960_at	VIT_18s0001g06580	Plastocyanin domain-containing protein	vv10195Photosynthesis vv50113Thylakoid_targeting_pathway	02.11 electron transport and membrane-associated energy conservation
1618535_at	VIT_16s0013g00590	Plastocyanin domain-containing protein	vv10195Photosynthesis vv50113Thylakoid_targeting_pathway	02.11 electron transport and membrane-associated energy conservation
1617336_at	VIT_12s0028g01360	PMR5 (powdery mildew resistant 5)		99 UNCLASSIFIED PROTEINS
1610746_at	VIT_14s0068g01620	Pollen proteins Ole e I		99 UNCLASSIFIED PROTEINS
1608781_at	VIT_16s0050g01110	Polygalacturonase GH28	vv40006Cell_wall	01.25.01 extracellular polysaccharide degradation
1617208_at	VIT_14s0066g01060	Polygalacturonase GH28	vv40006Cell_wall	01.25.01 extracellular polysaccharide degradation
1622292_at	VIT_05s0020g00420	Polygalacturonase GH28	vv40006Cell_wall	01.05 C-compound and carbohydrate metabolism
1608756_at	VIT_02s0025g00260	Polygalacturonase GH28	vv40006Cell_wall	01.25.01 extracellular polysaccharide degradation
1615343_at	VIT_01s0011g01300	Polygalacturonase QRT3	vv40006Cell_wall	99 UNCLASSIFIED PROTEINS
1610123_at	VIT_17s0000g01930	Potassium transporter 2	vv50125Porters_cat_66_to_94	20.01.01.01 cation transport (Na, K, Ca , NH4, etc.)
1614920_at	VIT_13s0067g02570	Potassium transporter 2	vv50125Porters_cat_66_to_94	20.01.01.01 cation transport (Na, K, Ca , NH4, etc.)
1615649_at	VIT_05s0020g03750	Protease inhibitor/seed storage/lipid transfer protein (LTP)		99 UNCLASSIFIED PROTEINS
1615762_at	VIT_01s0127g00590	Protein disulfide isomerase		02.11 electron transport and membrane-associated energy conservation
1611715_at	VIT_13s0067g02510	Protein phosphatase		14.07.03 modification by phosphorylation, dephosphorylation, autophosphorylation
1611639_at	VIT_08s0007g02800	Pro-X carboxypeptidase Lysosomal		14.07.11 protein processing (proteolytic)
1606967_s_at	VIT_16s0050g02180	Pyruvate kinase isozyme G, chloroplast precursor	vv10010Glycolysis vv10230Purine_metabolism vv10620Pyruvate_metabolism vv10710Carbon_fixation	99 UNCLASSIFIED PROTEINS
1620322_at	VIT_06s0004g05550	RAB GTPase RABA2B		30.01.05.05.01 small GTPase mediated signal transduction
1611927_at	VIT_02s0025g04060	Rab/Ypt GTPase Ara4-interacting protein		99 UNCLASSIFIED PROTEINS
1620367_at	VIT_16s0050g02430	Receptor protein kinase		30.05.01.12 transmembrane receptor protein tyrosine kinase signalling pathways
1610830_at	VIT_02s0025g03780	Remorin		30.05 transmembrane signal transduction
1618853_at	VIT_08s0032g00530	Rhomboid		99 UNCLASSIFIED PROTEINS
1621480_at	VIT_08s0007g00470	Rhomboid ATRBL1		30.05 transmembrane signal transduction
1608922_at	VIT_15s0046g02860	Riboflavin biosynthesis protein ribD	vv10740Riboflavin_metabolism	01.03.01 purine nucleotide metabolism
1622246_at	VIT_05s0020g02670	Ring zinc finger protein		20.09.07 vesicular transport (Golgi network, etc.)
1614836_s_at	VIT_07s0005g02230	S-adenosylmethionine synthetase 1 (SAM1)	vv10271Methionine_metabolism vv10450Selenoamino_acid_metabolism	01.01.06.05 metabolism of methionine
1611384_at	VIT_07s0129g00500	Seed maturation protein PM21		32.01 stress response
1606780_at	VIT_18s0001g07960	Serine hydroxymethyltransferase	vv10260Glycine_serine_and_threonine_metabolism vv10670One_carbon_pool_by_folate vv10680Methane_metabolism	01.01.09.01 metabolism of glycine
1615352_s_at	VIT_05s0029g00310	Serine hydroxymethyltransferase 1	vv10260Glycine_serine_and_threonine_metabolism vv10670One_carbon_pool_by_folate vv10680Methane_metabolism	02.30 photosynthesis (photorespiration)
1614972_at	VIT_16s0050g00750	Short-chain dehydrogenase/reductase		32.01 stress response
1614508_at	VIT_11s0016g05130	Signal peptidase, endoplasmic reticulum-type	vv23060Protein_export	14.13 protein/peptide degradation
1612462_at	VIT_07s0129g00580	Snakin-1	vv30010Gibberellin_signaling	36.20.18.03 gibberellic acid response
1615654_at	VIT_18s0001g08550	Squalene monooxygenase	vv10100Biosynthesis_of_steroids vv10900Terpenoid_biosynthesis	01.06 lipid, fatty acid and isoprenoid metabolism
1608091_at	VIT_13s0156g00610	S-receptor kinase		99 UNCLASSIFIED PROTEINS
1612078_at	VIT_18s0001g10370	S-ribonuclease binding protein SBP1	vv60078Other_zf-C3HC4	16.01 protein binding
1614133_at	VIT_18s0001g15460	Stearyl acyl carrier protein desaturase	vv11040Biosynthesis_of_unsaturated_fatty_acids	01.06 lipid, fatty acid and isoprenoid metabolism
1617251_at	VIT_05s0102g01170	Sterol-4-alpha-carboxylate 3-dehydrogenase, decarboxylating	vv10100Biosynthesis_of_steroids	01.06 lipid, fatty acid and isoprenoid metabolism
1616575_at	VIT_16s0100g01140	Stilbene synthase 2	vv10940Phenylpropanoid_biosynthesis	01.20.35.01.05 biosynthesis of stilbenes, flavonoids
1615374_at	VIT_11s0118g00200	Sucrose-phosphate synthase	vv10500Starch_and_sucrose_metabolism	01.05.01.03.01 sugar, glucoside, polyol and carboxylate anabolism
1620065_at	VIT_11s0016g04160	Sulfate transporter 3.5	vv50124Porters_cat_30_to_64	20.01.01.07.05 sulfate transport
1606680_at	VIT_12s0035g01830	Survival of motor neuron-related-splicing factor 30	vv23040Spliceosome	11.04.03.01 splicing
1607669_at	VIT_09s0054g01610	Synaptic vesicle 2-related protein	vv50121Porters_cat_1_to_6	20.01 transported compounds (substrates)
1614272_at	VIT_06s0004g07650	Taxadien-5-alpha-ol-O-acetyltransferase	vv10904Diterpenoid_biosynthesis	01.20.35.01 biosynthesis of phenylpropanoids
1615570_at	VIT_07s0005g01310	Threonyl-tRNA synthetase, class IIa	vv10260Glycine_serine_and_threonine_metabolism vv20970Aminoacyl-tRNA_biosynthesis	99 UNCLASSIFIED PROTEINS
1619426_s_at	VIT_04s0043g00720	Transketolase	vv10030Pentose_phosphate vv10710Carbon_fixation	02.13.03 aerobic respiration
1606588_s_at	VIT_18s0001g08300	Tubulin alpha-6 chain	vv44145Phagosome vv44810Regulation_of_actin_cytoskeleton	42.04.05 microtubule cytoskeleton
1611320_at	VIT_16s0050g01680	UDP-glucose: anthocyanidin 5,3-O-glucosyltransferase	vv10942Anthocyanin_biosynthesis	01.05.01.03.01 sugar, glucoside, polyol and carboxylate anabolism
1612103_at	VIT_13s0019g00840	UDP-glucuronate decarboxylase.	vv10500Starch_and_sucrose_metabolism vv10520Nucleotide_sugars_metabolism	01.05.01.03.01 sugar, glucoside, polyol and carboxylate anabolism
1611762_at	VIT_12s0059g01980	Ultrapetala1	vv60064ULT	99 UNCLASSIFIED PROTEINS
1618804_at	VIT_15s0045g01370	Unknown		14.07.05 modification by ubiquitination, deubiquitination
1612432_at	VIT_02s0236g00030	Unknown		99 UNCLASSIFIED PROTEINS
1622832_at	VIT_02s0025g00230	Unknown		99 UNCLASSIFIED PROTEINS
1615547_at	VIT_18s0122g00950	Unknown protein		20.09.02 chloroplast transport
1612339_at	VIT_18s0001g02100	Unknown protein		99 UNCLASSIFIED PROTEINS
1621708_at	VIT_17s0000g03200	Unknown protein		01 METABOLISM
1611931_at	VIT_17s0000g00070	Unknown protein		99 UNCLASSIFIED PROTEINS
1621490_at	VIT_14s0219g00110	Unknown protein		99 UNCLASSIFIED PROTEINS
1606524_at	VIT_14s0171g00170	Unknown protein		99 UNCLASSIFIED PROTEINS
1620366_at	VIT_14s0060g01870	Unknown protein		99 UNCLASSIFIED PROTEINS
1611272_at	VIT_14s0006g01580	Unknown protein		99 UNCLASSIFIED PROTEINS
1613056_at	VIT_12s0035g01340	Unknown protein		99 UNCLASSIFIED PROTEINS
1608396_at	VIT_11s0016g00780	Unknown protein		99 UNCLASSIFIED PROTEINS
1619993_at	VIT_10s0071g00840	Unknown protein		99 UNCLASSIFIED PROTEINS
1614141_at	VIT_10s0003g00980	Unknown protein		32.05.01 resistance proteins
1614523_at	VIT_09s0002g06780	Unknown protein		99 UNCLASSIFIED PROTEINS
1622407_at	VIT_08s0007g04000	Unknown protein		98 CLASSIFICATION NOT YET CLEAR-CUT
1621808_s_at	VIT_07s0129g00930	Unknown protein		99 UNCLASSIFIED PROTEINS
1614089_at	VIT_07s0005g01470	Unknown protein		99 UNCLASSIFIED PROTEINS
1619815_at	VIT_06s0004g07850	Unknown protein		99 UNCLASSIFIED PROTEINS
1609809_at	VIT_06s0004g04110	Unknown protein		99 UNCLASSIFIED PROTEINS
1618128_at	VIT_06s0004g02700	Unknown protein		04.02 stored proteins
1620603_at	VIT_05s0020g04440	Unknown protein		99 UNCLASSIFIED PROTEINS
1622669_at	VIT_05s0020g00610	Unknown protein		99 UNCLASSIFIED PROTEINS
1622354_at	VIT_04s0008g03680	Unknown protein		99 UNCLASSIFIED PROTEINS
1620192_at	VIT_01s0011g05680	Unknown protein		98 CLASSIFICATION NOT YET CLEAR-CUT
1614516_at	VIT_01s0011g04650	Unknown protein		99 UNCLASSIFIED PROTEINS
1611563_at	VIT_01s0010g03870	Unknown protein		99 UNCLASSIFIED PROTEINS
1615522_at	VIT_01s0010g03060	Unknown protein		99 UNCLASSIFIED PROTEINS
1620686_at	VIT_00s0238g00020	Unknown protein		99 UNCLASSIFIED PROTEINS
1607473_at	VIT_00s0189g00010	Unknown protein		98 CLASSIFICATION NOT YET CLEAR-CUT
1612635_at	TC59245	Unknown protein		99 UNCLASSIFIED PROTEINS
1622372_s_at	GSVIVT00032572001	Unknown protein		99 UNCLASSIFIED PROTEINS
1615630_at	GSVIVT00024728001	Unknown protein		98 CLASSIFICATION NOT YET CLEAR-CUT
1619340_at	CB344698	Unknown protein		99 UNCLASSIFIED PROTEINS
1607356_at	VIT_14s0068g01400	UPF0497 family		02.11.05 accessory proteins of electron transport and membrane-associated energy conservation
1611724_at	VIT_12s0028g03760	UPF0497 family		99 UNCLASSIFIED PROTEINS
1609676_at	VIT_05s0020g01970	Vesicle-associated membrane protein 27 VAP27-2	vv50109Incompletely_characterized_transport_systems	99 UNCLASSIFIED PROTEINS
1612661_at	VIT_18s0001g11620	WAK receptor protein kinase		30.05.01.18 transmembrane receptor protein serine/threonine kinase signalling pathways
1616623_at	VIT_12s0028g00270	WRKY DNA-binding protein 71	vv60066WRKY	11.02.03.04.01 transcription activation
1609790_at	VIT_10s0003g02440	Xyloglucan endotransglucosylase/hydrolase 23	vv40006Cell_wall	40.01 cell growth / morphogenesis
1620013_at	VIT_13s0074g00370	Zinc finger (C3HC4-type ring finger)	vv60078Other_zf-C3HC4	14.07.05 modification by ubiquitination, deubiquitination
1614287_at	VIT_12s0028g03410	Zinc finger (C3HC4-type ring finger)	vv60078Other_zf-C3HC4	16.01 protein binding
1610251_at	VIT_00s0349g00040	Zinc finger (C3HC4-type ring finger)	vv60078Other_zf-C3HC4	16.03 nucleic acid binding
1615255_at	VIT_08s0040g00380	Zinc finger (DHHC type) family	vv60079Other_zf-DHHC	99 UNCLASSIFIED PROTEINS
1612177_at	VIT_01s0026g00850	Zinc finger protein 5	vv60017C2H2	99 UNCLASSIFIED PROTEINS
1611808_at	VIT_02s0012g00170	1,4-alpha-D-glucan maltohydrolase	vv10500Starch_and_sucrose_metabolism	01.05.01.01.02 polysaccharide degradation
1608741_s_at	VIT_05s0020g02130	1-deoxy-D-xylulose-5-phosphate synthase, chloroplast precursor	vv10100Biosynthesis_of_steroids	01.06.06 isoprenoid metabolism
1610552_at	VIT_17s0000g01790	4-coumarate-CoA ligase 2	vv10940Phenylpropanoid_biosynthesis vv50104Group_translocators	01.20.35.01 biosynthesis of phenylpropanoids
1611421_at	VIT_17s0000g10260	AarF domain containing kinase		30.01.05.01 protein kinase
1621559_at	VIT_14s0108g00430	ABC transporter B member 16	vv52010ABC_transporters	20.03.25 ABC transporters
1621150_at	VIT_17s0000g05120	ABC transporter B member 7	vv52010ABC_transporters	20.03.25 ABC transporters
1610583_at	GSVIVT00035869001	Abscisic acid receptor PYL11 RCAR5	vv30001ABA_signaling	11.02.03 mRNA synthesis
1617645_s_at	VIT_10s0003g00300	Acclimation of photosynthesis to environment	vv50122Porters_cat_7_to_17	20.01.01.07.07 phosphate transport
1617654_at	VIT_04s0023g01540	Acidic leucine-rich nuclear phosphoprotein 32 member B		99 UNCLASSIFIED PROTEINS
1608074_s_at	VIT_17s0053g00990	Alpha-expansin 1 precursor	vv30003Auxin_signaling	40.01 cell growth / morphogenesis
1608191_at	VIT_08s0007g00440	Alpha-expansin 6 precursor	vv30003Auxin_signaling	40.01 cell growth / morphogenesis
1611462_at	VIT_03s0038g03660	Armadillo/beta-catenin repeat protein / U-box domain-containing		20.09.01 nuclear transport
1622592_at	VIT_16s0050g00780	Arsenite transport protein (ArsB)	vv50124Porters_cat_30_to_64	20.01.01.07 anion transport
1620247_at	VIT_13s0064g00650	ATAB2		12.04 translation
1615602_at	VIT_10s0116g01740	ATP synthase gamma chain 1t (ATPC1)	vv10190Oxidative_phosphorylation vv10195Photosynthesis vv50131Primary_active_transporter_cat_A2_to_A4	02.45.15 energy generation (e.g. ATP synthase)
1613372_at	VIT_02s0012g01660	ATPase PGP2 (P-glycoprotein 2)	vv52010ABC_transporters	01.06 lipid, fatty acid and isoprenoid metabolism
1610454_s_at	VIT_17s0000g05680	Band 7 family	vv50108Accessory_factors_involved_in_transport	32.05 disease, virulence and defense
1620462_at	VIT_13s0074g00110	Bark storage protein A precursor		01.03 nucleotide/nucleoside/nucleobase metabolism
1608936_at	VIT_05s0124g00240	Basic helix-loop-helix (bHLH) family	vv60011BHLH	11.02.03.04.01 transcription activation
1609484_at	VIT_02s0012g01450	Basic helix-loop-helix BHLH071	vv60011BHLH	11.02.03.04.01 transcription activation
1618408_at	VIT_01s0011g03720	BEE1 (BR Enhanced expression 1)	vv60011BHLH	11.02.03.04.01 transcription activation
1610704_at	VIT_05s0077g01540	Bet v I allergen		32.01 stress response
1610346_at	VIT_13s0064g01640	Beta-primeverosidase	vv11000Single_reactions	01.05.02 sugar, glucoside, polyol and carboxylate metabolism
1608603_at	VIT_19s0135g00030	Caffeate 3-O-methyltransferase 1	vv10940Phenylpropanoid_biosynthesis	01.20.35.01.03 biosynthesis of lignins
1614191_s_at	VIT_08s0007g04520	Caffeic acid 3-O-methyltransferase	vv10940Phenylpropanoid_biosynthesis	01.20.35.01 biosynthesis of phenylpropanoids
1616898_at	VIT_01s0010g03510	Caffeoyl-CoA O-methyltransferase	vv10940Phenylpropanoid_biosynthesis	01.20.35.01 biosynthesis of phenylpropanoids
1615145_at	VIT_06s0004g07390	Calcineurin phosphoesterase		14.07 protein modification
1614513_at	VIT_03s0063g00770	Carboxyesterase 12; CXE12		01 METABOLISM
1618643_at	VIT_13s0106g00250	Carboxylic ester hydrolase		01.06.04 degradation of lipids, fatty acids and isoprenoids
1619559_at	VIT_15s0048g02740	CBL-interacting protein kinase 9 (CIPK9)		30.05.01.18 transmembrane receptor protein serine/threonine kinase signalling pathways
1611804_at	VIT_14s0066g01480	Cis-zeatin O-beta-D-glucosyltransferase	vv10908Zeatin_biosynthesis	01 METABOLISM
1614814_s_at	VIT_01s0026g02480	CP12-2		16.01 protein binding
1612325_at	VIT_07s0031g01680	CYP86A1		01 METABOLISM
1618164_at	VIT_07s0031g01660	CYP86A2		32.07.01 detoxification involving cytochrome P450
1612195_at	VIT_03s0063g01460	Cytochrome b6f complex subunit (petM)	vv10195Photosynthesis vv50105Transport_electron_carriers	02.11 electron transport and membrane-associated energy conservation
1615486_at	VIT_14s0108g01420	DEFENSE NO death 1	vv34626Plant-pathogen_interaction vv50101Channels_and_pores	20.03.01.01 ion channels
1608771_x_at	VIT_06s0004g01020	Dirigent protein		32.05.01 resistance proteins
1606444_at	VIT_09s0002g02420	Dual-specific kinase DSK1		01 METABOLISM
1608205_at	VIT_17s0000g09370	Elongation factor EF-Tu RABE1B	vv34626Plant-pathogen_interaction	12.04.02 translation elongation
1620113_at	VIT_00s0323g00080	Elongation factor G, chloroplast precursor		12.04.02 translation elongation
1613844_at	VIT_07s0104g00410	Endo-1,3;1,4-beta-D-glucanase precursor		32.01 stress response
1608562_at	VIT_04s0023g03510	Ferredoxin:nadp+ Oxidoreductase PETH	vv10195Photosynthesis vv50135Primary_active_transporter_cat_D3_to_E2	01.01.03.02.01 biosynthesis of glutamate
1613867_at	VIT_08s0007g01570	fructose 1,6-bisphosphatase	vv10010Glycolysis vv10030Pentose_phosphate vv10051Fructose_and_mannose_metabolism vv10710Carbon_fixation	02.01 glycolysis and gluconeogenesis
1621944_at	VIT_04s0023g03010	fructose-bisphosphate aldolase, chloroplast precursor	vv10010Glycolysis vv10030Pentose_phosphate vv10051Fructose_and_mannose_metabolism vv10710Carbon_fixation	02.01 glycolysis and gluconeogenesis
1616002_s_at	VIT_03s0038g00670	fructose-bisphosphate aldolase, chloroplast precursor	vv10010Glycolysis vv10030Pentose_phosphate vv10051Fructose_and_mannose_metabolism vv10710Carbon_fixation	02.01 glycolysis and gluconeogenesis
1608299_at	VIT_11s0016g02170	FVE gene	vv30009Flower_development	41.03.07 flower development
1618742_at	VIT_18s0041g01220	GCN5 N-acetyltransferase (GNAT)	vv60082GNAT	01 METABOLISM
1610415_at	VIT_15s0048g01490	Geraniol 10-hydroxylase	vv10902Monoterpenoid_biosynthesis	01.20 secondary metabolism
1607513_at	VIT_18s0001g06690	Gibberellin 20 oxidase 2	vv10904Diterpenoid_biosynthesis	32.01 stress response
1610243_at	VIT_17s0000g02950	Glutathione S-transferase 25 GSTU7	vv10480Glutathione_metabolism	32.07.07.03 glutathione conjugation reaction
1617423_at	VIT_01s0026g01340	Glutathione S-transferase 29 GSTU18	vv10480Glutathione_metabolism	32.07.07.03 glutathione conjugation reaction
1622715_s_at	VIT_14s0068g00680	Glyceraldehyde-3-phosphate dehydrogenase A, chloroplast precursor	vv10010Glycolysis	02.01 glycolysis and gluconeogenesis
1617428_at	VIT_18s0122g00960	Glyceraldehyde-3-phosphate dehydrogenase B, chloroplast precursor	vv10010Glycolysis	02.01 glycolysis and gluconeogenesis
1614926_at	VIT_02s0025g04750	Glycerate dehydrogenase	vv10630Glyoxylate_and_dicarboxylate_metabolism	20.01.15 electron transport
1614375_at	VIT_17s0000g07450	Glycerophosphoryl diester phosphodiesterase	vv10564Glycerophospholipid_metabolism	01.05.02 sugar, glucoside, polyol and carboxylate metabolism
1617803_s_at	VIT_03s0038g02510	Glyoxylate reductase	vv10630Glyoxylate_and_dicarboxylate_metabolism	01.01.09.02.01 biosynthesis of serine
1614235_at	VIT_15s0048g02000	Homeodomain GLABROUS1	vv60034HB	11.02.03.04.01 transcription activation
1613511_at	VIT_09s0002g04300	Hydroxyphenylpyruvate reductase (HPPR)	vv10350Tyrosine_metabolism vv10360Phenylalanine_metabolism	01.01.09.02.01 biosynthesis of serine
1620639_at	VIT_00s0291g00060	Inorganic phosphate transporter 2-1, chloroplast precursor	vv50121Porters_cat_1_to_6	20.01.01.07.07 phosphate transport
1607338_at	VIT_07s0031g00920	Inositol-3-phosphate synthase	vv10562Inositol_phosphate_metabolism	30.01.09.11 polyphosphoinositol mediated signal transduction
1618209_at	VIT_18s0001g06370	L-ascorbate peroxidase, chloroplast	vv10053Ascorbate_and_aldarate_metabolism	32.07.07 oxygen and radical detoxification
1618774_at	VIT_13s0067g01450	Lateral organ boundaries domain 21	vv60007AS2	47.02.01 shoot
1621351_s_at	VIT_12s0028g00320	LHB1B1	vv10196Photosynthesis_antenna_proteins vv50105Transport_electron_carriers vv50113Thylakoid_targeting_pathway	02.30.07 accessory proteins of photosynthetic electron transport
1619903_at	VIT_13s0019g04140	LHCA1	vv10196Photosynthesis_antenna_proteins vv34710Circadian_rhythm vv50105Transport_electron_carriers	02.30 photosynthesis
1614409_at	VIT_01s0010g03620	LHCA2 (Photosystem I light harvesting complex gene 2)	vv10196Photosynthesis_antenna_proteins vv50105Transport_electron_carriers	02.30.07 accessory proteins of photosynthetic electron transport
1614784_s_at	VIT_15s0024g00040	LHCA3 (Photosystem I light harvesting complex gene 3)	vv10196Photosynthesis_antenna_proteins vv50105Transport_electron_carriers	02.30.07 accessory proteins of photosynthetic electron transport
1609044_at	VIT_17s0000g06350	LHCA4 (Photosystem I light harvesting complex gene 4)	vv10196Photosynthesis_antenna_proteins vv50105Transport_electron_carriers	02.30.07 accessory proteins of photosynthetic electron transport
1616560_at	VIT_11s0016g00730	LHCA6 (Photosystem I light harvesting complex gene 6)	vv10196Photosynthesis_antenna_proteins vv50105Transport_electron_carriers	02.30.07 accessory proteins of photosynthetic electron transport
1613691_s_at	VIT_12s0057g00630	LHCB2.1 (Photosystem II light harvesting complex gene 2.1)	vv10196Photosynthesis_antenna_proteins vv50105Transport_electron_carriers	02.30.07 accessory proteins of photosynthetic electron transport
1614598_at	VIT_08s0007g02190	LHCB4 chlorophyll A-B binding protein CP29	vv10196Photosynthesis_antenna_proteins vv50105Transport_electron_carriers	02.30.07 accessory proteins of photosynthetic electron transport
1614593_at	VIT_18s0089g01170	LHCB5 (light harvesting complex of photosystem ii 5)	vv10196Photosynthesis_antenna_proteins vv50105Transport_electron_carriers	02.30 photosynthesis
1611860_at	VIT_12s0055g01110	LHCB6 (light harvesting complex PSII)	vv10196Photosynthesis_antenna_proteins vv50105Transport_electron_carriers	02.30.07 accessory proteins of photosynthetic electron transport
1621038_at	VIT_19s0014g00160	LHCII type I CAB-1	vv10196Photosynthesis_antenna_proteins vv50105Transport_electron_carriers vv50113Thylakoid_targeting_pathway	02.30.07 accessory proteins of photosynthetic electron transport
1618116_s_at	VIT_10s0003g02900	LHCII type I CAB-1	vv10196Photosynthesis_antenna_proteins vv50105Transport_electron_carriers vv50113Thylakoid_targeting_pathway	02.30.07 accessory proteins of photosynthetic electron transport
1610245_at	VIT_07s0005g02220	LHCII type I CAB-1	vv10196Photosynthesis_antenna_proteins vv50105Transport_electron_carriers vv50113Thylakoid_targeting_pathway	02.30.07 accessory proteins of photosynthetic electron transport
1615822_at	VIT_19s0014g03660	LHCII type III, chloroplast precursor	vv10196Photosynthesis_antenna_proteins vv50105Transport_electron_carriers	02.30.07 accessory proteins of photosynthetic electron transport
1622252_at	VIT_16s0100g00290	L-idonate dehydrogenase	vv10051Fructose_and_mannose_metabolism	01.05.01.03.01 sugar, glucoside, polyol and carboxylate anabolism
1611183_at	VIT_13s0019g03280	LIM domain containing protein	vv60040LIM	11.02.03.04.01 transcription activation
1613941_at	VIT_05s0020g03170	Lipoxygenase	vv10592alpha-Linolenic_acid_metabolism	02.25 oxidation of fatty acids
1620850_at	VIT_08s0040g00390	Magnesium-protoporphyrin IX monomethyl ester [oxidative] cyclase	vv10860Porphyrin_and_chlorophyll_metabolism	01.20.19.01 biosynthesis of porphyrins
1611274_at	VIT_13s0019g05250	Malate dehydrogenase [NADP], chloroplast precursor (NADP-MDH)	vv10620Pyruvate_metabolism vv10710Carbon_fixation	01.05.06 C-2 compound and organic acid metabolism
1613332_at	VIT_03s0088g01190	Malate dehydrogenase, glyoxysomal precursor	vv10020Citrate_cycle vv10620Pyruvate_metabolism vv10630Glyoxylate_and_dicarboxylate_metabolism vv10710Carbon_fixation vv10720Reductive_carboxylate_cycle	02.01 glycolysis and gluconeogenesis
1607673_at	VIT_08s0007g08540	Mg-chelatase subunit XANTHA-F	vv10860Porphyrin_and_chlorophyll_metabolism vv30001ABA_signaling	02.30 photosynthesis
1613141_at	VIT_12s0028g00860	NAC domain-containing protein 42	vv60046NAC	11.02.03.04.01 transcription activation
1613436_at	VIT_18s0001g01660	NADH dehydrogenase I subunit M	vv10190Oxidative_phosphorylation vv50134Primary_active_transporter_cat_D1	99 UNCLASSIFIED PROTEINS
1616930_at	VIT_06s0004g08360	NADH dehydrogenase I subunit N	vv10190Oxidative_phosphorylation vv50134Primary_active_transporter_cat_D1	02.11 electron transport and membrane-associated energy conservation
1620341_at	TC55304	NADH dehydrogenase subunit 3	vv10190Oxidative_phosphorylation vv50134Primary_active_transporter_cat_D1	99 UNCLASSIFIED PROTEINS
1619717_at	VIT_19s0014g03160	NADPH:protochlorophyllide oxidoreductase	vv10860Porphyrin_and_chlorophyll_metabolism	02.30 photosynthesis
1614158_at	VIT_06s0004g03530	Nitrate excretion transporter1	vv50122Porters_cat_7_to_17	20.01.01.07.03 nitrite transport
1606801_at	VIT_08s0007g04500	No hit		99 UNCLASSIFIED PROTEINS
1617786_at	VIT_06s0004g07680	Nodulin		20.01.03 C-compound and carbohydrate transport
1615871_at	VIT_10s0003g04650	Nuclear transcription factor Y subunit A-7	vv60021CCAAT	11.02.03.04.01 transcription activation
1619526_at	VIT_08s0105g00430	Omega-3 fatty acid desaturase, chloroplast precursor	vv11040Biosynthesis_of_unsaturated_fatty_acids	01.06.01.05 fatty acid biosynthesis
1613428_at	GSVIVT00012553001	Oxygen evolving enhancer 3 (PsbQ)	vv10195Photosynthesis vv50113Thylakoid_targeting_pathway vv50135Primary_active_transporter_cat_D3_to_E2	02.30 photosynthesis
1616522_at	VIT_11s0016g00290	Pectinesterase PME3	vv40006Cell_wall	01.25 extracellular metabolism
1615967_at	VIT_07s0129g00360	Peroxidase 73	vv10360Phenylalanine_metabolism vv10680Methane_metabolism	32.07.07 oxygen and radical detoxification
1609478_s_at	VIT_18s0001g06840	Peroxidase GvPx2b class III	vv10360Phenylalanine_metabolism vv10680Methane_metabolism	32.07.07 oxygen and radical detoxification
1614204_at	VIT_11s0016g00560	Peroxiredoxin bcp		32.07.07 oxygen and radical detoxification
1613919_s_at	VIT_01s0011g05470	PGPS/D12		99 UNCLASSIFIED PROTEINS
1608100_at	VIT_12s0028g02180	Phosphoenolpyruvate carboxylase.	vv10620Pyruvate_metabolism vv10710Carbon_fixation vv10720Reductive_carboxylate_cycle vv34020Calcium_signaling_pathway	02.30 photosynthesis
1613102_s_at	GSVIVT00009034001	Phosphoribulokinase, chloroplast precursor	vv10710Carbon_fixation	02.07 pentose-phosphate pathway
1611733_s_at	VIT_05s0020g03180	Photosystem I reaction center subunit II, chloroplast precursor	vv10195Photosynthesis vv50105Transport_electron_carriers	02.30 photosynthesis
1611364_at	VIT_00s0125g00280	Photosystem I reaction center subunit III (PSAF)	vv10195Photosynthesis vv50105Transport_electron_carriers	02.30 photosynthesis
1617771_at	VIT_07s0005g04920	Photosystem I reaction center subunit IV B (PSAE B)	vv10195Photosynthesis vv50105Transport_electron_carriers	02.30 photosynthesis
1622534_at	VIT_04s0044g01410	Photosystem I reaction center subunit N (PSAN)	vv10195Photosynthesis vv50105Transport_electron_carriers	02.30 photosynthesis
1611924_at	VIT_19s0015g01760	Photosystem I reaction center subunit V (PSAG)	vv10195Photosynthesis vv50105Transport_electron_carriers	02.30 photosynthesis
1611515_s_at	VIT_09s0002g04320	Photosystem I reaction center subunit VI PSAH	vv10195Photosynthesis vv50105Transport_electron_carriers	02.30 photosynthesis
1617206_s_at	CB340600	Photosystem I subunit O (PSAO)	vv10195Photosynthesis	98 CLASSIFICATION NOT YET CLEAR-CUT
1621532_at	VIT_10s0003g04350	Photosystem I subunit X (PSAK)	vv10195Photosynthesis vv50105Transport_electron_carriers	02.30 photosynthesis
1618370_at	VIT_04s0023g00410	Photosystem I subunit XI (PSAL)	vv10195Photosynthesis vv50105Transport_electron_carriers	02.30 photosynthesis
1613494_s_at	VIT_12s0028g01080	Photosystem II oxygen-evolving complex precursor, 23kda PSBP	vv10195Photosynthesis vv50135Primary_active_transporter_cat_D3_to_E2	02.30 photosynthesis
1607516_at	VIT_18s0001g11710	Photosystem II PsbO protein	vv10195Photosynthesis vv50113Thylakoid_targeting_pathway vv50135Primary_active_transporter_cat_D3_to_E2	02.30 photosynthesis
1622302_s_at	VIT_00s0207g00210	Photosystem II PsbO protein	vv10195Photosynthesis vv50113Thylakoid_targeting_pathway vv50135Primary_active_transporter_cat_D3_to_E2	02.30 photosynthesis
1613773_s_at	VIT_07s0141g00570	Photosystem II reaction centre W (PsbW)	vv10195Photosynthesis vv50135Primary_active_transporter_cat_D3_to_E2	02.30 photosynthesis
1613085_at	VIT_06s0004g03700	Phototropin-1	vv50101Channels_and_pores	14.07.03 modification by phosphorylation, dephosphorylation, autophosphorylation
1619486_at	VIT_03s0038g04210	Phototropin-2	vv50101Channels_and_pores	98 CLASSIFICATION NOT YET CLEAR-CUT
1608106_at	VIT_06s0004g05230	Plastid transcriptionally active18	vv50133Primary_active_transporter_cat_A9_to_A18	70.26.03 chloroplast
1611004_at	VIT_11s0037g00290	Plastocyanin domain-containing protein	vv10195Photosynthesis vv50113Thylakoid_targeting_pathway	02.11 electron transport and membrane-associated energy conservation
1620744_at	VIT_18s0001g00760	Plastocyanin, chloroplast precursor	vv10195Photosynthesis vv50113Thylakoid_targeting_pathway	02.11 electron transport and membrane-associated energy conservation
1606996_s_at	VIT_05s0049g01760	Proton gradient regulation 5 (PGR5)		98 CLASSIFICATION NOT YET CLEAR-CUT
1621773_at	VIT_01s0026g01490	Proton-dependent oligopeptide transport (POT) family protein	vv50122Porters_cat_7_to_17	20.01.01.07.01 nitrate transport
1610549_at	VIT_07s0005g02540	Protoporphyrinogen oxidase (PPOX)	vv10860Porphyrin_and_chlorophyll_metabolism	01.20.19.01 metabolism of porphyrins
1610360_at	VIT_11s0016g01400	PSBX (photosystem II subunit X)	vv10195Photosynthesis	02.30 photosynthesis
1620292_at	VIT_04s0008g01730	PSBX (photosystem II subunit X)	vv10195Photosynthesis	02.30 photosynthesis
1610341_at	VIT_18s0001g13340	Purple acid phosphatase 32- ATPAP32/PAP32	vv10740Riboflavin_metabolism	01.04 phosphate metabolism
1611337_at	VIT_07s0104g01120	Rac GTPase activating protein	vv50109Incompletely_characterized_transport_systems	30.01.05.05.01 small GTPase mediated signal transduction
1606455_at	VIT_16s0098g00110	Receptor kinase LRK10		30.05.01.18 transmembrane receptor protein serine/threonine kinase signalling pathways
1609414_at	VIT_16s0098g01280	Rhodanese domain-containing protein		40.20 cell aging
1614178_at	VIT_08s0007g00840	Ribulose bisphosphate carboxylase/oxygenase activase, chloroplast		02.30 photosynthesis
1616918_s_at	VIT_06s0004g05180	Ribulose bisphosphate carboxylase/oxygenase activase, chloroplast		02.30 photosynthesis
1613936_x_at	VIT_17s0000g03690	Ribulose-1,5-bisphophate carboxylase/oxygenase small subunit	vv10710Carbon_fixation	02.30 photosynthesis
1621539_s_at	VIT_17s0000g06450	Ribulose-phosphate 3-epimerase, chloroplast precursor	vv10030Pentose_phosphate vv10040Pentose_glucuronate_interconversion vv10710Carbon_fixation	02.07 pentose-phosphate pathway
1620626_at	VIT_04s0008g00600	RNA polymerase sigma factor SIGC	vv23020RNA_polymerase vv60057Sigma70-like	11.02.03.01.01 transcription initiation
1619899_at	VIT_05s0049g01930	RNA-binding protein cp29	vv50133Primary_active_transporter_cat_A9_to_A18	16.03.03 RNA binding
1611580_at	VIT_17s0000g00110	Rubredoxin	vv10071Fatty_acid_metabolism	02.11 electron transport and membrane-associated energy conservation
1610210_at	VIT_16s0039g02540	Rubredoxin	vv10071Fatty_acid_metabolism	16.17.09 heavy metal binding (Cu, Fe, Zn)
1622249_at	VIT_10s0003g03830	S-2-hydroxy-acid oxidase, peroxisomal	vv10630Glyoxylate_and_dicarboxylate_metabolism vv44146Peroxisome	02.04 glyoxylate cycle
1613746_at	VIT_15s0048g00270	Scarecrow transcription factor 6 (SCL6)	vv60032GRAS	11.02.03.04.01 transcription activation
1613167_s_at	GSVIVT00011932001	Sedoheptulose-1,7-bisphosphatase (SBPase), Chloroplast	vv10710Carbon_fixation	02.07 pentose-phosphate pathway
1606754_at	VIT_01s0011g02000	Serine carboxypeptidase S10		14.13 protein/peptide degradation
1613593_at	VIT_14s0128g00370	Seryl-tRNA synthetase	vv10260Glycine_serine_and_threonine_metabolism vv20970Aminoacyl-tRNA_biosynthesis	12.10 aminoacyl-tRNA-synthetases
1611063_at	VIT_19s0140g00210	SOUL heme-binding		98 CLASSIFICATION NOT YET CLEAR-CUT
1609053_at	VIT_08s0007g01640_2	SOUL heme-binding		34.11.01 photoperception and response
1618357_at	VIT_01s0150g00060	SOUL heme-binding		16.21.01 heme binding
1618306_at	VIT_10s0116g01030	Stigma-specific Stig1		41.03.02 fertilization (pollen hydration, pollen tube guidance, double fertilization of oocyte and endosperm)
1618324_s_at	VIT_03s0180g00110	Stress enhanced protein 1 (SEP1)		99 UNCLASSIFIED PROTEINS
1622191_at	VIT_18s0001g04910	Sulfate transporter 1.3	vv50124Porters_cat_30_to_64	20.01.01.07.05 sulfate transport
1619210_at	VIT_06s0061g00750	Superoxide dismutase [Cu-Zn], chloroplast precursor	vv44146Peroxisome	32.07.07 oxygen and radical detoxification
1615926_at	CB345868	Thioredoxin M-type		02.11 electron transport and membrane-associated energy conservation
1608019_s_at	VIT_18s0001g00820	Thioredoxin-like protein CDSP32		02.11 electron transport and membrane-associated energy conservation
1608606_at	VIT_02s0154g00040	Thylakoid lumenal protein		02.30 photosynthesis
1611476_at	VIT_15s0048g02500	Thylakoid membrane phosphoprotein 14 kda, chloroplast precursor		02.30 photosynthesis
1608132_at	VIT_06s0004g06170	Thylakoid soluble phosphoprotein		99 UNCLASSIFIED PROTEINS
1617531_at	VIT_14s0066g00650	Transducin family protein / WD-40 repeat		30.05 transmembrane signal transduction
1621009_s_at	VIT_16s0050g01990	Unknown		99 UNCLASSIFIED PROTEINS
1610534_at	VIT_19s0014g03220	Unknown protein		99 UNCLASSIFIED PROTEINS
1621735_at	VIT_18s0001g12090	Unknown protein		99 UNCLASSIFIED PROTEINS
1611085_at	VIT_17s0000g07950	Unknown protein		99 UNCLASSIFIED PROTEINS
1607453_at	VIT_17s0000g05250	Unknown protein		99 UNCLASSIFIED PROTEINS
1608437_s_at	VIT_17s0000g03800	Unknown protein		99 UNCLASSIFIED PROTEINS
1617371_at	VIT_14s0108g01440	Unknown protein		99 UNCLASSIFIED PROTEINS
1620152_at	VIT_14s0060g01830	Unknown protein		99 UNCLASSIFIED PROTEINS
1608485_at	VIT_13s0064g00900	Unknown protein		98 CLASSIFICATION NOT YET CLEAR-CUT
1622328_at	VIT_12s0057g01000	Unknown protein		99 UNCLASSIFIED PROTEINS
1615806_at	VIT_10s0116g01810	Unknown protein		99 UNCLASSIFIED PROTEINS
1617533_at	VIT_08s0040g00160	Unknown protein		99 UNCLASSIFIED PROTEINS
1610268_s_at	VIT_08s0007g06480	Unknown protein		99 UNCLASSIFIED PROTEINS
1617280_s_at	VIT_06s0080g00760	Unknown protein		99 UNCLASSIFIED PROTEINS
1616874_at	VIT_06s0004g08380	Unknown protein		99 UNCLASSIFIED PROTEINS
1612135_at	VIT_06s0004g05950	Unknown protein		99 UNCLASSIFIED PROTEINS
1620898_at	VIT_05s0062g00820	Unknown protein		99 UNCLASSIFIED PROTEINS
1611238_at	VIT_04s0023g00720	Unknown protein		98 CLASSIFICATION NOT YET CLEAR-CUT
1611879_at	VIT_04s0008g03760	Unknown protein		99 UNCLASSIFIED PROTEINS
1608443_at	VIT_02s0025g04710	Unknown protein		99 UNCLASSIFIED PROTEINS
1608908_at	VIT_02s0025g02640	Unknown protein		99 UNCLASSIFIED PROTEINS
1614561_at	VIT_02s0025g01470	Unknown protein		99 UNCLASSIFIED PROTEINS
1611346_at	VIT_02s0025g01270	Unknown protein		98 CLASSIFICATION NOT YET CLEAR-CUT
1622089_at	VIT_01s0150g00130	Unknown protein		98 CLASSIFICATION NOT YET CLEAR-CUT
1616809_at	VIT_01s0010g00940	Unknown protein		99 UNCLASSIFIED PROTEINS
1621055_a_at	VIT_00s2377g00010	Unknown protein		98 CLASSIFICATION NOT YET CLEAR-CUT
1608194_at	VIT_00s1547g00010	Unknown protein		98 CLASSIFICATION NOT YET CLEAR-CUT
1617781_at	VIT_00s0357g00090	Unknown protein		99 UNCLASSIFIED PROTEINS
1613017_s_at	VIT_19s0090g01000	VTC2 (vitamin C defective)	vv10053Ascorbate_and_aldarate_metabolism	01.07.01 biosynthesis of vitamins, cofactors, and prosthetic groups
1619772_at	VIT_15s0046g00480	Wax synthase	vv11000Single_reactions	99 UNCLASSIFIED PROTEINS
1614426_at	VIT_05s0062g00250	Xyloglucan endotransglucosylase/hydrolase 15	vv40006Cell_wall	40.01 cell growth / morphogenesis
1618597_at	VIT_01s0010g01170	YGGT		99 UNCLASSIFIED PROTEINS
1609411_at	VIT_06s0004g03070	Zinc finger (C2H2 type) JACKDAW	vv60017C2H2	99 UNCLASSIFIED PROTEINS
1611873_s_at	VIT_08s0007g00150	Zinc finger (C3HC4-type ring finger)	vv60078Other_zf-C3HC4	14.07.05 modification by ubiquitination, deubiquitination

## Sheet: Tab 4C VR_Dormancy_Phase_DEGs
Supplementary Table 4C. Potential dormancy specific genes identified by significant differential expression and phase specificity (VR_Dormancy_Phase_DEGs). Genes may be differentially expressed in other phase(s). Gray shading represents down regulated in VRS relative to VRL.
Probeset	Unique ID	Functional annotation	VitisNet Molecular Networks	Functional Categories
1613815_at	VIT_05s0020g00600	1-cys peroxiredoxin	vv10360Phenylalanine_metabolism vv10680Methane_metabolism	32.07.07 oxygen and radical detoxification
1610733_at	VIT_06s0004g03300	2',3'-cyclic-nucleotide 3'-phosphodiesterase		12.04.01 translation initiation
1609891_at	VIT_00s0301g00050	3'(2') 5'-bisphosphate nucleotidase	vv10920Sulfur_metabolism	30.01.09.11 polyphosphoinositol mediated signal transduction
1609736_at	VIT_10s0003g03090	3-beta hydroxysteroid dehydrogenase	vv10140C21-Steroid_hormone_metabolism	01.03 nucleotide/nucleoside/nucleobase metabolism
1616574_at	VIT_18s0001g14980	3-methyl-2-oxobutanoate dehydrogenase	vv10280Valine_leucine_and_isoleucine_degradation	01 METABOLISM
1616376_at	VIT_04s0023g03100	3-oxo-5-alpha-steroid 4-dehydrogenase, C-terminal	vv10905Brassinosteroid_biosynthesis	99 UNCLASSIFIED PROTEINS
1609984_at	VIT_08s0007g08410	4,5-DOPA dioxygenase extradiol	vv10350Tyrosine_metabolism	01.05.11 aromate metabolism
1614719_at	VIT_08s0040g00670	4-alpha-glucanotransferase	vv10500Starch_and_sucrose_metabolism	01.05.01.01.02 polysaccharide degradation
1612748_at	VIT_07s0031g01540	4-alpha-glucanotransferase	vv10500Starch_and_sucrose_metabolism	01.05.01.01.02 polysaccharide degradation
1614240_at	VIT_16s0050g00390	4-coumarate-CoA ligase	vv10940Phenylpropanoid_biosynthesis vv50104Group_translocators	01.05.12.07 acetyl-CoA pathway
1607566_s_at	VIT_03s0063g02030	4-hydroxy-3-methylbut-2-enyl diphosphate reductase	vv10100Biosynthesis_of_steroids	01.06.01 lipid, fatty acid and isoprenoid biosynthesis
1621372_at	VIT_11s0016g03100	6-phosphogluconate dehydrogenase	vv10030Pentose_phosphate	02.07 pentose-phosphate pathway
1607226_at	VIT_10s0116g00260	AAA-type ATPase		14 PROTEIN FATE (folding, modification, destination)
1617299_at	VIT_15s0046g01640	Abl interactor protein 1 (ABIL1)		30.05 transmembrane signal transduction
1612197_at	VIT_15s0046g03340	Acetyl co-enzyme A carboxylase carboxyltransferase alpha subunit	vv10061Fatty_acid_biosynthesis vv10620Pyruvate_metabolism	99 UNCLASSIFIED PROTEINS
1622091_at	VIT_11s0016g05210	Acetylglucosaminyltransferase	vv11030Glycan_structures-biosynthesis1	14.07.02 modification with sugar residues (e.g. glycosylation, deglycosylation)
1613999_x_at	VIT_16s0050g02220	Acidic endochitinase (CHIB1)	vv10530Aminosugars_metabolism	32.10.07 degradation of foreign (exogenous) polysaccharides
1611682_at	VIT_04s0008g05700	ACT domain-containing protein		01 METABOLISM
1607171_at	VIT_05s0049g00880	Activating signal cointegrator	vv10500Starch_and_sucrose_metabolism vv10790Folate_biosynthesis	99 UNCLASSIFIED PROTEINS
1621511_at	VIT_00s0259g00160	Acyl carrier protein, mitochondrial 3	vv50134Primary_active_transporter_cat_D1	98 CLASSIFICATION NOT YET CLEAR-CUT
1618844_at	VIT_16s0098g01570	Acyl-CoA binding protein 2 (ACBP2)		01.05.12.07 acetyl-CoA pathway
1610754_at	VIT_02s0025g01410	Acyl-CoA synthetase long-chain member 2	vv10071Fatty_acid_metabolism vv44146Peroxisome vv50104Group_translocators	01.05.12.07 acetyl-CoA pathway
1609291_at	VIT_12s0057g01270	Acyl-CoA synthetase long-chain member 8	vv10071Fatty_acid_metabolism vv44146Peroxisome vv50104Group_translocators	01.05.12.07 acetyl-CoA pathway
1619349_at	VIT_14s0171g00160	Adenylate kinase	vv10230Purine_metabolism	02.13.01 anaerobic respiration
1608393_at	VIT_03s0038g04570	ADP-glucose pyrophosphorylase large subunit 1	vv10500Starch_and_sucrose_metabolism	01.05.01.03.02.04 starch biosynthesis
1620568_at	VIT_09s0002g00340	Alanine aminotransferase 2	vv10330Arginine_and_proline_metabolism vv10360Phenylalanine_metabolism	01.01.11.01 metabolism of alanine
1620352_at	VIT_10s0116g01000	Alanine racemase	vv10252Alanine_and_aspartate_metabolism	99 UNCLASSIFIED PROTEINS
1609372_at	VIT_14s0068g01760	Alcohol dehydrogenase	vv10010Glycolysis vv10071Fatty_acid_metabolism vv10350Tyrosine_metabolism	01.05.02 sugar, glucoside, polyol and carboxylate metabolism
1614086_at	VIT_18s0001g15410	Alcohol dehydrogenase 1	vv10010Glycolysis vv10071Fatty_acid_metabolism vv10350Tyrosine_metabolism	32.01 stress response
1608955_at	VIT_07s0005g03780	Alcohol oxidase	vv10680Methane_metabolism	99 UNCLASSIFIED PROTEINS
1610003_a_at	VIT_05s0062g01000	Aldo/keto reductase	vv10040Pentose_glucuronate_interconversion vv10051Fructose_and_mannose_metabolism vv10052Galactose_metabolism vv10561Glycerolipid_metabolism vv10620Pyruvate_metabolism	36.20.18.01 auxin response
1614186_at	VIT_14s0066g00410	Aldose 1-epimerase	vv10010Glycolysis	01.05 C-compound and carbohydrate metabolism
1613188_at	VIT_01s0026g01660	Alpha-amylase isozyme C2 precursor	vv10500Starch_and_sucrose_metabolism	01.05.01.01.02 polysaccharide degradation
1622203_at	VIT_17s0119g00150	Alpha-amylase/subtilisin inhibitor	vv10500Starch_and_sucrose_metabolism	18.02.01.02.03 protease inhibitor
1614206_at	VIT_01s0127g00060	Alpha-glucan water dikinase, chloroplast precursor	vv50108Accessory_factors_involved_in_transport	01.05.01.01.02 polysaccharide degradation
1620134_at	VIT_13s0067g02220	Amino acid permease	vv50123Porters_cat_18_to_29	20.01.07 amino acid transport
1610016_at	VIT_03s0038g02860	Amino acid permease	vv50123Porters_cat_18_to_29	20.01.07 amino acid transport
1620867_at	VIT_10s0003g00900	Anthranilate N-hydroxycinnamoyl/benzoyltransferase	vv10400Phenylalanine_tyrosine_and_tryptophan_biosynthesis	32.01 stress response
1609462_at	VIT_00s0225g00150	Anthranilate phosphoribosyltransferase	vv10400Phenylalanine_tyrosine_and_tryptophan_biosynthesis	01.01.09.06.01 biosynthesis of tryptophan
1621293_at	VIT_06s0004g00170	Antitermination NusB domain-containing		99 UNCLASSIFIED PROTEINS
1617166_s_at	VIT_13s0019g04280	Aquaporin PIP2B	vv50101Channels_and_pores	20.03.01 channel / pore class transport
1617525_at	VIT_17s0000g01690	Argininosuccinate synthase, chloroplast precursor	vv10220Urea_cycle_and_metabolism_of_amino_groups vv10252Alanine_and_aspartate_metabolism vv10330Arginine_and_proline_metabolism	01.01.03.05.01 biosynthesis of arginine
1618307_at	VIT_13s0019g04590	Arsenite-transporting ATPase (ArsA)	vv50131Primary_active_transporter_cat_A2_to_A4	20.09.01 nuclear transport
1621397_at	VIT_04s0008g03770	Aspartate aminotransferase P1	vv10252Alanine_and_aspartate_metabolism vv10272Cysteine_metabolism vv10330Arginine_and_proline_metabolism vv10350Tyrosine_metabolism vv10360Phenylalanine_metabolism vv10400Phenylalanine_tyrosine_and_tryptophan_biosynthesis vv10710Carbon_fixation vv10950Alkaloid_biosynthesis_I	01.01.06.01 metabolism of aspartate
1614985_at	VIT_11s0016g03720	Aspartate aminotransferase, cytoplasmic (Transaminase A)	vv10252Alanine_and_aspartate_metabolism vv10272Cysteine_metabolism vv10330Arginine_and_proline_metabolism vv10350Tyrosine_metabolism vv10360Phenylalanine_metabolism vv10400Phenylalanine_tyrosine_and_tryptophan_biosynthesis vv10710Carbon_fixation vv10950Alkaloid_biosynthesis_I	01.01.06.01 metabolism of aspartate
1612374_at	VIT_10s0003g00660	Assembly factor 1 for F1 component of mitochondrial ATP synthase		99 UNCLASSIFIED PROTEINS
1617681_at	VIT_18s0001g09050	ATP binding domain 1 , member B		41.03.03 embryonal development
1613223_at	VIT_07s0005g01530	ATP-dependent Clp protease proteolytic subunit (ClpP1)		14.13 protein degradation
1621801_a_at	VIT_03s0091g00700	ATP-dependent Clp protease proteolytic subunit (ClpR1) (nClpP5)		14.13 protein degradation
1614456_at	VIT_11s0118g00230	ATSYTE/NTMC2T2.1/NTMC2TYPE2.1/SYTE	vv50109Incompletely_characterized_transport_systems	30.01.09.03 Ca2+ mediated signal transduction
1610034_at	VIT_07s0104g00710	Auxin-binding protein 1 (ABP1)	vv30003Auxin_signaling	36.20.18.01 auxin response
1622301_at	VIT_10s0405g00040	Auxin-responsive protein	vv30003Auxin_signaling	36.20.18.01 auxin response
1615638_at	VIT_14s0083g01140	B12D		99 UNCLASSIFIED PROTEINS
1610020_at	VIT_06s0080g00560	Beta-alanine synthase	vv10220Urea_cycle_and_metabolism_of_amino_groups	01 METABOLISM
1608615_at	VIT_15s0046g02300	Beta-cyanoalanine synthase	vv10272Cysteine_metabolism vv10450Selenoamino_acid_metabolism vv10920Sulfur_metabolism	01.01.09.03.01 biosynthesis of cysteine
1619383_s_at	VIT_07s0031g02480	Beta-galactosidase	vv10052Galactose_metabolism vv10511N-Glycan_degradation vv10600Sphingolipid_metabolism	01.25.01 extracellular polysaccharide degradation
1607007_at	VIT_08s0058g00750	Binding		99 UNCLASSIFIED PROTEINS
1620588_at	VIT_14s0171g00100	Blue (type 1) copper domain		16.17.09 heavy metal binding (Cu, Fe, Zn)
1607082_at, 1612620_at	VIT_17s0000g09790	BT1 (BTB and TAZ domain protein 1)	vv60060TAZ	11.02.03.04.01 transcription activation
1606895_at	VIT_18s0122g01340	BTB/POZ domain-containing protein	vv60093TRAF	16.01 protein binding
1613297_at	VIT_15s0046g03400	C-1-tetrahydrofolate synthase, cytoplasmic	vv10630Glyoxylate_and_dicarboxylate_metabolism vv10670One_carbon_pool_by_folate	01.07 metabolism of vitamins, cofactors, and prosthetic groups
1613542_at	VIT_18s0072g00920	Caffeate 3-O-methyltransferase 1	vv10940Phenylpropanoid_biosynthesis	01.20.35.01 biosynthesis of phenylpropanoids
1614643_at	VIT_03s0063g00140	Caffeoyl-CoA O-methyltransferase	vv10940Phenylpropanoid_biosynthesis	01.20.35.01 biosynthesis of phenylpropanoids
1607939_at	VIT_07s0031g00350	Caffeoyl-CoA O-methyltransferase 1	vv10940Phenylpropanoid_biosynthesis	01.20.35.01 biosynthesis of phenylpropanoids
1612725_at, 16127237_at	VIT_08s0007g02240	Calcium/proton exchanger CAX3	vv50123Porters_cat_18_to_29	20.03.07 antiporters
1608306_at	VIT_17s0000g08460	Carbonic anhydrase, chloroplast precursor	vv10910Nitrogen_metabolism vv50124Porters_cat_30_to_64	02.3 photosynthesis
1616082_at	VIT_03s0017g00270	Carbonic anhydrase, chloroplast precursor	vv10910Nitrogen_metabolism vv50124Porters_cat_30_to_64	02.3 photosynthesis
1609849_at	VIT_11s0103g00250	Carboxyl methylase		01.05 C-compound and carbohydrate metabolism
1607055_at	VIT_18s0001g03150	Cation transport protein chaC	vv50109Incompletely_characterized_transport_systems	20.01.01.01 cation transport (H+, Na+, K+, Ca2+ , NH4+, etc.)
1619091_at	VIT_17s0000g04520	Cell growth defect factor 1		40.10 cell death
1617601_at	VIT_04s0023g02990	Cell growth defect factor 1		32.01 stress response
1611027_at	VIT_09s0002g02320	Cell wall apoplastic invertase	vv10052Galactose_metabolism vv10500Starch_and_sucrose_metabolism	01.25 extracellular metabolism
1606832_at	VIT_12s0028g03610	Cellulase	vv40006Cell_wall	01 METABOLISM
1622791_at	VIT_07s0005g04110	Cellulose synthase CESA4	vv40006Cell_wall	01.05.01.03.02 polysaccharide biosynthesis
1612634_at	VIT_06s0061g00270	Chaperonin GroEL	vv23018RNA_degradation	14.01 protein folding and stabilization
1608853_at	VIT_09s0002g06980	Chloroplast post-illumination chlorophyll fluorescence increase protein		99 UNCLASSIFIED PROTEINS
1616193_at	VIT_09s0002g03170	CHUP1 (chloroplast unusual positioning 1)	vv44810Regulation_of_actin_cytoskeleton	99 UNCLASSIFIED PROTEINS
1613249_at	VIT_19s0176g00140	CID9 (CTC-Interacting Domain 9)		16.03.03 RNA binding
1621181_at	VIT_06s0004g07130	Cinnamoyl-CoA reductase	vv10940Phenylpropanoid_biosynthesis	01.20.35.01.03 biosynthesis of lignins
1615439_at	VIT_03s0180g00260	Cinnamyl alcohol dehydrogenase	vv10940Phenylpropanoid_biosynthesis	01.20.35.01.03 biosynthesis of lignins
1616169_at	VIT_02s0025g03100	Cinnamyl alcohol dehydrogenase	vv10940Phenylpropanoid_biosynthesis	01.20.35.01.03 biosynthesis of lignins
1610875_at	VIT_10s0003g05630	Coatomer subunit epsilon	vv50110Protein_coat	20.09.07 vesicular transport (Golgi network, etc.)
1620607_s_at	VIT_07s0104g01360	Constans-like 13	vv30009Flower_development vv34710Circadian_rhythm vv60014C2C2-CO	11.02.03.04.01 transcription activation
1618305_at	VIT_08s0040g00430	COP9 signalosome complex subunit 2		34.11.01 photoperception and response
1609343_at	VIT_09s0002g07130	CUE domain containing protein		99 UNCLASSIFIED PROTEINS
1615869_at	VIT_12s0034g02000	Cupin		04.02 stored proteins
1614576_s_at	VIT_05s0049g01520	Cyanate hydratase	vv10910Nitrogen_metabolism	01 METABOLISM
1610566_at	VIT_06s0061g01350	Cyclase		99 UNCLASSIFIED PROTEINS
1619581_at	VIT_07s0031g00260	Cyclin delta-3	vv30007Cytokinin_signaling vv44110Cell_cycle	99 UNCLASSIFIED PROTEINS
1610325_at	VIT_17s0000g09570	CYP71A26	vv10902Monoterpenoid_biosynthesis	32.07 detoxification
1612351_at	VIT_02s0025g04850	CYP76B1		01.20 secondary metabolism
1621885_at	VIT_06s0004g06210	CYP86A1		01.06.05 fatty acid metabolism
1619034_at	VIT_15s0048g01950	CYP87A3		01 METABOLISM
1615852_a_at	VIT_13s0067g03810	Cytochrome c oxidase subunit 6b (COX6b)	vv10190Oxidative_phosphorylation vv50135Primary_active_transporter_cat_D3_to_E2	02.13.03 aerobic respiration
1609793_at	VIT_17s0000g04890	D-aminoacyl-tRNA deacylase GEKO1		99 UNCLASSIFIED PROTEINS
1608591_at	VIT_05s0020g01130	DEAD/DEAH box helicase	vv23040Spliceosome vv50133Primary_active_transporter_cat_A9_to_A18	11.02.03 mRNA synthesis
1621667_at	VIT_18s0001g05650	DEAD-box ATP-dependent RNA helicase 27		99 UNCLASSIFIED PROTEINS
1618291_at	VIT_18s0001g14540	DEAD-box ATP-dependent RNA helicase 28	vv23040Spliceosome vv50133Primary_active_transporter_cat_A9_to_A18	99 UNCLASSIFIED PROTEINS
1622694_at	VIT_19s0085g00630	Defective in cullin neddylation DCN1 protein 2		99 UNCLASSIFIED PROTEINS
1614788_at	VIT_04s0023g02480	Dehydrin 1b		36.20.35.09.05 osmotic response
1620752_s_at	VIT_01s0011g06450	Deoxymugineic acid synthase	vv10271Methionine_metabolism	01.20 secondary metabolism
1615348_at	VIT_07s0005g01410	Dimethyladenosine transferase		10.01.05.01 DNA repair
1618326_x_at	VIT_06s0004g01020	Dirigent protein		32.05.01 resistance proteins
1606456_at	VIT_19s0027g01520	DNA topoisomerase I		10.01.03 DNA synthesis and replication
1609940_at	VIT_00s0259g00210	DNA-binding protein	vv60062Trihelix	11.02.03.04 transcriptional control
1607383_at	VIT_15s0046g00090	DNA-directed RNA polymerase III subunit C11	vv23020RNA_polymerase	11.02.03.01 general transcription activities
1622758_at	VIT_13s0064g01360	DnaJ homolog, subfamily A, member 3	vv50132Primary_active_transporter_cat_A5_to_A8	14.01 protein folding and stabilization
1615083_at	VIT_15s0046g00150	DOF affecting germination 1	vv60015C2C2-DOF	16.03.01 DNA binding
1621018_at	VIT_18s0001g07670	DsRNA-binding protein LH1 HYL1	vv30001ABA_signaling	99 UNCLASSIFIED PROTEINS
1616474_at	VIT_08s0007g03040	E8 protein	vv30008Ethylene_signaling	36.20.18.02 ethylene response
1621334_at	VIT_04s0079g00610	Early nodulin ENOD18 protein		32.01 stress response
1621720_at	VIT_15s0021g02450	Elongation factor G		12.04.02 translation elongation
1620890_at	VIT_13s0067g01250	Em protein GEA6 (EM6)		32.01.03 osmotic and salt stress response
1620276_at	VIT_08s0007g05580	Embryo-abundant protein		36.20.35.09.05 osmotic response
1618491_s_at	VIT_07s0104g00440	Endo-1,3;1,4-beta-D-glucanase precursor		32.01 stress response
1609165_at	VIT_07s0104g00420	Endo-1,3;1,4-beta-D-glucanase precursor		32.01 stress response
1618866_s_at	VIT_05s0020g02540	Endo-1,3;1,4-beta-D-glucanase precursor		32.01 stress response
1607647_at	VIT_03s0038g03400	Endochitinase 1, basic	vv10530Aminosugars_metabolism	32.10.07 degradation of foreign (exogenous) polysaccharides
1621629_at	VIT_11s0149g00030	Endomembrane protein 70		20.09.07 vesicular transport (Golgi network, etc.)
1606997_at	VIT_11s0037g00210	Endomembrane protein 70, TM4 ;		20.09.07 vesicular transport (Golgi network, etc.)
1618915_at	VIT_14s0036g00840	Endoribonuclease L-PSP		11.04 RNA processing
1608531_at	GSVIVT00010125001	ER lumen protein retaining receptor		20.01.10 protein transport
1620651_at	VIT_09s0002g05730	Esterase		01.06 lipid, fatty acid and isoprenoid metabolism
1608315_at	VIT_18s0001g10150	Ethylene-responsive transcription factor ERF011	vv30008Ethylene_signaling vv60017C2H2	11.02.03.04.01 transcription activation
1618321_at	VIT_18s0089g00360	Eukaryotic translation initiation factor SUI1		12.04.01 translation initiation
1622479_a_at	VIT_17s0000g08490	Exosome complex component RRP40	vv23018RNA_degradation	11.04 RNA processing
1622641_at	VIT_01s0011g04830	Extensin	vv40006Cell_wall	42.01 cell wall
1610457_a_at	VIT_15s0048g01920	F-box family protein		99 UNCLASSIFIED PROTEINS
1614496_at	VIT_09s0002g08660	F-box protein (FBL14)		30.01 cellular signalling
1610045_at	VIT_00s0214g00090	F-box protein PP2-B10 (Protein phloem protein 2-like B10)		99 UNCLASSIFIED PROTEINS
1610935_at	VIT_17s0000g03910	flavonoid 3-monooxygenase	vv10941Flavonoid_biosynthesis	01.20 secondary metabolism
1608791_at	VIT_18s0001g03430	Flavonol synthase	vv10941Flavonoid_biosynthesis	01.20.35.01 biosynthesis of phenylpropanoids
1618924_at	VIT_04s0023g02830	forkhead-associated domain-containing protein	vv60028FHA	14.07 protein modification
1621855_at	VIT_08s0007g01640	Fructokinase	vv10051Fructose_and_mannose_metabolism vv10500Starch_and_sucrose_metabolism	01.05.01.03.01 sugar, glucoside, polyol and carboxylate anabolism
1608614_at	VIT_08s0007g03830	fructose-bisphosphate aldolase cytoplasmic isozyme	vv10010Glycolysis vv10030Pentose_phosphate vv10051Fructose_and_mannose_metabolism vv10710Carbon_fixation	02.01 glycolysis and gluconeogenesis
1612130_at	VIT_14s0068g01590	Geranylgeranylated protein ATGP4		01.06.06 isoprenoid metabolism
1611611_at	GSVIVT00034091001	Germin protein precursor		01.25 extracellular metabolism
1616961_at	VIT_06s0004g06790	Gibberellin 2-beta-dioxygenase 7	vv10904Diterpenoid_biosynthesis	36.20.18.03 gibberellic acid response
1618081_at	VIT_11s0016g03200	Gibberellin oxidase	vv10904Diterpenoid_biosynthesis	20.01.15 electron transport
1620209_at	VIT_19s0177g00300	Glucose 6 phosphate/phosphate translocator-like protein	vv50122Porters_cat_7_to_17	20.01.03 C-compound and carbohydrate transport
1610248_at	VIT_14s0171g00490	Glucose-6-phosphate 1-dehydrogenase, cytoplasmic isoform	vv10030Pentose_phosphate vv10480Glutathione_metabolism	02.07 pentose-phosphate pathway
1610801_at, 1608251_at	VIT_17s0000g00920	Glutamate decarboxylase 1 (GAD 1)	vv10251Glutamate_metabolism vv10252Alanine_and_aspartate_metabolism vv10410Beta-alanine_metabolism vv10650Butanoate_metabolism	01.01.03.02 metabolism of glutamate
1622090_at	VIT_17s0000g08670	Glutaredoxin		32.01 stress response
1612424_at	VIT_07s0005g00030	Glutathione S-transferase 8 GSTF8	vv10480Glutathione_metabolism	32.07.07.03 glutathione conjugation reaction
1609167_at	VIT_12s0035g02110	Glutathione S-transferase Z1 GSTZ1	vv10480Glutathione_metabolism	32.07.07.03 glutathione conjugation reaction
1616654_x_at	VIT_00s0415g00040	Glycine-rich protein		99 UNCLASSIFIED PROTEINS
1616587_at	VIT_14s0066g00350	Glycosyl transferase family 17 beta 1,4 N-acetylglucosaminyltransferase	vv10510N-Glycan_biosynthesis vv11030Glycan_structures-biosynthesis1	01.05 C-compound and carbohydrate metabolism
1619192_at	GSVIVT01008368001	Glycosyl transferaseHGA1		99 UNCLASSIFIED PROTEINS
1609354_at	VIT_04s0008g03890	GTP binding protein EngB		30.01.05.05.01 small GTPase mediated signal transduction
1610384_s_at	VIT_01s0011g05230	GTPase activating protein		30.01.05.05.01 small GTPase mediated signal transduction
1620593_at	VIT_10s0003g05020	GTP-binding protein obg		30.01.05.05 G-protein mediated signal transduction
1612252_at	VIT_18s0001g08890	Haemolysin-III related		99 UNCLASSIFIED PROTEINS
1611643_at	VIT_08s0007g02360	Harpin inducing protein 1-like 9		32.01 stress response
1621652_at	VIT_06s0004g05770	Heat shock protein 17.6 kDa class I	vv24141Protein_processing_in_endoplasmic_reticulum	14.01 protein folding and stabilization
1620985_at	VIT_16s0098g01060	Heat shock protein 26a, chloroplast		14.01 protein folding and stabilization
1614692_at	VIT_01s0010g00680	Heat shock protein 81-1	vv24141Protein_processing_in_endoplasmic_reticulum vv34626Plant-pathogen_interaction	14.01 protein folding and stabilization
1615095_at	VIT_16s0013g00290	Heat shock protein binding		14.01 protein folding and stabilization
1609222_at	VIT_18s0089g01270	Heat shock protein precursor 22.0 kDa class IV	vv24141Protein_processing_in_endoplasmic_reticulum	14.01 protein folding and stabilization
1620918_at	VIT_07s0005g00050	Heavy-metal-associated domain-containing protein		16.17 metal binding
1621671_at	VIT_06s0004g02950	Helicase conserved C-terminal domain containing protein		99 UNCLASSIFIED PROTEINS
1612716_at	VIT_17s0000g10190	Histone acetyltransferase ELP3	vv60082GNAT	10.01.03.01 DNA topology
1620172_at	VIT_01s0026g01530	Homeobox protein 54	vv60034HB	11.02.03.04 transcriptional control
1613292_s_at	VIT_15s0021g02030	Homoserine dehydrogenase	vv10260Glycine_serine_and_threonine_metabolism vv10300Lysine_biosynthesis	99 UNCLASSIFIED PROTEINS
1615008_at	VIT_17s0000g02210	Hsp70 interacting protein		14.01 protein folding and stabilization
1613948_at	VIT_08s0007g00740	Hsp70-interacting protein	vv24141Protein_processing_in_endoplasmic_reticulum	14.04 protein targeting, sorting and translocation
1612741_at	VIT_06s0004g00950	HUB2 (histone mono-ubiquitination 2)	vv60078Other_zf-C3HC4	99 UNCLASSIFIED PROTEINS
1620271_at	VIT_17s0000g01080	HVA22E (HVA22-like protein E)	vv30001ABA_signaling	99 UNCLASSIFIED PROTEINS
1611029_at	GSVIVT00016509001	Hydroxyproline-rich glycoprotein	vv40006Cell_wall	99 UNCLASSIFIED PROTEINS
1614762_at, 1620225_s_at	TC70463	Hydroxyproline-rich glycoprotein GAS31 precursor		42.01 cell wall
1616127_at	VIT_13s0067g02300	Hypoxia-responsive		99 UNCLASSIFIED PROTEINS
1608381_at	VIT_01s0011g03660	IMP dehydrogenase/GMP reductase	vv10230Purine_metabolism	98 CLASSIFICATION NOT YET CLEAR-CUT
1621567_at	VIT_11s0016g03110	Import inner membrane translocase subunit Tim17, Mitochondrial	vv50132Primary_active_transporter_cat_A5_to_A8	20.01.10 protein transport
1615963_s_at	VIT_16s0098g00610	Import inner membrane translocase subunit Tim17/Tim22/Tim23	vv50132Primary_active_transporter_cat_A5_to_A8	99 UNCLASSIFIED PROTEINS
1620866_at	VIT_00s0184g00020	Import inner membrane translocase subunit Tim17/Tim22/Tim23	vv50132Primary_active_transporter_cat_A5_to_A8	99 UNCLASSIFIED PROTEINS
1619139_at	VIT_07s0005g04240	Import receptor subunit TOM22 homolog 2, Mitochondrial	vv50132Primary_active_transporter_cat_A5_to_A8	20.09.04 mitochondrial transport
1607288_at	VIT_05s0020g05000	Inhibitor of trypsin and hageman factor (CMTI-V)		18.02.01.02.03 protease inhibitor
1608772_at	VIT_07s0005g03290	Inorganic phosphate transporter 1-4	vv50121Porters_cat_1_to_6	20.01.01.07.07 phosphate transport
1608460_at	VIT_17s0000g02440	Integral membrane protein		99 UNCLASSIFIED PROTEINS
1613987_s_at	VIT_08s0007g03400	Iron-sulfur cluster assembly complex protein		42.26.03 chloroplast
1620165_at	VIT_18s0001g06520	Isoamylase protein.	vv10500Starch_and_sucrose_metabolism	01.05.01.01.02 polysaccharide degradation
1620469_at	VIT_10s0003g00470	Isoflavone methyltransferase/ Orcinol O-methyltransferase 1 oomt1	vv10943Isoflavonoid_biosynthesis	01.20 secondary metabolism
1611056_at	GSVIVT00011128001	Isopentenyltransferase 2	vv10908Zeatin_biosynthesis	11.04.02 tRNA processing
1619037_at	VIT_12s0028g00250	Isoprenylcysteine carboxyl methyltransferase	vv10271Methionine_metabolism	01 METABOLISM
1620309_at	VIT_01s0011g05900	Jasmonate O-methyltransferase	vv10592alpha-Linolenic_acid_metabolism	36.20.18.99 other plant signalling molecules response (jasmonic acid, salicylic acid etc.)
1610806_at	VIT_18s0117g00450	Laccase	vv11000Single_reactions vv50109Incompletely_characterized_transport_systems	01 METABOLISM
1612706_at	VIT_18s0001g00680	Laccase	vv11000Single_reactions vv50109Incompletely_characterized_transport_systems	01 METABOLISM
1612866_at	VIT_09s0002g06430	Lactoylglutathione lyase	vv10620Pyruvate_metabolism	32.01 stress response
1611993_at	VIT_03s0038g02320	L-ascorbate peroxidase.	vv10053Ascorbate_and_aldarate_metabolism	32.07.07 oxygen and radical detoxification
1608715_at	VIT_09s0002g06070	Late embryogenesis abundant protein		32.01.03 osmotic and salt stress response
1607519_at	VIT_08s0007g04240	Late embryogenesis abundant protein		32.01 stress response
1610224_at	VIT_13s0067g01180	Leaf senescence related		99 UNCLASSIFIED PROTEINS
1614319_at	VIT_13s0019g02040	Lectin protein kinase		30.01.05.01 protein kinase
1620346_at	VIT_05s0094g01070	Leucine zipper-EF-hand containing transmembrane protein 1	vv50125Porters_cat_66_to_94	30.01.09.03 Ca2+ mediated signal transduction
1612988_at	VIT_08s0040g00520	Leucine-rich repeat protein kinase		30.05.02.22 Tl-receptor (LRR proteins) signalling pathway
1609571_at	VIT_04s0023g01030	LIM domain containing protein	vv60040LIM	32.05.01 resistance proteins
1621893_at	VIT_17s0000g04050	Lipase family		01.06 lipid, fatty acid and isoprenoid metabolism
1616775_at	VIT_17s0000g06290	Lipase GDSL		01.06.04 degradation of lipids, fatty acids and isoprenoids
1613103_at	VIT_08s0007g03670	Lipase GDSL		01 METABOLISM
1613564_at	VIT_07s0191g00170	LMBR1 integral membrane		99 UNCLASSIFIED PROTEINS
1619596_at	VIT_07s0005g06380	LUG (LEUNIG)	vv30009Flower_development vv60041LUG	41.03.07 flower development
1617677_at	VIT_00s0373g00040	Malate dehydrogenase Glyoxysomal	vv10020Citrate_cycle vv10620Pyruvate_metabolism vv10630Glyoxylate_and_dicarboxylate_metabolism vv10710Carbon_fixation vv10720Reductive_carboxylate_cycle	02.01 glycolysis and gluconeogenesis
1611972_s_at	VIT_08s0058g00180	Male sterility 2 (MS2)		20.01.15 electron transport
1611667_at	VIT_07s0031g00330	MAP3K protein kinase		30.01 cellular signalling
1619081_at	VIT_17s0000g02970	MATE efflux family protein	vv50125Porters_cat_66_to_94	20.03.07 antiporters
1621987_at	VIT_10s0116g01880	MATE efflux family protein	vv50125Porters_cat_66_to_94	20.01.27 drug transport
1621768_at	VIT_09s0054g01590	Membrane related protein CP5		99 UNCLASSIFIED PROTEINS
1607361_at	VIT_17s0000g09780	Methionine sulfoxide reductase A	vv10271Methionine_metabolism	32.01.01 oxidative stress response
1612888_at	VIT_06s0004g04780	Methyl-CpG-binding domain-containing protein		10.01.09 DNA restriction or modification
1619810_at	VIT_03s0132g00200	Methylmalonate-semialdehyde dehydrogenase	vv10280Valine_leucine_and_isoleucine_degradation vv10640Propanoate_metabolism vv50101Channels_and_pores	32.01.01 oxidative stress response
1621896_at	VIT_14s0030g01370	Methyltransferase type 12		01.01.06.05 metabolism of methionine
1610839_at	VIT_14s0128g00390	Mitochondrial FAD carrier	vv50123Porters_cat_18_to_29	20.09.04 mitochondrial transport
1612890_at	VIT_09s0002g03770	Mitotic phosphoprotein N' end (MPPN)	vv23013RNA_transport vv44110Cell_cycle	99 UNCLASSIFIED PROTEINS
1613745_s_at	VIT_00s0324g00040	Molecular chaperone DnaJ	vv50132Primary_active_transporter_cat_A5_to_A8	14.01 protein folding and stabilization
1614996_at	VIT_09s0002g08940	MOS3/PRE/SAR3 (suppressor of AUXIN resistance3)	vv30003Auxin_signaling	20.09.01 nuclear transport
1622064_at	VIT_07s0005g03340	Myb domain protein 14	vv60044MYB	11.02.03.04.01 transcription activation
1621475_at	VIT_17s0000g09080	Myb domain protein 4	vv60044MYB	99 UNCLASSIFIED PROTEINS
1617116_s_at	VIT_09s0002g02940	Myo-inositol oxygenase 1	vv10562Inositol_phosphate_metabolism	98 CLASSIFICATION NOT YET CLEAR-CUT
1609172_at	VIT_19s0014g03290	NAC domain containing protein 19	vv60046NAC	11.02.03.04.01 transcription activation
1608664_s_at	VIT_13s0019g05240	NAC domain-containing protein 78	vv60046NAC	11.02.03.04.01 transcription activation
1614742_at	VIT_03s0063g01110	N-acetyl-gamma-glutamyl-phosphate reductase, chloroplast precursor	vv10220Urea_cycle_and_metabolism_of_amino_groups	01.01.06.06 metabolism of lysine
1618890_at	VIT_07s0031g01750	N-acetyltransferase 10	vv23008Ribosome_biogenesis_in_Eukaryotes	30.01 cellular signalling
1610869_at, 1611911_at	VIT_19s0027g00780	NADH dehydrogenase (ubiquinone) flavoprotein 1	vv10190Oxidative_phosphorylation vv50134Primary_active_transporter_cat_D1	02.13.03 aerobic respiration
1613436_at	VIT_18s0001g01660	NADH dehydrogenase I subunit M	vv10190Oxidative_phosphorylation vv50134Primary_active_transporter_cat_D1	99 UNCLASSIFIED PROTEINS
1610158_at	VIT_13s0067g00160	NADPH2:quinone reductase	vv10740Riboflavin_metabolism	02.30 photosynthesis
1616748_at	VIT_16s0098g00830	Nascent polypeptide associated complex alpha chain		20.01.10 protein transport
1615720_s_at	VIT_08s0105g00270	NC domain-containing protein		98 CLASSIFICATION NOT YET CLEAR-CUT
1611852_at	VIT_00s0270g00030	NC domain-containing protein		99 UNCLASSIFIED PROTEINS
1622360_at	VIT_02s0033g00800	Nitrilase 4 (NIT4)	vv10910Nitrogen_metabolism	36.20.18.01 auxin response
1614821_at	VIT_12s0035g00770	Nitrogen fixation NifU		01 METABOLISM
1622846_x_at	VIT_19s0085g00360	No hit		99 UNCLASSIFIED PROTEINS
1608743_at	VIT_19s0015g00540	No hit		42.01 cell wall
1612224_s_at	VIT_18s0001g08760	No hit		40.02.03.05 growth factors
1606894_at	VIT_11s0016g04800	No hit		99 UNCLASSIFIED PROTEINS
1610894_at	VIT_08s0007g05720	No hit		98 CLASSIFICATION NOT YET CLEAR-CUT
1615641_at	VIT_08s0007g00950	No hit		99 UNCLASSIFIED PROTEINS
1606934_at	VIT_07s0005g02080	No hit		99 UNCLASSIFIED PROTEINS
1613275_at	VIT_05s0102g00600	No hit		99 UNCLASSIFIED PROTEINS
1622486_at	VIT_05s0077g00130	No hit		98 CLASSIFICATION NOT YET CLEAR-CUT
1617579_at	VIT_05s0020g00840	No hit		32.01.03 osmotic and salt stress response
1615548_at	VIT_01s0137g00790	No hit		99 UNCLASSIFIED PROTEINS
1611269_s_at	TC70611	No hit		14.07.03 modification by phosphorylation, dephosphorylation, autophosphorylation
1613865_at	TC68430	No hit		99 UNCLASSIFIED PROTEINS
1610094_at	TC67003	No hit		99 UNCLASSIFIED PROTEINS
1611147_at	TC66867	No hit		99 UNCLASSIFIED PROTEINS
1608732_at	TC66784	No hit		99 UNCLASSIFIED PROTEINS
1613845_at	TC65948	No hit		99 UNCLASSIFIED PROTEINS
1614363_at, 1622231_at	GSVIVT00037490001	No hit		20.01.13 lipid transport
1617507_s_at	CF206215	No hit		99 UNCLASSIFIED PROTEINS
1615555_at	CF205841	No hit		99 UNCLASSIFIED PROTEINS
1620692_at	CF202341	No hit		99 UNCLASSIFIED PROTEINS
1613439_s_at	CF202132	No hit		99 UNCLASSIFIED PROTEINS
1607351_at	CD802351	No hit		99 UNCLASSIFIED PROTEINS
1606867_s_at	CA809198	No hit		99 UNCLASSIFIED PROTEINS
1616866_at, 1610696_s_at	VIT_09s0002g08430	Nodulin		98 CLASSIFICATION NOT YET CLEAR-CUT
1616035_at	VIT_01s0026g00360	Nodulin MtN21 family	vv50122Porters_cat_7_to_17	99 UNCLASSIFIED PROTEINS
1607725_at	VIT_18s0001g15330	Nodulin MtN3 family		99 UNCLASSIFIED PROTEINS
1614654_at	VIT_19s0014g02990	Nuclear GTP-binding protein NUG2	vv23008Ribosome_biogenesis_in_Eukaryotes	30.01.05.05.01 small GTPase mediated signal transduction
1621922_at	VIT_09s0002g01590	Nuclear transcription factor Y subunit A-8	vv60021CCAAT	99 UNCLASSIFIED PROTEINS
1613912_at	VIT_08s0007g08250	Nuclear transcription factor Y subunit A-9	vv60021CCAAT	11.02.03.04.01 transcription activation
1612876_at	VIT_18s0001g11260	Nucleobase-ascorbate transporter 3 (NAT3)	vv50124Porters_cat_30_to_64	20.01.25 vitamin/cofactor transport
1619160_s_at	VIT_02s0025g01500	Nucleoside diphosphate kinase 3, (NDK3)	vv10230Purine_metabolism vv10240Pyrimidine_metabolism	01.03 nucleotide metabolism
1613476_at	VIT_16s0022g01560	Nucleotide-sensitive chloride conductance regulator (ICln)	vv23013RNA_transport vv50101Channels_and_pores	99 UNCLASSIFIED PROTEINS
1614697_at	VIT_14s0066g00700	Oleosin H-isoform		99 UNCLASSIFIED PROTEINS
1622225_at	VIT_16s0013g00880	Oleosin OLE-4		99 UNCLASSIFIED PROTEINS
1608903_at	VIT_04s0008g02930	Oligouridylate binding protein 1B UBP1B		16.03.03 RNA binding
1616413_at	VIT_02s0025g04340	Osmotin		41.03.08 fruit development and ripening
1622129_s_at	GSVIVT00012826001	PAP/fibrillin family		32.01 stress response
1614422_at	VIT_01s0011g01620	ParB nuclease domain-containing protein		16.03.01 DNA binding
1607963_at	VIT_17s0000g04320	Partner of Nob1		11.04.01 rRNA processing
1610445_at	VIT_16s0022g02040	PBS2 (PPHB susceptible 2)	vv34626Plant-pathogen_interaction	36.20.16 plant defense response
1612435_s_at	VIT_09s0002g04490	PDX1 (pyridoxine biosynthesis 1.3)	vv10750Vitamin_B6_metabolism	01.07.01 biosynthesis of vitamins, cofactors, and prosthetic groups
1612672_at	VIT_10s0116g00590	Pectinesterase family	vv40006Cell_wall	01.25 extracellular metabolism
1621477_s_at	VIT_05s0062g01160	Pectinesterase family	vv40006Cell_wall	99 UNCLASSIFIED PROTEINS
1617537_at	VIT_18s0001g07920	Pentatricopeptide (PPR) repeat-containing		11.02.03 mRNA synthesis
1619852_s_at	VIT_05s0029g00240	Pentatricopeptide (PPR) repeat-containing		16 PROTEIN WITH BINDING FUNCTION OR COFACTOR REQUIREMENT (structural or catalytic)
1613525_at	VIT_00s0771g00010	Pentatricopeptide (PPR) repeat-containing protein		99 UNCLASSIFIED PROTEINS
1612906_at	VIT_01s0150g00200	Peptidyl-prolyl cis-trans isomerase, FKBP-type		14.01 protein folding and stabilization
1619329_at	VIT_14s0006g02750	Peptidyl-tRNA hydrolase		11.04.03.01 splicing
1621431_at	VIT_06s0004g07770	Peroxidase	vv10360Phenylalanine_metabolism vv10680Methane_metabolism	32.07.07 oxygen and radical detoxification
1607335_at	VIT_05s0020g02850	Peroxiredoxin-5		32.07.07 oxygen and radical detoxification
1619271_at	VIT_05s0020g03420	PHD finger transcription factor	vv60048PHD	99 UNCLASSIFIED PROTEINS
1610206_at	VIT_08s0040g01710	Phenylalanine ammonia-lyase	vv10350Tyrosine_metabolism vv10360Phenylalanine_metabolism vv10910Nitrogen_metabolism vv10940Phenylpropanoid_biosynthesis	01.20.35.01 biosynthesis of phenylpropanoids
1608225_s_at	VIT_13s0067g03260	Pheophorbidase	vv10860Porphyrin_and_chlorophyll_metabolism	01 METABOLISM
1607848_at	VIT_09s0002g02450	Phosphatase		01.04 phosphate metabolism
1614590_at	VIT_13s0067g03440	Phosphatidylglycerolphosphate synthase (PGS1)	vv10564Glycerophospholipid_metabolism	01.06.01.01 phospholipid biosynthesis
1617071_at	VIT_17s0000g04780	Phosphatidylinositol 4-kinase type-II	vv10562Inositol_phosphate_metabolism vv34070Phosphatidylinositol_signaling_system	99 UNCLASSIFIED PROTEINS
1622309_at	VIT_11s0078g00250	Phosphoethanolamine cytidylyltransferase	vv10564Glycerophospholipid_metabolism	01.06.01.01 phospholipid biosynthesis
1610868_s_at	VIT_19s0085g00370	Phosphoglycerate kinase, cytosolic	vv10010Glycolysis vv10710Carbon_fixation	02.01 glycolysis and gluconeogenesis
1611394_at	VIT_17s0000g08200	Phosphoglycerate/bisphosphoglycerate mutase	vv10010Glycolysis	02.01 glycolysis and gluconeogenesis
1618637_at	VIT_18s0072g01170	Phosphoribosylanthranilate transferase	vv10400Phenylalanine_tyrosine_and_tryptophan_biosynthesis	01.01.09.04.01 biosynthesis of phenylalanine
1620208_at	VIT_17s0000g05060	Phytochelatin synthetase	vv10251Glutamate_metabolism	32.05.01.03.03 inorganic chemical agent resistance (e.g. heavy metals)
1612251_at	VIT_14s0006g02510	Plastid movement impaired 15 (PMI15)		98 CLASSIFICATION NOT YET CLEAR-CUT
1615959_at	VIT_18s0001g03880	Polcalcin		30.01.09.03 Ca2+ mediated signal transduction
1610756_at	VIT_06s0004g01750	Polygalacturonase inhibitor protein		32.01 stress response
1615343_at	VIT_01s0011g01300	Polygalacturonase QRT3	vv40006Cell_wall	99 UNCLASSIFIED PROTEINS
1614604_at	VIT_08s0058g00560	Prenylated rab acceptor (PRA1)		20.01.10 protein transport
1607590_at	VIT_09s0002g08260	PRLI-interacting factor L	vv50109Incompletely_characterized_transport_systems	01.07.01 biosynthesis of vitamins, cofactors, and prosthetic groups
1611014_at	VIT_15s0048g02350	Prohibitin 1	vv50108Accessory_factors_involved_in_transport	99 UNCLASSIFIED PROTEINS
1620007_at	VIT_18s0001g01120	Proteasome 26S regulatory subunit S3 (RPN3)	vv23050Proteasome	14.13.01.01 proteasomal degradation (ubiquitin/proteasomal pathway)
1610526_at	VIT_15s0021g00090	Protein binding		14.13.01.01 proteasomal degradation (ubiquitin/proteasomal pathway)
1606927_at	VIT_12s0035g00310	Protein kinase SPK-3 ASK1	vv30001ABA_signaling vv30009Flower_development	14.07.03 modification by phosphorylation, dephosphorylation, autophosphorylation
1608193_s_at	VIT_00s0199g00300	Protein transport protein SFT1	vv24130SNARE_interactions_in_vesicular_transport	20.09.07.27 vesicle fusion
1609305_at	VIT_00s0250g00020	Protein tyrosine phosphatase		14.07.03 modification by phosphorylation, dephosphorylation, autophosphorylation
1619565_at	VIT_13s0019g02360	Pyrroline-5-carboxylate synthetase	vv10220Urea_cycle_and_metabolism_of_amino_groups	01.01.03.03.01 biosynthesis of proline
1621682_s_at	VIT_08s0217g00100	Pyruvate decarboxylase isozyme 2	vv10010Glycolysis	02.01 glycolysis and gluconeogenesis
1614105_at	VIT_09s0018g01940	Pyruvate dehydrogenase E1 component alpha subunit	vv10010Glycolysis vv10252Alanine_and_aspartate_metabolism vv10290Valine_leucine_and_isoleucine_biosynthesis vv10620Pyruvate_metabolism vv10650Butanoate_metabolism vv11002Auxin_biosynthesis	02.13.03 aerobic respiration
1606774_at	VIT_10s0071g01060	Pyruvate kinase	vv10010Glycolysis vv10230Purine_metabolism vv10620Pyruvate_metabolism vv10710Carbon_fixation	02.01 glycolysis and gluconeogenesis
1618348_at	VIT_19s0014g01160	RAB GTPase RAB11		30.01.05.05 G-protein mediated signal transduction
1611927_at	VIT_02s0025g04060	Rab/Ypt GTPase Ara4-interacting protein		99 UNCLASSIFIED PROTEINS
1609619_at	VIT_04s0008g05030	Ras GTP-binding protein (RAN3)	vv23008Ribosome_biogenesis_in_Eukaryotes vv23013RNA_transport vv50112Nuclear_pore_complex	30.01.05.05.01 small GTPase mediated signal transduction
1620046_at	VIT_16s0039g00700	RCP1 (root cap 1)	vv50125Porters_cat_66_to_94	20.01.03 C-compound and carbohydrate transport
1611190_s_at	VIT_16s0100g01110	Resveratrol synthase (RS1)	vv10940Phenylpropanoid_biosynthesis	01.20.35.01.05 biosynthesis of stilbenes, flavonoids
1613007_at	VIT_17s0000g09640	RGLG2 (ring Domain LIGASE2)	vv50004Auxin_transport	30.01.05.01 protein kinase cascades
1619165_at	VIT_14s0006g03260	Rhomboid		30.05.01.12 transmembrane receptor protein tyrosine kinase signalling pathways
1617451_at	VIT_07s0031g02150	Ribosomal protein L11	vv23010Ribosome	12.01.01 ribosomal proteins
1612458_at	VIT_16s0013g02020	Ribosomal protein L15e	vv23010Ribosome	12.01.01 ribosomal proteins
1620354_at	VIT_14s0060g02050	Ribosomal protein L22-2 (RPL22B) 60S	vv23010Ribosome	12.01.01 ribosomal proteins
1607702_at	VIT_07s0151g00660	Ribosomal protein L24 (At5g23535) 50S	vv23010Ribosome	12.01.01 ribosomal proteins
1621233_at	VIT_03s0063g02580	Ribosomal protein L27	vv23010Ribosome	12.01.01 ribosomal proteins
1610389_s_at	VIT_01s0011g01820	Ribosomal protein L27 (RPL27C) 60S	vv23010Ribosome	12.01.01 ribosomal proteins
1609318_at	VIT_17s0000g09110	Ribosomal protein L27A (RPL27aC) 60S	vv23010Ribosome	12.01.01 ribosomal proteins
1613631_at	VIT_13s0064g00850	Ribosomal protein L30 (RPL30B) 60S	vv23010Ribosome	12.01.01 ribosomal proteins
1609096_at	VIT_09s0002g01660	Ribosomal protein L34	vv23010Ribosome	99 UNCLASSIFIED PROTEINS
1611700_at	VIT_05s0094g00450	Ribosomal protein L51/S25/CI-B8	vv23010Ribosome	02.13.03 aerobic respiration
1611286_s_at	VIT_09s0054g00030	Ribosomal protein L7 (RPL7D) 60S	vv23010Ribosome	12.01.01 ribosomal proteins
1621535_s_at	VIT_04s0023g03210	Ribosomal protein L8 (RPL8C) 60S	vv23010Ribosome	12.01.01 ribosomal proteins
1619598_at	VIT_04s0008g06220	Ribosomal protein S11 (RPS11C) 40S	vv23010Ribosome	14.13 protein/peptide degradation
1618365_at	VIT_10s0003g03180_2	Ribosomal protein S14 (RPS14C) 40S	vv23010Ribosome	12.01.01 ribosomal proteins
1622177_s_at	VIT_06s0004g07940	Ribosomal protein S26 (RPS26C) 40S	vv23010Ribosome	99 UNCLASSIFIED PROTEINS
1620659_at	VIT_06s0080g00440	Ribosomal protein S9	vv23010Ribosome	12.01.01 ribosomal proteins
1621771_at	VIT_09s0002g00610	Ribosomal protein SA (RPSaB) 40S	vv23010Ribosome	12.01.01 ribosomal proteins
1609685_at	VIT_03s0038g00910	Ribosome-binding factor A, chloroplast precursor		12.01.01 ribosomal proteins
1610491_at	VIT_12s0057g01250	ribulose-1,5 bisphosphate carboxylase oxygenase large subunit N-methyltransferase	vv60056SET_PCG	02.30 photosynthesis
1614729_at	VIT_01s0011g01080	ribulose-1,5 bisphosphate carboxylase oxygenase large subunit N-methyltransferase	vv60056SET_PCG	99 UNCLASSIFIED PROTEINS
1606746_a_at	VIT_13s0047g00110	Ripening regulated protein DDTFR8		41.03.08 fruit development and ripening
1607057_at	VIT_09s0002g02670	RNA methyltransferase		10.01.05.01 DNA repair
1620626_at	VIT_04s0008g00600	RNA polymerase sigma factor SIGC	vv23020RNA_polymerase vv60057Sigma70-like	11.02.03.01.01 transcription initiation
1618119_at	VIT_04s0008g01390	RNA recognition motif (RRM)-containing protein		16.03.03 RNA binding
1610498_at	VIT_09s0018g01880	RNA-binding protein		42.01 cell wall
1608677_at	VIT_03s0063g00850	RNA-binding protein 47B (ATRBP47B)		16.03.03 RNA binding
1606772_at	VIT_00s0194g00310	RNA-binding protein P67, Chloroplast		32.01.03 osmotic and salt stress response
1614493_at	VIT_14s0066g00140	RNA-binding protein RBP31	vv50133Primary_active_transporter_cat_A9_to_A18	12.07 translational control
1617348_at	VIT_16s0022g01800	RRNA-processing protein EBP2		11.04 RNA processing
1612552_at	VIT_01s0011g05930	S-adenosyl-L-methionine:carboxyl methyltransferase		36.20.18.99 other plant signalling molecules response (jasmonic acid, salicylic acid etc.)
1614836_s_at	VIT_07s0005g02230	S-adenosylmethionine synthetase 1 (SAM1)	vv10271Methionine_metabolism vv10450Selenoamino_acid_metabolism	01.01.06.05 metabolism of methionine
1608709_at	VIT_06s0004g04980	Scarecrow transcription factor 14 (SCL14)	vv60032GRAS	11.02.03.04.01 transcription activation
1621056_at	VIT_19s0015g01160	SEC14 cytosolic factor	vv50122Porters_cat_7_to_17	30.01.09.11 polyphosphoinositol mediated signal transduction
1607451_at	VIT_08s0056g00730	SEC14 cytosolic factor	vv50122Porters_cat_7_to_17	11.02.03.01.04 transcription elongation
1609269_at	VIT_06s0080g00980	Secoisolariciresinol dehydrogenase	vv10940Phenylpropanoid_biosynthesis	32.01 stress response
1615166_at	VIT_07s0129g00500	Seed maturation protein PM21		32.01 stress response
1611361_at	VIT_14s0068g01800	SEPALLATA3	vv30009Flower_development vv60042MADS	11.02.03.04.01 transcription activation
1606780_at	VIT_18s0001g07960	Serine hydroxymethyltransferase	vv10260Glycine_serine_and_threonine_metabolism vv10670One_carbon_pool_by_folate vv10680Methane_metabolism	01.01.09.01 metabolism of glycine
1615352_s_at	VIT_05s0029g00310	Serine hydroxymethyltransferase 1	vv10260Glycine_serine_and_threonine_metabolism vv10670One_carbon_pool_by_folate vv10680Methane_metabolism	02.30 photosynthesis (photorespiration)
1613801_at	VIT_05s0049g00890	Serine/threonine-protein phosphatase PP1	vv10500Starch_and_sucrose_metabolism	99 UNCLASSIFIED PROTEINS
1614557_s_at	VIT_06s0009g03520	Signal peptide peptidase		14.07.11 protein processing (proteolytic)
1608040_at	VIT_05s0020g00020	Signal recognition particle subunit 19 SRP19	vv23060Protein_export vv50132Primary_active_transporter_cat_A5_to_A8	14.04 protein targeting, sorting and translocation
1617603_at	VIT_17s0000g00300	Signal recognition particle subunit 68 SRP68	vv23060Protein_export vv50132Primary_active_transporter_cat_A5_to_A8	14.04 protein targeting, sorting and translocation
1621369_at	VIT_09s0002g02750	SNF7.1	vv50111Tethering_factors	38 TRANSPOSABLE ELEMENTS, VIRAL AND PLASMID PROTEINS
1608527_at	VIT_16s0100g00300	Sorbitol dehydrogenase	vv10051Fructose_and_mannose_metabolism	01.05.01.03.01 sugar, glucoside, polyol and carboxylate anabolism
1606980_at	VIT_16s0098g01870	SOS3 (salt overly sensitive 3)		99 UNCLASSIFIED PROTEINS
1609980_a_at	VIT_16s0050g02670	Spermine synthase	vv10220Urea_cycle_and_metabolism_of_amino_groups	01.01.05.01 metabolism of polyamines
1615691_at	VIT_12s0059g00260	Splicing factor STA1 (stabilized1)	vv23040Spliceosome vv30009Flower_development	11.04.03 mRNA processing (splicing, 5'-, 3'-end processing)
1618197_at	VIT_16s0098g01020	Splicing factor, arginine/serine-rich 1/9	vv23040Spliceosome vv50133Primary_active_transporter_cat_A9_to_A18	11.04.03 mRNA processing (splicing, 5'-, 3'-end processing)
1608916_at	VIT_01s0127g00680	SRO2 (similar to rcd one 2)	vv10760Nicotinate_and_nicotinamide_metabolism	18.02.09 regulator of transcription factor
1608296_at	VIT_05s0094g00750	Stearoyl-CoA 9-desaturase	vv11040Biosynthesis_of_unsaturated_fatty_acids	01.06 lipid, fatty acid and isoprenoid metabolism
1617251_at	VIT_05s0102g01170	Sterol-4-alpha-carboxylate 3-dehydrogenase, decarboxylating	vv10100Biosynthesis_of_steroids	01.06 lipid, fatty acid and isoprenoid metabolism
1620964_s_at	VIT_16s0100g01200	Stilbene synthase	vv10940Phenylpropanoid_biosynthesis	01.20.35.01.05 biosynthesis of stilbenes, flavonoids
1616575_at	VIT_16s0100g01140	Stilbene synthase 2	vv10940Phenylpropanoid_biosynthesis	01.20.35.01.05 biosynthesis of stilbenes, flavonoids
1607971_at	VIT_07s0031g01530	Stress enhanced protein 2 (SEP2)		32.01 stress response
1606844_at	VIT_13s0019g02640	Subtilisin protease C1		14.13 protein degradation
1607727_at	VIT_08s0032g00840	Sucrose-phosphatase.	vv10500Starch_and_sucrose_metabolism	01.05.01.03.01 sugar, glucoside, polyol and carboxylate anabolism
1608852_at	VIT_09s0002g04780	Sulfate transporter 3.4	vv50124Porters_cat_30_to_64	20.01.01.07.05 sulfate transport
1620065_at	VIT_11s0016g04160	Sulfate transporter 3.5	vv50124Porters_cat_30_to_64	20.01.01.07.05 sulfate transport
1617063_at	VIT_06s0004g02330	Sulfite reductase	vv10450Selenoamino_acid_metabolism vv10920Sulfur_metabolism	20.01.15 electron transport
1622883_at	VIT_17s0000g01270	SUMO activating enzyme 1B (SAE1B)	vv24120Ubiquitin_mediated_proteolysis vv50112Nuclear_pore_complex	14.07.05 modification by ubiquitination, deubiquitination
1614776_a_at	VIT_08s0007g07280	Superoxide dismutase [Cu-Zn] 2	vv44146Peroxisome	32.07.07 oxygen and radical detoxification
1620256_at	VIT_18s0001g08210	SUT4 (sucrose transporter 4)	vv50121Porters_cat_1_to_6	20.01.03.01 sugar transport
1618157_at	VIT_09s0002g03450	Taurine dioxygenase	vv10272Cysteine_metabolism	01 METABOLISM
1614272_at	VIT_06s0004g07650	Taxadien-5-alpha-ol-O-acetyltransferase	vv10904Diterpenoid_biosynthesis	01.20.35.01 biosynthesis of phenylpropanoids
1618351_at	VIT_17s0000g00140	TBP-binding protein		16.03 nucleic acid binding
1616444_at	VIT_06s0004g03390	TET3 (tetraspanin3)		99 UNCLASSIFIED PROTEINS
1612943_at	VIT_11s0037g01020	Tetratricopeptide repeat (TPR)-containing		98 CLASSIFICATION NOT YET CLEAR-CUT
1613635_at	VIT_16s0039g01410	Tocopherol O-methyltransferase, chloroplast precursor	vv10100Biosynthesis_of_steroids	01.07 metabolism of vitamins, cofactors, and prosthetic groups
1620543_at	VIT_16s0039g01690	TORMOZembryo defective UTP13	vv23008Ribosome_biogenesis_in_Eukaryotes	41.03.07 flower development
1608360_at	VIT_09s0002g04700	Transcription factor	vv60062Trihelix	99 UNCLASSIFIED PROTEINS
1613336_at	VIT_18s0001g13370	Transcription initiation factor TFIIF beta subunit (TFIIF-beta)	vv23022Basal_transcription_factors	12.04.01 translation initiation
1607835_at	VIT_08s0040g01960	Transducin protein		99 UNCLASSIFIED PROTEINS
1611812_at	VIT_06s0004g08180	Translation initiation factor eIF-2 beta subunit	vv23013RNA_transport	12.04.01 translation initiation
1622212_at	VIT_01s0011g06630	Translation initiation factor eIF-3 subunit 2	vv23013RNA_transport	36.20.18.06 brassinosteroid response
1608873_at	VIT_08s0007g00970	Translation initiation factor eIF-3 subunit 3	vv23013RNA_transport	12.04.01 translation initiation
1608241_at	VIT_13s0019g02310	Translation initiation factor eIF-3 subunit 4	vv23013RNA_transport	12.04.01 translation initiation
1619361_at	VIT_11s0037g00490	Translation initiation factor eIF-4F	vv23013RNA_transport	12.04.01 translation initiation
1609615_at	VIT_02s0109g00360	Translocase of chloroplast 34	vv50133Primary_active_transporter_cat_A9_to_A18	20.01.10 protein transport
1621508_at	VIT_11s0149g00080	Transposon		99 UNCLASSIFIED PROTEINS
1620560_at	VIT_15s0021g02310	Transposon CACTA		99 UNCLASSIFIED PROTEINS
1616039_at	VIT_06s0004g04800	Triosephosphate isomerase, cytosolic	vv10010Glycolysis vv10051Fructose_and_mannose_metabolism vv10710Carbon_fixation	02.01 glycolysis and gluconeogenesis
1621843_at	VIT_07s0031g03160	U3 small nucleolar ribonucleoprotein protein IMP4	vv23008Ribosome_biogenesis_in_Eukaryotes	11.04 RNA processing
1615849_at	VIT_17s0119g00050	UBQ5 (ubiquitin 5)	vv23010Ribosome	14.07.05 modification by ubiquitination, deubiquitination
1611025_at	VIT_05s0062g00430	UDP-glucose:flavonoid 7-O-glucosyltransferase	vv10941Flavonoid_biosynthesis	01.06.06.03 monoterpenes metabolism
1608731_at	VIT_07s0289g00050	UDP-glucose:salicylic acid glucosyltransferase	vv10500Starch_and_sucrose_metabolism	01.05 C-compound and carbohydrate metabolism
1607889_a_at	VIT_13s0019g00840	UDP-glucuronate decarboxylase.	vv10500Starch_and_sucrose_metabolism vv10520Nucleotide_sugars_metabolism	01.05.01.03.01 sugar, glucoside, polyol and carboxylate anabolism
1607306_at	VIT_19s0014g03630	Unknown		99 UNCLASSIFIED PROTEINS
1609771_at	VIT_05s0077g00770	Unknown		99 UNCLASSIFIED PROTEINS
1608297_at	VIT_05s0020g01370	Unknown		99 UNCLASSIFIED PROTEINS
1621958_at	VIT_19s0085g01160	Unknown protein		99 UNCLASSIFIED PROTEINS
1619300_at	VIT_19s0014g03720	Unknown protein		99 UNCLASSIFIED PROTEINS
1613212_at	VIT_19s0014g03480	Unknown protein		99 UNCLASSIFIED PROTEINS
1618634_at, 1619711_at	VIT_19s0014g02260	Unknown protein		99 UNCLASSIFIED PROTEINS
1612652_at	VIT_18s0122g00600	Unknown protein		99 UNCLASSIFIED PROTEINS
1610888_at	VIT_18s0001g13890	Unknown protein		99 UNCLASSIFIED PROTEINS
1613266_at	VIT_17s0000g05650	Unknown protein		99 UNCLASSIFIED PROTEINS
1611931_at	VIT_17s0000g00070	Unknown protein		99 UNCLASSIFIED PROTEINS
1618651_at	VIT_16s0050g02270	Unknown protein		99 UNCLASSIFIED PROTEINS
1611040_at	VIT_16s0039g01660	Unknown protein		99 UNCLASSIFIED PROTEINS
1606743_at	VIT_15s0046g00370	Unknown protein		99 UNCLASSIFIED PROTEINS
1621113_at	VIT_15s0021g02210	Unknown protein		99 UNCLASSIFIED PROTEINS
1606524_at	VIT_14s0171g00170	Unknown protein		99 UNCLASSIFIED PROTEINS
1612832_at	VIT_14s0068g02060	Unknown protein		11.02.03.04 transcriptional control
1618396_at	VIT_14s0068g01840	Unknown protein		99 UNCLASSIFIED PROTEINS
1617762_at	VIT_14s0030g01460	Unknown protein		99 UNCLASSIFIED PROTEINS
1611272_at	VIT_14s0006g01580	Unknown protein		99 UNCLASSIFIED PROTEINS
1607227_s_at	VIT_13s0064g00900	Unknown protein		14.01 protein folding and stabilization
1613392_at	VIT_12s0028g03040	Unknown protein		14.07 protein modification
1608551_at	VIT_11s0103g00540	Unknown protein		99 UNCLASSIFIED PROTEINS
1618148_at	VIT_11s0016g05430	Unknown protein		99 UNCLASSIFIED PROTEINS
1621110_at	VIT_11s0016g03980	Unknown protein		99 UNCLASSIFIED PROTEINS
1610802_s_at	VIT_11s0016g01270	Unknown protein		99 UNCLASSIFIED PROTEINS
1608396_at	VIT_11s0016g00780	Unknown protein		99 UNCLASSIFIED PROTEINS
1619993_at	VIT_10s0071g00840	Unknown protein		99 UNCLASSIFIED PROTEINS
1613255_at	VIT_10s0003g05840	Unknown protein		99 UNCLASSIFIED PROTEINS
1614523_at	VIT_09s0002g06780	Unknown protein		99 UNCLASSIFIED PROTEINS
1610481_at	VIT_09s0002g04260	Unknown protein		32.05 disease, virulence and defense
1621516_at	VIT_08s0058g00870	Unknown protein		99 UNCLASSIFIED PROTEINS
1612787_at	VIT_08s0007g08180	Unknown protein		99 UNCLASSIFIED PROTEINS
1619621_at	VIT_08s0007g03250	Unknown protein		99 UNCLASSIFIED PROTEINS
1622597_at	VIT_07s0130g00480	Unknown protein		99 UNCLASSIFIED PROTEINS
1621808_s_at	VIT_07s0129g00930	Unknown protein		99 UNCLASSIFIED PROTEINS
1614979_at	VIT_07s0129g00050	Unknown protein		99 UNCLASSIFIED PROTEINS
1614471_at	VIT_07s0104g00470	Unknown protein		30.01.05.05.01 small GTPase mediated signal transduction
1608555_at	VIT_07s0031g02260	Unknown protein		99 UNCLASSIFIED PROTEINS
1614796_at	VIT_07s0031g02220	Unknown protein		99 UNCLASSIFIED PROTEINS
1606432_at	VIT_07s0031g01190	Unknown protein		99 UNCLASSIFIED PROTEINS
1618674_at	VIT_07s0005g06600	Unknown protein		99 UNCLASSIFIED PROTEINS
1608565_at	VIT_07s0005g05850	Unknown protein		99 UNCLASSIFIED PROTEINS
1610862_at	VIT_07s0005g01050	Unknown protein		99 UNCLASSIFIED PROTEINS
1611749_at	VIT_07s0005g00270	Unknown protein		99 UNCLASSIFIED PROTEINS
1621221_at	VIT_06s0009g03590	Unknown protein		12.04 translation
1616874_at	VIT_06s0004g08380	Unknown protein		99 UNCLASSIFIED PROTEINS
1621268_at	VIT_06s0004g02790	Unknown protein		99 UNCLASSIFIED PROTEINS
1618128_at	VIT_06s0004g02700	Unknown protein		04.02 stored proteins
1607124_at	VIT_05s0094g01540	Unknown protein		99 UNCLASSIFIED PROTEINS
1616296_at	VIT_05s0094g00760	Unknown protein		99 UNCLASSIFIED PROTEINS
1614197_at	VIT_05s0051g00910	Unknown protein		99 UNCLASSIFIED PROTEINS
1620603_at	VIT_05s0020g04440	Unknown protein		99 UNCLASSIFIED PROTEINS
1611143_at	VIT_04s0023g01560	Unknown protein		98 CLASSIFICATION NOT YET CLEAR-CUT
1618502_at	VIT_04s0023g01520	Unknown protein		99 UNCLASSIFIED PROTEINS
1622354_at	VIT_04s0008g03680	Unknown protein		99 UNCLASSIFIED PROTEINS
1610015_at	VIT_03s0063g02630	Unknown protein		99 UNCLASSIFIED PROTEINS
1609209_at	VIT_03s0038g03970	Unknown protein		99 UNCLASSIFIED PROTEINS
1619752_at	VIT_02s0087g00610	Unknown protein		99 UNCLASSIFIED PROTEINS
1620490_at	VIT_02s0025g04400	Unknown protein		99 UNCLASSIFIED PROTEINS
1614561_at	VIT_02s0025g01470	Unknown protein		99 UNCLASSIFIED PROTEINS
1609294_at	VIT_02s0012g02240	Unknown protein		99 UNCLASSIFIED PROTEINS
1612619_at	VIT_01s0150g00640	Unknown protein		99 UNCLASSIFIED PROTEINS
1622431_at	VIT_01s0150g00220	Unknown protein		99 UNCLASSIFIED PROTEINS
1616072_at	VIT_01s0137g00060	Unknown protein		99 UNCLASSIFIED PROTEINS
1620192_at	VIT_01s0011g05680	Unknown protein		98 CLASSIFICATION NOT YET CLEAR-CUT
1612418_at	VIT_01s0011g04020	Unknown protein		99 UNCLASSIFIED PROTEINS
1608816_at	VIT_01s0010g03920	Unknown protein		99 UNCLASSIFIED PROTEINS
1621525_at	VIT_01s0010g02410	Unknown protein		16.03.01 DNA binding
1615485_at	VIT_01s0010g01180	Unknown protein		99 UNCLASSIFIED PROTEINS
1621598_at	VIT_00s1221g00010	Unknown protein		99 UNCLASSIFIED PROTEINS
1609299_at	VIT_00s0587g00040	Unknown protein		01.06 lipid, fatty acid and isoprenoid metabolism
1608988_at	VIT_00s0566g00010	Unknown protein		99 UNCLASSIFIED PROTEINS
1614308_at, 1611595_s_at	VIT_00s0333g00020	Unknown protein		98 CLASSIFICATION NOT YET CLEAR-CUT
1622813_a_at	VIT_00s0323g00040	Unknown protein		99 UNCLASSIFIED PROTEINS
1615954_at	VIT_00s0174g00110	Unknown protein		99 UNCLASSIFIED PROTEINS
1612635_at	TC59245	Unknown protein		99 UNCLASSIFIED PROTEINS
1622372_s_at	GSVIVT00032572001	Unknown protein		99 UNCLASSIFIED PROTEINS
1615630_at	GSVIVT00024728001	Unknown protein		98 CLASSIFICATION NOT YET CLEAR-CUT
1618811_at	GSVIVT00011225001	Unknown protein		99 UNCLASSIFIED PROTEINS
1621410_at	GSVIVT00004992001	Unknown protein		99 UNCLASSIFIED PROTEINS
1619340_at	CB344698	Unknown protein		99 UNCLASSIFIED PROTEINS
1619538_at	CB342949	Unknown protein		98 CLASSIFICATION NOT YET CLEAR-CUT
1619038_at	VIT_19s0015g01730	Uridine/cytidine kinase 1	vv10240Pyrimidine_metabolism	14.07.03 modification by phosphorylation, dephosphorylation, autophosphorylation
1612892_at	VIT_01s0011g06000	Vacuolar iron transporter 1	vv50125Porters_cat_66_to_94	20.01.01.01.01 heavy metal ion transport (Cu, Fe, etc.)
1610616_at	VIT_00s0323g00100	Vacuolar processing enzyme beta		14.07.11 protein processing (proteolytic)
1610368_at	VIT_06s0061g00940	Vacuolar protein sorting 41 (VPS41)	vv50110Protein_coat	20.09.07 vesicular transport (Golgi network, etc.)
1622885_at	VIT_15s0021g01530	VAD1 (vascular associated death1)		01.05.03 polysaccharide metabolism
1611036_at	VIT_08s0056g00620	V-type H+-transporting ATPase subunit E	vv10190Oxidative_phosphorylation vv44145Phagosome vv50131Primary_active_transporter_cat_A2_to_A4	20.03.22 transport ATPases
1607137_at	VIT_10s0003g01570	WD-repeat protein 53		30.01.05.05 G-protein mediated signal transduction
1617689_at	VIT_05s0020g01280	Wound-responsive protein		99 UNCLASSIFIED PROTEINS
1610775_s_at	VIT_01s0010g03930	WRKY DNA-binding protein 75	vv60066WRKY	11.02.03.04.01 transcription activation
1622735_s_at	VIT_11s0052g01250	Xyloglucan endotransglucosylase/hydrolase 23	vv40006Cell_wall	40.01 cell growth / morphogenesis
1619254_at	VIT_17s0000g06380	YGL010w		99 UNCLASSIFIED PROTEINS
1621899_at	VIT_14s0030g01740	Zeta-carotene desaturase ZDS1	vv10906Carotenoid_biosynthesis	01.06.01.07.13 tetraterpenes (carotinoids) biosynthesis
1606573_s_at	VIT_13s0064g01210	Zf A20 and AN1 domain-containing stress-associated protein 2	vv60077Other_zf-AN1	11.02.03.04.01 transcription activation
1611861_at	VIT_12s0035g00660	Zinc finger (C2H2 type) family	vv60017C2H2	98 CLASSIFICATION NOT YET CLEAR-CUT
1610369_at	VIT_06s0004g08080	Zinc finger (C3HC4-type ring finger)	vv60078Other_zf-C3HC4	14.07.05 modification by ubiquitination, deubiquitination
1617414_at	VIT_04s0008g04480	Zinc finger (C3HC4-type ring finger)	vv60078Other_zf-C3HC4	14.07.05 modification by ubiquitination, deubiquitination
1609200_at	VIT_13s0019g03490	Zinc finger (CCCH-type) family protein	vv60018C3H	16.03 nucleic acid binding
1619089_at	VIT_15s0048g02760	Zinc finger (DHHC type)	vv60079Other_zf-DHHC	16.17.09 heavy metal binding (Cu, Fe, Zn)
1612177_at	VIT_01s0026g00850	Zinc finger protein 5	vv60017C2H2	99 UNCLASSIFIED PROTEINS
1617826_s_at	VIT_03s0038g00620	Zinc knuckle		11.02.03.04.01 transcription activation
1609818_at	VIT_05s0020g01910	1,4-alpha-D-glucan maltohydrolase	vv10500Starch_and_sucrose_metabolism	01.05.01.01.02 polysaccharide degradation
1621918_at	VIT_16s0039g00570	10-deacetylbaccatin III 10-O-acetyltransferase	vv10904Diterpenoid_biosynthesis	01.05.12.07 acetyl-CoA pathway
1619407_s_at	VIT_18s0122g01170	12-oxophytodienoate reductase 2	vv10592alpha-Linolenic_acid_metabolism	36.20.18.99 other plant signalling molecules response (jasmonic acid, salicylic acid etc.)
1621543_x_at	VIT_18s0041g02020	12-oxophytodienoate reductase 2	vv10592alpha-Linolenic_acid_metabolism	01.06.01 lipid, fatty acid and isoprenoid biosynthesis
1609942_at	VIT_08s0007g08110	1-acyl-sn-glycerol-3-phosphate acyltransferase	vv10561Glycerolipid_metabolism vv10564Glycerophospholipid_metabolism vv10565Ether_lipid_metabolism	01.06 lipid, fatty acid and isoprenoid metabolism
1614724_at	VIT_03s0091g01080	1-aminocyclopropane-1-carboxylate oxidase	vv10640Propanoate_metabolism vv30008Ethylene_signaling	36.20.18.02 ethylene response
1619168_at	VIT_00s0199g00050	2-oxoglutarate/malate carrier protein, Mitochondrial	vv50123Porters_cat_18_to_29	20.01.03.03 C4-dicarboxylate transport (e.g. malate, succinate, fumarate)
1614825_at	VIT_01s0010g02670	3-oxoacyl-[acyl-carrier-protein] reductase, chloroplast	vv10061Fatty_acid_biosynthesis vv11040Biosynthesis_of_unsaturated_fatty_acids	01.06.01.05 fatty acid biosynthesis
1619921_at	VIT_00s0233g00060	3-oxoacyl-[acyl-carrier-protein] synthase 3 A, chloroplast precursor	vv10061Fatty_acid_biosynthesis	01.06.01.05 fatty acid biosynthesis
1606765_at	VIT_01s0011g00250	6-phosphogluconolactonase	vv10030Pentose_phosphate	01.03 nucleotide/nucleoside/nucleobase metabolism
1606788_s_at	VIT_19s0093g00550	9-cis-epoxycarotenoid dioxygenase 2	vv10906Carotenoid_biosynthesis vv11013ABA_biosynthesis vv30001ABA_signaling	36.20.18.05 abscisic acid response
1612208_at, 1615403_at	VIT_15s0048g02990	AAA-type ATPase	0	02.11.05 accessory proteins of electron transport and membrane-associated energy conservation
1619681_at	VIT_11s0016g03900	AAA-type ATPase	0	02.30 photosynthesis
1611421_at	VIT_17s0000g10260	AarF domain containing kinase	0	30.01.05.01 protein kinase
1620679_at	VIT_17s0000g02680	ABA glucosidase	vv11013ABA_biosynthesis	01.25.01 extracellular polysaccharide degradation
1615803_s_at	VIT_18s0001g13610	Abhydrolase domain-containing protein 5	0	01 METABOLISM
1616455_s_at	VIT_18s0072g00380	Abscisic stress ripening protein 2 (ASR2)	0	11.02.03.04.01 transcription activation
1617645_s_at	VIT_10s0003g00300	Acclimation of photosynthesis to environment	vv50122Porters_cat_7_to_17	20.01.01.07.07 phosphate transport
1610751_at	VIT_06s0004g01770	Acetyl-CoA carboxylase, biotin carboxylase	vv10061Fatty_acid_biosynthesis vv10620Pyruvate_metabolism	99 UNCLASSIFIED PROTEINS
1613289_at	VIT_11s0016g04480	Acyl ACP-thioesterase	vv10061Fatty_acid_biosynthesis	01.06 lipid, fatty acid and isoprenoid metabolism
1613410_s_at	VIT_05s0020g01980	Acyl carrier protein, mitochondrial 3	vv50134Primary_active_transporter_cat_D1	01.06.01.05 fatty acid biosynthesis
1608793_at	VIT_18s0001g02810	Acyl-CoA synthetase long-chain member 9	vv10071Fatty_acid_metabolism vv44146Peroxisome vv50104Group_translocators	01.05.12.07 acetyl-CoA pathway
1610655_at	VIT_09s0002g07120	Adenine phosphoribosyltransferase	vv10230Purine_metabolism	01.03.01 purine nucleotide metabolism
1614668_at	GSVIVT00007310001	Adenine phosphoribosyltransferase 1	vv10230Purine_metabolism	01.03.01 purine nucleotide metabolism
1617309_at	VIT_07s0031g02630	Aldehyde dehydrogenase	vv10010Glycolysis vv10071Fatty_acid_metabolism vv10220Urea_cycle_and_metabolism_of_amino_groups vv10280Valine_leucine_and_isoleucine_degradation vv10340Histidine_metabolism vv10410Beta-alanine_metabolism vv10561Glycerolipid_metabolism vv10620Pyruvate_metabolism	01 METABOLISM
1608207_at	VIT_17s0000g08070	Aldehyde dehydrogenase 1 precursor	vv10010Glycolysis vv10071Fatty_acid_metabolism vv10220Urea_cycle_and_metabolism_of_amino_groups vv10280Valine_leucine_and_isoleucine_degradation vv10340Histidine_metabolism vv10410Beta-alanine_metabolism vv10561Glycerolipid_metabolism vv10620Pyruvate_metabolism	02.01 glycolysis and gluconeogenesis
1608268_at	VIT_05s0077g01300	Aldo-keto reductase	vv10040Pentose_glucuronate_interconversion vv10051Fructose_and_mannose_metabolism vv10052Galactose_metabolism vv10561Glycerolipid_metabolism vv10620Pyruvate_metabolism	32.01 stress response
1622234_s_at	VIT_17s0000g05030	Alpha-1,4-glucan-protein synthase 1	vv10500Starch_and_sucrose_metabolism	42.01 cell wall
1620283_s_at	VIT_03s0063g00400	Alpha-amylase / 1,4-alpha-D-glucan glucanohydrolase	vv10500Starch_and_sucrose_metabolism	01.05.01.01.02 polysaccharide degradation
1610418_at	VIT_18s0001g01130	Alpha-expansin 1 precursor	vv30003Auxin_signaling	40.01 cell growth / morphogenesis
1612253_at	VIT_06s0004g04860	Alpha-expansin 6 precursor	vv30003Auxin_signaling	40.01 cell growth / morphogenesis
1620771_at	VIT_08s0040g00320	Alpha-L-arabinofuranosidase	vv10520Nucleotide_sugars_metabolism	01.05.01.03.01 sugar, glucoside, polyol and carboxylate anabolism
1608930_at	VIT_14s0128g00520	Alpha-L-fucosidase 2 precursor	vv10511N-Glycan_degradation	01.06 lipid, fatty acid and isoprenoid metabolism
1612773_at	VIT_14s0128g00100	Aminotransferase class IV	vv10280Valine_leucine_and_isoleucine_degradation vv10290Valine_leucine_and_isoleucine_biosynthesis vv10770Pantothenate_and_CoA_biosynthesis	01.01 amino acid metabolism
1620615_at	VIT_10s0003g02060	Ankyrin protein kinase	0	30.01.05.01 protein kinase
1610982_at	VIT_06s0004g02850	Aquaporin PIP2B	vv50101Channels_and_pores	20.03.01 channel / pore class transport
1619703_at	VIT_13s0067g00220	Aquaporin TMP-C	vv50101Channels_and_pores	20.03.01 channel / pore class transport
1610980_at	VIT_02s0154g00280	Arachidonic acid-induced DEA1	0	42.01 cell wall
1607639_s_at	VIT_00s0484g00010	ARK3 (Arabidopsis Receptor Kinase 3)	0	30.05.01 receptor enzyme mediated signalling
1611462_at	VIT_03s0038g03660	Armadillo/beta-catenin repeat protein / U-box domain-containing	0	20.09.01 nuclear transport
1612625_at	VIT_00s0524g00010	Armadillo/beta-catenin repeat protein / U-box domain-containing protein	0	20.09.01 nuclear transport
1614558_at, 1619394_at	VIT_18s0001g07340	Aspartic proteinase nepenthesin-1 precursor	0	16.03.01 DNA binding
1606471_at	VIT_19s0090g01350	Aspartyl protease	0	16.03.01 DNA binding
1611138_s_at, 1618575_at	VIT_19s0085g01110	Aspartyl protease	0	14.13 protein/peptide degradation
1607752_at	VIT_01s0011g03210	Aspartyl protease	0	14.07.11 protein processing (proteolytic)
1615602_at	VIT_10s0116g01740	ATP synthase gamma chain 1t (ATPC1)	vv10190Oxidative_phosphorylation vv10195Photosynthesis vv50131Primary_active_transporter_cat_A2_to_A4	02.45.15 energy generation (e.g. ATP synthase)
1611471_at, 1616361_at	VIT_17s0000g02010	Atypical receptor kinase MARK	0	30.05.01.12 transmembrane receptor protein tyrosine kinase signalling pathways
1612180_at	VIT_06s0004g03130	Auxin response factor 4	vv30003Auxin_signaling vv60004ARF	36.20.18.01 auxin response
1621946_at	VIT_17s0000g02420	Auxin transport protein (PIN3)	vv50004Auxin_transport vv50125Porters_cat_66_to_94	36.20.18.01 auxin response
1621755_at	VIT_03s0038g02140	Auxin transporter protein 2	vv50004Auxin_transport vv50123Porters_cat_18_to_29	99 UNCLASSIFIED PROTEINS
1619612_at	VIT_07s0005g01300	Auxin-induced beta-glucosidase	vv10500Starch_and_sucrose_metabolism vv10902Monoterpenoid_biosynthesis vv40006Cell_wall	01.25.01 extracellular polysaccharide degradation
1609591_at	VIT_16s0098g01150	Auxin-responsive SAUR29	vv30003Auxin_signaling	36.20.18.01 auxin response
1610553_at	GSVIVT00002451001	Avr9/Cf-9 rapidly elicited protein 194	0	32.05.01 resistance proteins
1609484_at	VIT_02s0012g01450	Basic helix-loop-helix BHLH071	vv60011BHLH	11.02.03.04.01 transcription activation
1610299_at	VIT_01s0026g00570	Bet v I allergen	0	32.05.03 defense related proteins
1609218_at	VIT_03s0091g00810	Beta-1,4-xylosidase	vv10500Starch_and_sucrose_metabolism vv10520Nucleotide_sugars_metabolism	99 UNCLASSIFIED PROTEINS
1611086_at	VIT_16s0050g00830	Beta-ketoacyl-CoA synthase	vv10061Fatty_acid_biosynthesis	41.03.03 embryonal development
1612105_at	VIT_05s0020g04540	Beta-ketoacyl-CoA synthase	vv10061Fatty_acid_biosynthesis	01.05.12.07 acetyl-CoA pathway
1607174_at	VIT_04s0008g04710	Beta-ketoacyl-CoA synthase	vv10061Fatty_acid_biosynthesis	01.05.12.07 acetyl-CoA pathway
1613891_at	VIT_02s0025g04410	Beta-ketoacyl-CoA synthase	vv10061Fatty_acid_biosynthesis	01 METABOLISM
1610346_at	VIT_13s0064g01640	Beta-primeverosidase	vv11000Single_reactions	01.05.02 sugar, glucoside, polyol and carboxylate metabolism
1608504_at	VIT_11s0016g04720	Blight-associated protein p12 precursor	0	32.05.05 virulence, disease factors
1611449_at	VIT_00s0531g00030	C2 domain containing protein	0	30.01.05.05.01 small GTPase mediated signal transduction
1608603_at	VIT_19s0135g00030	Caffeate 3-O-methyltransferase 1	vv10940Phenylpropanoid_biosynthesis	01.20.35.01.03 biosynthesis of lignins
1612281_at	VIT_15s0048g02480	Caffeate 3-O-methyltransferase 1	vv10940Phenylpropanoid_biosynthesis	01.20.35.01 biosynthesis of phenylpropanoids
1616898_at	VIT_01s0010g03510	Caffeoyl-CoA O-methyltransferase	vv10940Phenylpropanoid_biosynthesis	01.20.35.01 biosynthesis of phenylpropanoids
1617467_at	VIT_14s0030g02170	Calcium-binding EF hand	0	30.01.09.03 Ca2+ mediated signal transduction
1614147_at	VIT_03s0180g00030	Calcium-binding protein	0	99 UNCLASSIFIED PROTEINS
1617441_at	VIT_17s0000g05520	Calcium-dependent protein kinase 30 CPK30	vv34626Plant-pathogen_interaction	30.01.09.03 Ca2+ mediated signal transduction
1612082_s_at	VIT_08s0007g08300	Calcium-dependent protein kinase 32 CPK32	vv30001ABA_signaling vv34626Plant-pathogen_interaction	30.01.09.03 Ca2+ mediated signal transduction
1613692_at	VIT_14s0006g01400	Calmodulin	vv34020Calcium_signaling_pathway vv34626Plant-pathogen_interaction	30.01.09.03 Ca2+ mediated signal transduction
1622351_at	VIT_08s0040g00470	Calmodulin-7 (CAM7)	vv34020Calcium_signaling_pathway vv34626Plant-pathogen_interaction	30.01.09.03 Ca2+ mediated signal transduction
1611917_at	VIT_00s0283g00030	Calnexin 1 (CNX1)	vv24141Protein_processing_in_endoplasmic_reticulum vv44145Phagosome	30.01.09.03 Ca2+ mediated signal transduction
1617174_at, 1622752_at	VIT_04s0008g05390	Carboxyesterase17 CXE17	0	01 METABOLISM
1609491_at	VIT_08s0007g08050	Carboxyl-terminal processing protease	0	14.13 protein degradation
1618705_s_at	GSVIVT00004081001	Catalase 2	vv10680Methane_metabolism vv44146Peroxisome	32.07.07.01 catalase reaction
1607999_s_at	VIT_11s0016g01070	Cathepsin H	0	14.13 protein degradation
1613197_at	VIT_00s0338g00030	Cellular retinaldehyde-binding/triple function, C-terminal	0	30.01 cellular signalling
1607189_at	VIT_16s0039g02020	Cellulose synthase CSLD3	vv40006Cell_wall	01.05.01.03.02 polysaccharide biosynthesis
1616721_at	VIT_13s0067g03230	CENP-E like kinetochore protein	vv44110Cell_cycle	70.04 cytoskeleton
1615060_at	VIT_18s0157g00190	Choline kinase	vv10260Glycine_serine_and_threonine_metabolism vv10564Glycerophospholipid_metabolism	30.01.05.01 protein kinase
1611934_at	VIT_08s0007g06800	Chromomethylase	0	10.01.09.01 DNA methylation
1612002_at	VIT_16s0039g02460	Chromomethylase CMT2	0	10.01.09.01 DNA methylation
1611804_at	VIT_14s0066g01480	Cis-zeatin O-beta-D-glucosyltransferase	vv10908Zeatin_biosynthesis	01 METABOLISM
1609687_at	VIT_11s0016g05480	Clathrin assembly protein 2	vv50110Protein_coat	20.09.07 vesicular transport (Golgi network, etc.)
1616189_at	VIT_18s0001g14610	Clavata1 receptor kinase (CLV1)	0	30.05.01 receptor enzyme mediated signalling
1618313_at	GSVIVT00008166001	Copper chaperone (CCH)	0	16.17 metal binding
1620766_at	VIT_01s0011g04710	Copper-binding family protein	0	20.01.01.01.01 heavy metal ion transport (Cu, Fe, etc.)
1614814_s_at	VIT_01s0026g02480	CP12-2	0	16.01 protein binding
1622441_at	VIT_08s0040g01250	CRK (CDPK-related kinase) CRK1	0	30.01.09.03 Ca2+ mediated signal transduction
1616038_at	TC52841	CTV.20	0	98 CLASSIFICATION NOT YET CLEAR-CUT
1619713_at	VIT_01s0026g01190	CW14	0	14.07.01 modification with fatty acids (e.g. myristylation, palmitylation, farnesylation)
1613268_at	VIT_15s0046g00980	Cyclic nucleotide-regulated ion channel 1	vv34626Plant-pathogen_interaction vv50101Channels_and_pores	20.03.01.01 ion channels
1619665_at	VIT_03s0038g02800	Cyclin B2;4	vv44110Cell_cycle	10.03 cell cycle
1607937_at	VIT_15s0021g01060	CYP72A1	vv10902Monoterpenoid_biosynthesis	01 METABOLISM
1607719_at	VIT_17s0000g05110	CYP78A4	0	01 METABOLISM
1618164_at	VIT_07s0031g01660	CYP86A2	0	32.07.01 detoxification involving cytochrome P450
1615392_s_at	VIT_07s0031g00050	Cysteine proteinase	0	18.02.01.02.03 protease inhibitor
1611656_s_at	VIT_03s0038g00280	Cysteine proteinase	0	14.13 protein degradation
1611445_at	VIT_17s0000g08770	Cysteine-rich receptor-like protein kinase 2	0	30.01.05.01 protein kinase
1614673_at	VIT_14s0030g01610	Cytidine/deoxycytidylate deaminase	vv10240Pyrimidine_metabolism	01.03.04 pyrimidine nucleotide/nucleoside/nucleobase metabolism
1615481_at	VIT_18s0001g09400	Cytochrome b5 DIF-F	0	01.20.35.01 biosynthesis of phenylpropanoids
1607836_at	VIT_12s0028g00530	Cytochrome B561	vv50105Transport_electron_carriers	99 UNCLASSIFIED PROTEINS
1621363_at	VIT_18s0001g13770	Cytochrome P450, family 83, subfamily B, polypeptide 1	vv10966Glucosinolate_biosynthesis	32.07 detoxification
1616399_s_at	VIT_09s0002g02100	DEAD box RNA helicase (RH20)	vv23040Spliceosome vv50133Primary_active_transporter_cat_A9_to_A18	01.01.03.02.02 degradation of glutamate
1612366_at	VIT_18s0072g00970	DegP protease,	0	14.13 protein degradation
1607184_at	VIT_16s0100g00570	Dehydration-responsive protein	0	36.20.35.09.05 osmotic response
1611979_at	VIT_02s0033g01120	Dehydration-responsive protein	0	36.20.35.09.05 osmotic response
1614794_at	VIT_18s0001g10540	Dem protein	0	14.07.01 modification with fatty acids (e.g. myristylation, palmitylation, farnesylation)
1608862_at	VIT_18s0001g12360	Deoxyuridine 5'-triphosphate nucleotidohydrolase	vv10240Pyrimidine_metabolism	01.03 nucleotide metabolism
1622406_at	VIT_01s0011g03380	Dihydrolipoamide S-acetyltransferase (LTA2)	vv10010Glycolysis vv10252Alanine_and_aspartate_metabolism vv10620Pyruvate_metabolism	02.01 glycolysis and gluconeogenesis
1620694_at	VIT_05s0077g01210	Dihydrolipoyl dehydrogenase	vv10010Glycolysis vv10020Citrate_cycle vv10252Alanine_and_aspartate_metabolism vv10260Glycine_serine_and_threonine_metabolism vv10620Pyruvate_metabolism	02.01 glycolysis and gluconeogenesis
1621901_at	VIT_06s0004g00980	Dirigent protein pDIR9	0	32.05.01 resistance proteins
1614442_at	VIT_13s0064g00560	DNA topoisomerase, ATP-hydrolyzing	0	10.01.03 DNA synthesis and replication
1619225_s_at	VIT_06s0080g01230	DnaJ homolog, subfamily A, member 2	vv50132Primary_active_transporter_cat_A5_to_A8	04.01 storage facilitating proteins
1620155_at	VIT_11s0016g02430	Dual-specific kinase DSK1	0	30.01.05.01.06 serine/threonine kinase
1617353_at	VIT_09s0002g02420	Dual-specific kinase DSK1	0	30.01.05.01 protein kinase
1608205_at	VIT_17s0000g09370	Elongation factor EF-Tu RABE1B	vv34626Plant-pathogen_interaction	12.04.02 translation elongation
1613844_at	VIT_07s0104g00410	Endo-1,3;1,4-beta-D-glucanase precursor	0	32.01 stress response
1614038_at	VIT_13s0019g01260	Enoyl reductase	vv11040Biosynthesis_of_unsaturated_fatty_acids	99 UNCLASSIFIED PROTEINS
1620590_at	VIT_08s0007g06390	Enoyl-[acyl-carrier-protein] reductase [NADH], chloroplast precursor	vv10061Fatty_acid_biosynthesis	01.06.01.05 fatty acid biosynthesis
1608981_at	VIT_00s0317g00110	Esterase/lipase/thioesterase	0	30.01.09.09 fatty acid derivatives mediated signal transduction
1618286_at	VIT_09s0002g00470	Ethylene response factor	vv30008Ethylene_signaling vv60003AP2_EREBP	11.02.03.04.01 transcription activation
1619119_at	VIT_17s0000g04490	Extracellular Ca2+ sensing receptor	0	30.01.09.03 Ca2+ mediated signal transduction
1621231_at	VIT_19s0015g01010	Farnesyl diphosphate synthase	vv10100Biosynthesis_of_steroids vv10900Terpenoid_biosynthesis	01.06.06 isoprenoid metabolism
1619762_at	VIT_08s0040g01970	fasciclin arabinogalactan-protein (FLA11)	vv40006Cell_wall	42.01 cell wall
1622304_at	VIT_12s0028g02990	fasciclin arabinogalactan-protein (FLA13)	vv40006Cell_wall	42.01 cell wall
1619011_at	VIT_15s0048g02720	fatty acid elongase	vv10061Fatty_acid_biosynthesis	01.20.35.01.05 biosynthesis of stilbenes, flavonoids
1619532_at	VIT_07s0031g00340	F-box domain containing protein	0	14.13 protein/peptide degradation
1608634_at	GSVIVT00003867001	F-box domain containing protein	0	99 UNCLASSIFIED PROTEINS
1621093_at	VIT_19s0014g03520	fiber protein	0	99 UNCLASSIFIED PROTEINS
1619285_at	VIT_07s0104g01250	flavin-containing monooxygenase	vv11000Single_reactions	36.20.18.01 auxin response
1607760_at	VIT_06s0009g02810	Flavonoid 3',5'-hydroxylase	vv10941Flavonoid_biosynthesis	01.20.35.01 biosynthesis of phenylpropanoids
1621827_at	GSVIVT00002779001	Flowering locus C-like MADS-box protein	vv30009Flower_development vv60042MADS	11.02.03.04.01 transcription activation
1622065_at	VIT_08s0007g01570	fructose 1,6-bisphosphatase	vv10010Glycolysis vv10030Pentose_phosphate vv10051Fructose_and_mannose_metabolism vv10710Carbon_fixation	02.01 glycolysis and gluconeogenesis
1608299_at	VIT_11s0016g02170	FVE gene	vv30009Flower_development	41.03.07 flower development
1621228_at	VIT_11s0016g04630	GAI protein.	vv30009Flower_development vv30010Gibberellin_signaling vv60032GRAS	36.20.18.03 gibberellic acid response
1610800_at	VIT_13s0074g00570	Gamma-aminobutyric acid transporter	vv50123Porters_cat_18_to_29	20.01.07 amino acid transport
1607897_at	VIT_08s0007g05860	GASA like	vv30010Gibberellin_signaling	36.20.18.03 gibberellic acid response
1609744_at	VIT_05s0020g03710	GCN5 N-acetyltransferase (GNAT)	vv60082GNAT	01 METABOLISM
1621073_at	VIT_14s0030g02180	GDP-mannose 3,5-epimerase 1	vv10053Ascorbate_and_aldarate_metabolism	01.07.01 biosynthesis of vitamins, cofactors, and prosthetic groups
1616322_s_at, 1607874_at	VIT_05s0020g04510	GDP-mannose 3,5-epimerase 1	vv10053Ascorbate_and_aldarate_metabolism	01.05 C-compound and carbohydrate metabolism
1610415_at	VIT_15s0048g01490	Geraniol 10-hydroxylase	vv10902Monoterpenoid_biosynthesis	01.20 secondary metabolism
1612627_at	VIT_05s0077g00520	Gibberellin 2-oxidase	vv10904Diterpenoid_biosynthesis	36.20.18.03 gibberellic acid response
1614514_at	VIT_13s0019g01180	Glucan endo-1,3-beta-glucosidase precursor	vv10500Starch_and_sucrose_metabolism	01 METABOLISM
1614153_at	VIT_01s0146g00060	Glucose-6-phosphate 1-dehydrogenase 2, chloroplast precursor	vv10030Pentose_phosphate vv10480Glutathione_metabolism	01.05 C-compound and carbohydrate metabolism
1607104_at	VIT_18s0072g00080	Glucose-6-phosphate/phosphate translocator	vv50122Porters_cat_7_to_17	20.01 transported compounds (substrates)
1607579_at	VIT_08s0007g07400	Glutamate dehydrogenase 1	vv10251Glutamate_metabolism vv10910Nitrogen_metabolism	01.01 amino acid metabolism
1620767_at	VIT_01s0011g02200	Glutamine synthetase	vv10251Glutamate_metabolism vv10550Peptidoglycan_biosynthesis vv10910Nitrogen_metabolism	01.01.03.01.01 biosynthesis of glutamine
1622565_at	VIT_03s0097g00710	Glutamyl-tRNA reductase 1	vv10860Porphyrin_and_chlorophyll_metabolism	12.10 aminoacyl-tRNA-synthetases
1609324_at	VIT_19s0093g00220	Glutathione S-transferase 8 GSTU19	vv10480Glutathione_metabolism	32.07.07.03 glutathione conjugation reaction
1622715_s_at	VIT_14s0068g00680	Glyceraldehyde-3-phosphate dehydrogenase A, chloroplast precursor	vv10010Glycolysis	02.01 glycolysis and gluconeogenesis
1617428_at	VIT_18s0122g00960	Glyceraldehyde-3-phosphate dehydrogenase B, chloroplast precursor	vv10010Glycolysis	02.01 glycolysis and gluconeogenesis
1619099_at	VIT_16s0022g00540	Glycerol 3-phosphate permease	vv50121Porters_cat_1_to_6	20.01.01.07.07 phosphate transport
1607105_at	GSVIVT00009599001	Glycogenin glucosyltransferase	vv10500Starch_and_sucrose_metabolism	99 UNCLASSIFIED PROTEINS
1619631_at	VIT_14s0108g01520	Glycosyl transferase family 8 protein	0	01.05 C-compound and carbohydrate metabolism
1617390_at	VIT_05s0020g02890	GPI-anchored protein-like protein II	0	99 UNCLASSIFIED PROTEINS
1607144_at	VIT_17s0000g05540	H(+)-ATPase 11 AHA11	vv10190Oxidative_phosphorylation vv50131Primary_active_transporter_cat_A2_to_A4	20.03.22 transport ATPases
1615301_at	VIT_06s0009g01620	Harpin-induced protein	0	32.05.01 resistance proteins
1620841_at	VIT_00s0707g00010	Heat shock protein (HSP26.5-P) 26.5 kDa class P	0	14.01 protein folding and stabilization
1608704_at	VIT_11s0016g05300	Heme oxygenase 1	vv10860Porphyrin_and_chlorophyll_metabolism	01.07.03 catabolism of vitamins, cofactors, and prosthetic groups
1611328_at	VIT_00s0179g00340	Histone H2A variant 1 HTA11	0	10.03.04.03 chromosome condensation
1618135_at	VIT_14s0060g02360	Histone H2A.4 HTA12	0	10.03.04.03 chromosome condensation
1608927_at	VIT_06s0004g04270	Histone H2A.4 HTA12	0	10.03.04.03 chromosome condensation
1608056_at	VIT_07s0104g00960	Histone H2AXb HTA3	0	10.03.04.03 chromosome condensation
1622737_at	VIT_13s0019g05370	Histone H2B	0	10.01.03.01 DNA topology
1621668_at	VIT_06s0004g04300	Histone H2B	0	10.01.03.01 DNA topology
1622440_at	VIT_18s0072g00800	Histone H3	0	10.01.03.01 DNA topology
1612573_at	VIT_13s0064g01340	Histone H3	0	10.01.03.01 DNA topology
1620332_at	VIT_06s0004g01710	Histone H3	0	10.01.03.01 DNA topology
1614219_at	VIT_06s0004g01690	Histone H3	0	10.01.03.01 DNA topology
1618944_at	VIT_04s0044g00560	Histone H3	0	10.01.03.01 DNA topology
1619121_at	VIT_13s0067g03650	Histone H4	0	10.01.03.01 DNA topology
1613076_at	VIT_13s0019g00800	Histone H4	0	10.01.03.01 DNA topology
1610096_at	VIT_06s0004g04370	Histone H4	0	10.01.03.01 DNA topology
1611074_at	VIT_01s0146g00400	Humj1	0	98 CLASSIFICATION NOT YET CLEAR-CUT
1611586_at	VIT_05s0102g01180	Hydroxyacylglutathione hydrolase 2	vv10620Pyruvate_metabolism	32.01 stress response
1613802_at	VIT_17s0000g00950	Hydroxycinnamoyl-CoA quinate hydroxycinnamoyltransferase	vv10940Phenylpropanoid_biosynthesis	99 UNCLASSIFIED PROTEINS
1611853_at	VIT_02s0025g04580	Hydroxymethylglutaryl-CoA synthase	vv10072Synthesis_and_degradation_of_ketone_bodies vv10280Valine_leucine_and_isoleucine_degradation vv10650Butanoate_metabolism	01.05.12.07 acetyl-CoA pathway
1613511_at	VIT_09s0002g04300	Hydroxyphenylpyruvate reductase (HPPR)	vv10350Tyrosine_metabolism vv10360Phenylalanine_metabolism	01.01.09.02.01 biosynthesis of serine
1615459_at	VIT_08s0007g01450	IMP dehydrogenase	vv10230Purine_metabolism	99 UNCLASSIFIED PROTEINS
1618508_at	VIT_00s0269g00150	IMP dehydrogenase/GMP reductase	vv10230Purine_metabolism	99 UNCLASSIFIED PROTEINS
1615623_at	VIT_06s0004g07220	Indole-3-acetate beta-glucosyltransferase	vv11002Auxin_biosynthesis	01 METABOLISM
1610880_s_at	VIT_07s0129g00660	Indole-3-acetic acid-amido synthetase GH3.2	vv11002Auxin_biosynthesis	36.20.18.01 auxin response
1607338_at	VIT_07s0031g00920	Inositol-3-phosphate synthase	vv10562Inositol_phosphate_metabolism	30.01.09.11 polyphosphoinositol mediated signal transduction
1607564_at	VIT_05s0020g01820	Integral membrane family protein UPF0497	0	99 UNCLASSIFIED PROTEINS
1620039_at	VIT_13s0019g00890	Integral membrane protein, MtN24	0	99 UNCLASSIFIED PROTEINS
1617785_at	VIT_16s0022g00870	Invertase/pectin methylesterase inhibitor	vv40006Cell_wall	01.25 extracellular metabolism
1617320_at	VIT_16s0022g00840	Invertase/pectin methylesterase inhibitor	vv40006Cell_wall	01.25 extracellular metabolism
1612763_at	VIT_00s0323g00050	Invertase/pectin methylesterase inhibitor	vv40006Cell_wall	01.25 extracellular metabolism
1608494_at	VIT_10s0003g03500	Katanin p60 catalytic subunit	vv44810Regulation_of_actin_cytoskeleton	20.09.07 vesicular transport (Golgi network, etc.)
1619580_at	VIT_06s0004g02980	Kelch repeat-containing F-box protein	0	99 UNCLASSIFIED PROTEINS
1613084_at	VIT_10s0003g03860	KH domain-containing protein	0	16.03.03 RNA binding
1614689_at	VIT_08s0007g03090	Kinesin family member 11	vv44810Regulation_of_actin_cytoskeleton	10.03.03 cytokinesis (cell division) /septum formation
1615797_at	VIT_02s0025g03480	Kinesin motor domain containing protein	vv44810Regulation_of_actin_cytoskeleton	42.04.05 microtubule cytoskeleton
1622561_at	VIT_05s0049g01350	Kinesin phragmoplast-associated kinesin-related protein 2 (PAKRP2)	vv44810Regulation_of_actin_cytoskeleton	42.04.05 microtubule cytoskeleton
1612157_at	VIT_13s0067g01970	Laccase	vv11000Single_reactions vv50109Incompletely_characterized_transport_systems	01 METABOLISM
1609922_s_at	VIT_07s0005g00660	Late embryogenis abundant protein 5	0	32.01.03 osmotic and salt stress response
1619481_at	VIT_17s0000g09010	Lateral organ boundaries 3	vv60007AS2	04.01 storage facilitating proteins
1619195_at	VIT_19s0015g00620	Lectin protein kinase	0	30.01.05.01.06 serine/threonine kinase
1607867_at	VIT_19s0085g00850	LEM3 (ligand-effect modulator 3)	vv50108Accessory_factors_involved_in_transport	10.03.01 mitotic cell cycle and cell cycle control
1613378_at	VIT_05s0020g03030	Leucine-rich repeat family protein	0	30.05 transmembrane signal transduction
1615921_at	VIT_18s0001g13590	Leucine-rich repeat protein kinase	0	30.05.01.18 transmembrane receptor protein serine/threonine kinase signalling pathways
1620043_at	VIT_17s0000g09710	Leucine-rich repeat transmembrane protein kinase	0	32.05.01 resistance proteins
1619599_at	VIT_03s0063g02600	Leucine-rich repeat transmembrane protein kinase	0	99 UNCLASSIFIED PROTEINS
1619422_at	VIT_02s0025g04720	Leucoanthocyanidin dioxgenase	vv10941Flavonoid_biosynthesis	01.20.35.01.05 biosynthesis of stilbenes, flavonoids
1617454_at	VIT_11s0078g00430	L-fucokinase	vv10511N-Glycan_degradation	14.07.03 modification by phosphorylation, dephosphorylation, autophosphorylation
1621351_s_at	VIT_12s0028g00320	LHB1B1	vv10196Photosynthesis_antenna_proteins vv50105Transport_electron_carriers vv50113Thylakoid_targeting_pathway	02.30.07 accessory proteins of photosynthetic electron transport
1619903_at	VIT_13s0019g04140	LHCA1	vv10196Photosynthesis_antenna_proteins vv34710Circadian_rhythm vv50105Transport_electron_carriers	02.30 photosynthesis
1614409_at	VIT_01s0010g03620	LHCA2 (Photosystem I light harvesting complex gene 2)	vv10196Photosynthesis_antenna_proteins vv50105Transport_electron_carriers	02.30.07 accessory proteins of photosynthetic electron transport
1614784_s_at	VIT_15s0024g00040	LHCA3 (Photosystem I light harvesting complex gene 3)	vv10196Photosynthesis_antenna_proteins vv50105Transport_electron_carriers	02.30.07 accessory proteins of photosynthetic electron transport
1609044_at	VIT_17s0000g06350	LHCA4 (Photosystem I light harvesting complex gene 4)	vv10196Photosynthesis_antenna_proteins vv50105Transport_electron_carriers	02.30.07 accessory proteins of photosynthetic electron transport
1616560_at	VIT_11s0016g00730	LHCA6 (Photosystem I light harvesting complex gene 6)	vv10196Photosynthesis_antenna_proteins vv50105Transport_electron_carriers	02.30.07 accessory proteins of photosynthetic electron transport
1614593_at	VIT_18s0089g01170	LHCB5 (light harvesting complex of photosystem ii 5)	vv10196Photosynthesis_antenna_proteins vv50105Transport_electron_carriers	02.30 photosynthesis
1621038_at	VIT_19s0014g00160	LHCII type I CAB-1	vv10196Photosynthesis_antenna_proteins vv50105Transport_electron_carriers vv50113Thylakoid_targeting_pathway	02.30.07 accessory proteins of photosynthetic electron transport
1618116_s_at	VIT_10s0003g02900	LHCII type I CAB-1	vv10196Photosynthesis_antenna_proteins vv50105Transport_electron_carriers vv50113Thylakoid_targeting_pathway	02.30.07 accessory proteins of photosynthetic electron transport
1615822_at	VIT_19s0014g03660	LHCII type III, chloroplast precursor	vv10196Photosynthesis_antenna_proteins vv50105Transport_electron_carriers	02.30.07 accessory proteins of photosynthetic electron transport
1613165_s_at, 1622252_at	VIT_16s0100g00290	L-idonate dehydrogenase	vv10051Fructose_and_mannose_metabolism	01.05.01.03.01 sugar, glucoside, polyol and carboxylate anabolism
1608579_at	VIT_03s0180g00200	Limonoid UDP-glucosyltransferase	vv10940Phenylpropanoid_biosynthesis	01.05.01.03.02 polysaccharide biosynthesis
1615124_at	VIT_18s0041g02150	Lipase GDSL	0	01.06.04 degradation of lipids, fatty acids and isoprenoids
1608029_at	VIT_05s0077g00870	Lipase GDSL	0	01.06.04 degradation of lipids, fatty acids and isoprenoids
1615130_at	VIT_04s0043g00620	Lipase GDSL	0	01.06.04 degradation of lipids, fatty acids and isoprenoids
1613941_at	VIT_05s0020g03170	Lipoxygenase	vv10592alpha-Linolenic_acid_metabolism	02.25 oxidation of fatty acids
1617596_at	VIT_04s0023g01080	Lys Motif-Type Receptor-Like Kinase LYK4	0	30.01.05.01 protein kinase
1613603_at	VIT_03s0038g03530	LYS/HIS transporter 7	vv50123Porters_cat_18_to_29	20.01.07 amino acid transport
1607043_at	VIT_07s0005g03360	Malate dehydrogenase, cytosolic	vv10020Citrate_cycle vv10620Pyruvate_metabolism vv10630Glyoxylate_and_dicarboxylate_metabolism vv10710Carbon_fixation vv10720Reductive_carboxylate_cycle	02.10 tricarboxylic-acid pathway (citrate cycle, Krebs cycle, TCA cycle)
1613332_at	VIT_03s0088g01190	Malate dehydrogenase, glyoxysomal precursor	vv10020Citrate_cycle vv10620Pyruvate_metabolism vv10630Glyoxylate_and_dicarboxylate_metabolism vv10710Carbon_fixation vv10720Reductive_carboxylate_cycle	02.01 glycolysis and gluconeogenesis
1611915_at	VIT_18s0001g11940	Metalloendopeptidase	0	14.13 protein/peptide degradation
1612971_x_at, 1610539_x_at	VIT_19s0014g02740	Metallothionein	0	16.17 metal binding
1615445_at	VIT_06s0004g04640	Metallothionein 2b	0	16.17.09 heavy metal binding (Cu, Fe, Zn)
1606983_at	VIT_17s0053g00040	Metal-nicotianamine transporter YSL5	vv50125Porters_cat_66_to_94	20.01.09 peptide transport
1620492_at	VIT_14s0068g01710	Metal-nicotianamine transporter YSL6	vv50125Porters_cat_66_to_94	20.01.01.01.01 heavy metal ion transport (Cu, Fe, etc.)
1617328_at	VIT_04s0023g01320	Minor allergen Alt a 7	0	16.21.05 FAD/FMN binding
1608971_at	VIT_11s0016g01320	Myb domain protein 13	vv60044MYB	11.02.03.04.01 transcription activation
1610569_at	VIT_06s0004g03400	Myosin heavy chain	vv44810Regulation_of_actin_cytoskeleton	42.04.03 actin cytoskeleton
1607620_at	VIT_08s0007g07670	NAC domain containing protein 47	vv60046NAC	11.02.03.04 transcriptional control
1610480_at	VIT_19s0027g00230	NAC domain-containing protein 22	vv60046NAC	11.02.03.04.01 transcription activation
1610506_at	VIT_08s0007g07640	NAC domain-containing protein 87	vv60046NAC	11.02.03.04.01 transcription activation
1607548_at, 1618249_at	VIT_11s0037g00070	NADP-dependent glyceraldehyde-3-phosphate dehydrogenase	vv10220Urea_cycle_and_metabolism_of_amino_groups vv50101Channels_and_pores	02.01 glycolysis and gluconeogenesis
1608389_at	VIT_14s0066g01590	NHL repeat-containing protein	0	99 UNCLASSIFIED PROTEINS
1620542_at	VIT_18s0001g14840	Nickel ion transporter	vv50109Incompletely_characterized_transport_systems	99 UNCLASSIFIED PROTEINS
1617344_at	VIT_01s0127g00230	NIK3 (NSP- interacting kinase 3)	0	30.05.01.18 transmembrane receptor protein serine/threonine kinase signalling pathways
1621574_at	VIT_14s0030g01870	NIMA protein kinase	0	30.01.05.01 protein kinase cascades
1615919_s_at	VIT_17s0000g09470	Nitrate transporter3.1	vv50121Porters_cat_1_to_6	20.01.01.07.01 nitrate transport
1621804_at	VIT_18s0001g14640	No hit	0	99 UNCLASSIFIED PROTEINS
1615051_at	VIT_17s0000g07270	No hit	0	01.25 extracellular metabolism
1619401_at	VIT_15s0046g01360	No hit	0	42.01 cell wall
1607730_at	VIT_15s0024g00800	No hit	0	99 UNCLASSIFIED PROTEINS
1622194_at	VIT_14s0083g00260	No hit	0	99 UNCLASSIFIED PROTEINS
1622275_s_at	VIT_14s0068g00150	No hit	0	99 UNCLASSIFIED PROTEINS
1611741_at	VIT_14s0060g00490	No hit	0	99 UNCLASSIFIED PROTEINS
1615147_at	VIT_08s0040g01820	No hit	0	01.05.02 sugar, glucoside, polyol and carboxylate metabolism
1612089_at	VIT_08s0040g01160	No hit	0	99 UNCLASSIFIED PROTEINS
1607196_at	VIT_08s0007g08010	No hit	0	99 UNCLASSIFIED PROTEINS
1606801_at	VIT_08s0007g04500	No hit	0	99 UNCLASSIFIED PROTEINS
1607851_at	VIT_07s0005g05180	No hit	0	42.01 cell wall
1617942_at	VIT_05s0102g00590	No hit	0	99 UNCLASSIFIED PROTEINS
1613847_s_at	VIT_03s0091g01040	No hit	0	30.01.05.05 G-protein mediated signal transduction
1614517_x_at, 1622481_x_at	VIT_03s0091g00420	No hit	0	42.01 cell wall
1617146_at	VIT_03s0063g02330	No hit	0	98 CLASSIFICATION NOT YET CLEAR-CUT
1612495_at	VIT_02s0087g00780	No hit	0	99 UNCLASSIFIED PROTEINS
1614437_at	VIT_02s0025g01320	No hit	0	99 UNCLASSIFIED PROTEINS
1613787_at	VIT_02s0025g01080	No hit	0	99 UNCLASSIFIED PROTEINS
1616483_at	VIT_00s0415g00070	No hit	0	98 CLASSIFICATION NOT YET CLEAR-CUT
1611932_at	VIT_00s0181g00030	No hit	0	99 UNCLASSIFIED PROTEINS
1617198_at	TC70054	No hit	0	99 UNCLASSIFIED PROTEINS
1616392_at	TC68981	No hit	0	99 UNCLASSIFIED PROTEINS
1618645_at	TC68734	No hit	0	99 UNCLASSIFIED PROTEINS
1612754_at	TC62206	No hit	0	99 UNCLASSIFIED PROTEINS
1620262_at	GSVIVT00027010001	No hit	0	99 UNCLASSIFIED PROTEINS
1615949_at	CK136936	No hit	0	42.01 cell wall
1613442_at	CF415231	No hit	0	98 CLASSIFICATION NOT YET CLEAR-CUT
1619910_at	CF405078	No hit	0	99 UNCLASSIFIED PROTEINS
1614487_at	CF403809	No hit	0	01.05.12.07 acetyl-CoA pathway
1618430_at	CF212382	No hit	0	99 UNCLASSIFIED PROTEINS
1610012_s_at	CF205249	No hit	0	99 UNCLASSIFIED PROTEINS
1609256_s_at	CF201563	No hit	0	99 UNCLASSIFIED PROTEINS
1618917_at	CB970710	No hit	0	20.01 transported compounds (substrates)
1615090_at	VIT_03s0091g00160	NtPRp27 secretory protein	0	36.20 plant / fungal specific systemic sensing and response
1616405_at	VIT_05s0029g00420	Nucleotide sugar epimerase	vv10500Starch_and_sucrose_metabolism vv10520Nucleotide_sugars_metabolism vv40006Cell_wall	01.05.01.03.01 sugar, glucoside, polyol and carboxylate anabolism
1616294_s_at	VIT_19s0015g00550	Nudix hydrolase 10	0	01 METABOLISM
1617961_at	VIT_14s0068g00870	Nudix hydrolase 13	0	11.02.03.04.01 transcription activation
1613428_at	GSVIVT00012553001	Oxygen evolving enhancer 3 (PsbQ)	vv10195Photosynthesis vv50113Thylakoid_targeting_pathway vv50135Primary_active_transporter_cat_D3_to_E2	02.30 photosynthesis
1612482_at	VIT_01s0127g00490	Pantothenate kinase 2	vv10770Pantothenate_and_CoA_biosynthesis	01.05.12.07 acetyl-CoA pathway
1618054_at	VIT_07s0151g01130	Patatin	0	01.06 lipid, fatty acid and isoprenoid metabolism
1610422_at	VIT_08s0058g00640	Patellin-5	0	10.03.01.01 mitotic cell cycle
1613471_at	VIT_11s0052g01650	Pathogenesis-related protein 1 precursor (PRP 1)	vv30011Jasmonate_signaling vv34626Plant-pathogen_interaction	32.05.03 defense related proteins
1618533_at	VIT_11s0052g01620	Pathogenesis-related protein 1 precursor (PRP 1)	vv30011Jasmonate_signaling vv34626Plant-pathogen_interaction	32.05.03 defense related proteins
1611748_s_at	VIT_12s0142g00240	PDF1 (protodermal factor1)	0	38 TRANSPOSABLE ELEMENTS, VIRAL AND PLASMID PROTEINS
1607945_at	VIT_14s0219g00230	Pectate lyase	vv40006Cell_wall	01.25.01 extracellular polysaccharide degradation
1617015_at	VIT_07s0005g05520	Pectate lyase	vv40006Cell_wall	01 METABOLISM
1619659_s_at	VIT_05s0051g00590	Pectate lyase	vv40006Cell_wall	99 UNCLASSIFIED PROTEINS
1608198_at	VIT_08s0007g00290	Pectinacetylesterase	vv40006Cell_wall	01.05 C-compound and carbohydrate metabolism
1617155_at	VIT_01s0026g02070	Peptidyl-prolyl cis-trans isomerase cyclophilin-type	0	11.02.03.04 transcriptional control
1619010_s_at	VIT_18s0001g14400	Peptidyl-prolyl cis-trans isomerase ROC5 (rotamase CYP 5)	0	40.01 cell growth / morphogenesis
1621624_s_at	VIT_10s0116g01400	Peroxisomal membrane protein PMP22	0	20.03.01 channel / pore class transport
1613919_s_at	VIT_01s0011g05470	PGPS/D12	0	99 UNCLASSIFIED PROTEINS
1610358_at	VIT_04s0008g05300	Phosphate translocator	vv50122Porters_cat_7_to_17	20.01.03.03 C4-dicarboxylate transport (e.g. malate, succinate, fumarate)
1621632_at	VIT_08s0007g01510	Phosphatidic acid phosphatase / PAP2	vv10561Glycerolipid_metabolism vv10564Glycerophospholipid_metabolism vv10565Ether_lipid_metabolism vv10600Sphingolipid_metabolism	99 UNCLASSIFIED PROTEINS
1616325_at	VIT_01s0011g02740	Phosphoenolpyruvate carboxylase	vv10620Pyruvate_metabolism vv10710Carbon_fixation vv10720Reductive_carboxylate_cycle vv34020Calcium_signaling_pathway	02.30 photosynthesis
1612379_at	VIT_06s0004g01550	Phosphoribosylanthranilate transferase	vv10400Phenylalanine_tyrosine_and_tryptophan_biosynthesis	30.01.09.03 Ca2+ mediated signal transduction
1611733_s_at	VIT_05s0020g03180	Photosystem I reaction center subunit II, chloroplast precursor	vv10195Photosynthesis vv50105Transport_electron_carriers	02.30 photosynthesis
1611364_at	VIT_00s0125g00280	Photosystem I reaction center subunit III (PSAF)	vv10195Photosynthesis vv50105Transport_electron_carriers	02.30 photosynthesis
1613494_s_at	VIT_12s0028g01080	Photosystem II oxygen-evolving complex precursor, 23kda PSBP	vv10195Photosynthesis vv50135Primary_active_transporter_cat_D3_to_E2	02.30 photosynthesis
1607516_at	VIT_18s0001g11710	Photosystem II PsbO protein	vv10195Photosynthesis vv50113Thylakoid_targeting_pathway vv50135Primary_active_transporter_cat_D3_to_E2	02.30 photosynthesis
1622302_s_at	VIT_00s0207g00210	Photosystem II PsbO protein	vv10195Photosynthesis vv50113Thylakoid_targeting_pathway vv50135Primary_active_transporter_cat_D3_to_E2	02.30 photosynthesis
1613773_s_at	VIT_07s0141g00570	Photosystem II reaction centre W (PsbW)	vv10195Photosynthesis vv50135Primary_active_transporter_cat_D3_to_E2	02.30 photosynthesis
1606454_at	VIT_12s0028g00960	Phytoene synthase, chloroplast precursor	vv10100Biosynthesis_of_steroids vv10900Terpenoid_biosynthesis	01.06.06 isoprenoid metabolism
1608822_at	VIT_06s0004g05230	Plastid transcriptionally active18	vv50133Primary_active_transporter_cat_A9_to_A18	70.26.03 chloroplast
1607270_at	VIT_12s0034g01140	Plastocyanin domain-containing protein	vv10195Photosynthesis vv50113Thylakoid_targeting_pathway	02.11 electron transport and membrane-associated energy conservation
1611004_at	VIT_11s0037g00290	Plastocyanin domain-containing protein	vv10195Photosynthesis vv50113Thylakoid_targeting_pathway	02.11 electron transport and membrane-associated energy conservation
1620623_at	VIT_04s0008g06670	Plastocyanin domain-containing protein	vv10195Photosynthesis vv50113Thylakoid_targeting_pathway	02.11 electron transport and membrane-associated energy conservation
1620744_at	VIT_18s0001g00760	Plastocyanin, chloroplast precursor	vv10195Photosynthesis vv50113Thylakoid_targeting_pathway	02.11 electron transport and membrane-associated energy conservation
1610746_at	VIT_14s0068g01620	Pollen proteins Ole e I	0	99 UNCLASSIFIED PROTEINS
1618657_at	VIT_15s0046g02000	Polygalacturonase GH28	vv40006Cell_wall	01.25.01 extracellular polysaccharide degradation
1613408_at	VIT_11s0016g03920	Polyol transporter 5	vv50121Porters_cat_1_to_6	20.01.03.01 sugar transport
1609234_at	VIT_00s0480g00040	Polyphenol oxidase II, chloroplast precursor	vv10350Tyrosine_metabolism vv50109Incompletely_characterized_transport_systems	01.01.09.05 metabolism of tyrosine
1610123_at	VIT_17s0000g01930	Potassium transporter 2	vv50125Porters_cat_66_to_94	20.01.01.01 cation transport (Na, K, Ca , NH4, etc.)
1614920_at	VIT_13s0067g02570	Potassium transporter 2	vv50125Porters_cat_66_to_94	20.01.01.01 cation transport (Na, K, Ca , NH4, etc.)
1611097_at	VIT_12s0059g00750	Prephenate dehydratase	vv10400Phenylalanine_tyrosine_and_tryptophan_biosynthesis	01.01.09 metabolism of the cysteine - aromatic group
1610854_at	VIT_06s0004g05920	Proliferating cell nuclear antigen (PCNA)	vv23030DNA_replication vv23410Base_excision_repair vv23420Nucleotide_excision_repair vv44110Cell_cycle	10.03 cell cycle
1611892_s_at	VIT_13s0019g03220	Proline transporter 1 (ProT1)	vv50123Porters_cat_18_to_29	20.01.07 amino acid transport
1615201_at	VIT_11s0016g05840	Protease inhibitor/seed storage/lipid transfer protein (LTP)	0	42.01 cell wall
1619662_at	VIT_02s0154g00310	Protease inhibitor/seed storage/lipid transfer protein (LTP)	0	42.01 cell wall
1608571_s_at	GSVIVT00011190001	Protease inhibitor/seed storage/lipid transfer protein (LTP)	0	20.01.13 lipid transport
1609428_at	VIT_08s0056g00100	Protein kinase	0	30.05.01.18 transmembrane receptor protein serine/threonine kinase signalling pathways
1616357_at	VIT_03s0038g03800	Protein kinase APK1B	0	30.05 transmembrane signal transduction
1610846_at	VIT_12s0035g01180	Protein kinase CRK1 protein	0	30.05.01.18 transmembrane receptor protein serine/threonine kinase signalling pathways
1614058_at	VIT_07s0129g00970	Protein kinase family	0	30.01.05.01.06 serine/threonine kinase
1621318_at	VIT_05s0049g01220	Protein kinase MK6	0	30.01.05.01.06 serine/threonine kinase
1608829_at	VIT_12s0059g01820	Protein phosphatase 1D	0	14.07.03 modification by phosphorylation, dephosphorylation, autophosphorylation
1614391_at	VIT_12s0028g03310	Protein phosphatase 2C	0	14.07.03 modification by phosphorylation, dephosphorylation, autophosphorylation
1618557_at	VIT_13s0067g03200	Proton-dependent oligopeptide transport (POT) family protein	vv50122Porters_cat_7_to_17	20.01.09 peptide transport
1621481_at	VIT_09s0002g04130	Proton-dependent oligopeptide transport (POT) family protein	vv50122Porters_cat_7_to_17	99 UNCLASSIFIED PROTEINS
1611639_at	VIT_08s0007g02800	Pro-X carboxypeptidase Lysosomal	0	14.07.11 protein processing (proteolytic)
1610360_at	VIT_11s0016g01400	PSBX (photosystem II subunit X)	vv10195Photosynthesis	02.30 photosynthesis
1620292_at	VIT_04s0008g01730	PSBX (photosystem II subunit X)	vv10195Photosynthesis	02.30 photosynthesis
1607328_at	VIT_10s0003g01730	PUB17 (plant U- box 17)	0	32.05.01 resistance proteins
1610341_at	VIT_18s0001g13340	Purple acid phosphatase 32- ATPAP32/PAP32	vv10740Riboflavin_metabolism	01.04 phosphate metabolism
1616014_at	VIT_06s0009g00680	Pyridine nucleotide-disulphide oxidoreductase	vv10010Glycolysis vv10020Citrate_cycle vv10252Alanine_and_aspartate_metabolism vv10260Glycine_serine_and_threonine_metabolism vv10620Pyruvate_metabolism	01 METABOLISM
1622745_at	GSVIVT00008488001	Quinone reductase	vv10190Oxidative_phosphorylation vv50134Primary_active_transporter_cat_D1	36.20.18.01 auxin response
1616947_at	VIT_07s0197g00240	R protein disease resistance protein	vv34627R_proteins_from_Plant-pathogen_interaction	32.05.01 resistance proteins
1617358_s_at	GSVIVT00004974001	R protein disease resistance protein	vv34627R_proteins_from_Plant-pathogen_interaction	32.05.01 resistance proteins
1606987_at	VIT_18s0001g11250	R protein MLA10	vv34627R_proteins_from_Plant-pathogen_interaction	32.05.01 resistance proteins
1620322_at	VIT_06s0004g05550	RAB GTPase RABA2B	0	30.01.05.05.01 small GTPase mediated signal transduction
1611337_at	VIT_07s0104g01120	Rac GTPase activating protein	vv50109Incompletely_characterized_transport_systems	30.01.05.05.01 small GTPase mediated signal transduction
1617552_at	VIT_04s0023g03860	Rac-like GTP-binding protein ARAC1 precursor (GTPase protein ROP3)	0	30.01.05.05.01 small GTPase mediated signal transduction
1622465_s_at	VIT_14s0060g02150	Rapid ALkalinization Factor RALFL33	0	40.01.05 growth regulators / regulation of cell size
1621818_at	VIT_04s0008g03950	RD22	0	36.20.35.09.05 osmotic response
1614029_at	VIT_16s0050g02700	Receptor kinase homolog LRK10	0	30.05.01.18 transmembrane receptor protein serine/threonine kinase signalling pathways
1622395_s_at	VIT_04s0008g02510	Receptor kinase homolog LRK10	0	30.05.01.18 transmembrane receptor protein serine/threonine kinase signalling pathways
1606455_at	VIT_16s0098g00110	Receptor kinase LRK10	0	30.05.01.18 transmembrane receptor protein serine/threonine kinase signalling pathways
1616299_at	VIT_19s0014g03400	Receptor protein kinase	0	30.05.01 receptor enzyme mediated signalling
1620367_at	VIT_16s0050g02430	Receptor protein kinase	0	30.05.01.12 transmembrane receptor protein tyrosine kinase signalling pathways
1609996_at	VIT_06s0004g08210	Receptor protein kinase	0	30.05.01 receptor enzyme mediated signalling
1608969_at	VIT_04s0043g00160	Receptor protein kinase	0	30.05.01.18 transmembrane receptor protein serine/threonine kinase signalling pathways
1607921_at	VIT_01s0150g00020	Receptor protein kinase	0	30.01.05.01 protein kinase
1611378_at	VIT_01s0010g01660	Receptor protein kinase	0	30.05.01 receptor enzyme mediated signalling
1615388_at	VIT_11s0016g03880	Receptor protein kinase PERK1	0	30.01.05.01 protein kinase
1611726_at	VIT_00s0768g00040	Receptor protein kinase PERK1	0	30.01.05.01 protein kinase
1608359_at	VIT_04s0023g00590	Regulator of ribonuclease activity a	0	01.01.06.05 metabolism of methionine
1613586_at	VIT_10s0003g05430	Reticuline oxidase precursor	vv10950Alkaloid_biosynthesis_I	20.01.15 electron transport
1611669_at	VIT_05s0062g00780	Rho GDP-dissociation inhibitor 2	0	30.01.05.05.01 small GTPase mediated signal transduction
1621480_at	VIT_08s0007g00470	Rhomboid ATRBL1	0	30.05 transmembrane signal transduction
1607532_at	VIT_16s0098g00730	Ribosomal protein L9 (RPL90A/C) 60S	vv23010Ribosome	12.01.01 ribosomal proteins
1622246_at	VIT_05s0020g02670	Ring zinc finger protein	0	20.09.07 vesicular transport (Golgi network, etc.)
1621455_at	VIT_08s0007g04150	RKL1 (Receptor-like kinase 1)	0	30.05.01.18 transmembrane receptor protein serine/threonine kinase signalling pathways
1617736_a_at	VIT_14s0060g02140	Rubber elongation factor (REF)	0	32.01 stress response
1610210_at	VIT_16s0039g02540	Rubredoxin	vv10071Fatty_acid_metabolism	16.17.09 heavy metal binding (Cu, Fe, Zn)
1622249_at	VIT_10s0003g03830	S-2-hydroxy-acid oxidase, peroxisomal	vv10630Glyoxylate_and_dicarboxylate_metabolism vv44146Peroxisome	02.04 glyoxylate cycle
1619909_at	VIT_08s0007g05000	S-adenosylmethionine synthetase	vv10271Methionine_metabolism vv10450Selenoamino_acid_metabolism	01.01.06.05 metabolism of methionine
1616686_at	VIT_18s0001g01210	Senescence-inducible chloroplast stay-green protein 2	0	99 UNCLASSIFIED PROTEINS
1607234_at	VIT_11s0065g00720	Serine carboxypeptidase S10	0	14.07.11 protein processing (proteolytic)
1616345_at	VIT_11s0037g00740	Serine carboxypeptidase S10	0	14.07.11 protein processing (proteolytic)
1606754_at	VIT_01s0011g02000	Serine carboxypeptidase S10	0	14.13 protein/peptide degradation
1608286_at	VIT_18s0001g07150	Serine/threonine-protein kinase	0	99 UNCLASSIFIED PROTEINS
1606447_at	VIT_13s0156g00060	Serine/threonine-protein phosphatase PP2A catalytic subunit	vv23015mRNA_surveillance_pathway vv34020Calcium_signaling_pathway	14.07.03 modification by phosphorylation, dephosphorylation, autophosphorylation
1610116_at	VIT_14s0030g00660	Shikimate dehydrogenase	vv10400Phenylalanine_tyrosine_and_tryptophan_biosynthesis	01.20.35 biosynthesis of secondary products derived from L-phenylalanine and L-tyrosine
1613826_at	VIT_06s0004g00260	Shoot1 protein	0	16.01 protein binding
1621296_at	VIT_18s0001g11290	Signal peptidase 1	vv23060Protein_export vv50132Primary_active_transporter_cat_A5_to_A8	14.13 protein/peptide degradation
1617439_s_at, 1617737_at	VIT_05s0049g01200	S-locus lectin protein kinase	0	30.01.05.01.06 serine/threonine kinase
1622876_at	VIT_04s0008g05420	SPX2 (SYG1/Pho81/XPR1) domain-containing protein SPX2	vv50125Porters_cat_66_to_94	99 UNCLASSIFIED PROTEINS
1615654_at	VIT_18s0001g08550	Squalene monooxygenase	vv10100Biosynthesis_of_steroids vv10900Terpenoid_biosynthesis	01.06 lipid, fatty acid and isoprenoid metabolism
1609148_at	VIT_12s0028g03350	Squamosa promoter-binding protein 4 (SPL4)	vv60055SBP	11.02.03.04.01 transcription activation
1608091_at	VIT_13s0156g00610	S-receptor kinase	0	99 UNCLASSIFIED PROTEINS
1622142_at	VIT_13s0156g00550	S-receptor kinase	0	32.05.01 resistance proteins
1612735_at	VIT_12s0028g01640	S-receptor kinase	0	30.05.01.18 transmembrane receptor protein serine/threonine kinase signalling pathways
1618306_at	VIT_10s0116g01030	Stigma-specific Stig1	0	41.03.02 fertilization (pollen hydration, pollen tube guidance, double fertilization of oocyte and endosperm)
1622638_x_at	VIT_16s0100g00950	Stilbene synthase 3	vv10940Phenylpropanoid_biosynthesis	01.20.35.01.05 biosynthesis of stilbenes, flavonoids
1618324_s_at	VIT_03s0180g00110	Stress enhanced protein 1 (SEP1)	0	99 UNCLASSIFIED PROTEINS
1611638_at	VIT_09s0002g00450	Subtilase	0	14.13 protein/peptide degradation
1619210_at	VIT_06s0061g00750	Superoxide dismutase [Cu-Zn], chloroplast precursor	vv44146Peroxisome	32.07.07 oxygen and radical detoxification
1607669_at	VIT_09s0054g01610	Synaptic vesicle 2-related protein	vv50121Porters_cat_1_to_6	20.01 transported compounds (substrates)
1618654_at	VIT_14s0128g00440	Tangled	vv44110Cell_cycle	10.03.05.01 spindle pole body/centrosome and microtubule cycle
1613445_at	VIT_12s0028g02520	TCP family transcription factor 4	vv60061TCP	11.02.03.04.01 transcription activation
1612160_at	VIT_17s0000g02470	Thaumatin	0	36.20 plant / fungal specific systemic sensing and response
1607708_at	VIT_13s0019g02020	Thaumatin	0	36.20 plant / fungal specific systemic sensing and response
1618871_at	VIT_03s0038g02170	Thaumatin	0	36.20 plant / fungal specific systemic sensing and response
1616617_at	VIT_18s0001g11930	Thaumatin SCUTL2	0	36.20 plant / fungal specific systemic sensing and response
1612945_s_at	VIT_14s0128g00050	Thylakoid lumenal 18.3 kDa protein	0	70.26.03 chloroplast
1611476_at	VIT_15s0048g02500	Thylakoid membrane phosphoprotein 14 kda, chloroplast precursor	0	02.30 photosynthesis
1617531_at	VIT_14s0066g00650	Transducin family protein / WD-40 repeat	0	30.05 transmembrane signal transduction
1613595_at	VIT_16s0022g01440	Transketolase, chloroplast precursor	vv10030Pentose_phosphate vv10710Carbon_fixation	02.07 pentose-phosphate pathway
1620654_at	VIT_15s0048g00370	Transketolase, chloroplast precursor	vv10030Pentose_phosphate vv10710Carbon_fixation	02.07 pentose-phosphate pathway
1618023_at	VIT_02s0012g01410	TRN2 (TORNADO 2)	0	41.03.10 senescence
1610426_at	VIT_00s0204g00110	TRNA/rRNA methyltransferase (SpoU)	0	11.04 RNA processing
1610018_at	VIT_18s0072g00630	TUBBY like protein 1 TLP10	vv60063TUB	30.05 transmembrane signal transduction
1609398_at	VIT_16s0050g00380	Tubulin beta-1	vv44145Phagosome vv44810Regulation_of_actin_cytoskeleton	42.04.05 microtubule cytoskeleton
1613265_s_at	VIT_12s0059g01400	Tyrosine specific protein phosphatase	0	14.07.03 modification by phosphorylation, dephosphorylation, autophosphorylation
1609518_at	VIT_16s0050g02410	Ubiquitin-conjugating enzyme E2 D/E	vv24120Ubiquitin_mediated_proteolysis vv24141Protein_processing_in_endoplasmic_reticulum	14.07.05 modification by ubiquitination, deubiquitination
1618567_at	VIT_07s0031g00160	Ubiquitin-conjugating enzyme E2 I	vv23013RNA_transport vv24120Ubiquitin_mediated_proteolysis	14.07.05 modification by ubiquitination, deubiquitination
1608705_at	VIT_05s0062g00720	UDP-glucoronosyl/UDP-glucosyl transferase UGT75C1	vv10942Anthocyanin_biosynthesis	01.05.03 polysaccharide metabolism
1616344_at	VIT_02s0025g04210	UDP-glucose 4-epimerase	vv10052Galactose_metabolism vv10520Nucleotide_sugars_metabolism	01.05 C-compound and carbohydrate metabolism
1620905_at	VIT_01s0011g00690	UDP-glucose 6-dehydrogenase	vv10040Pentose_glucuronate_interconversion vv10500Starch_and_sucrose_metabolism vv10520Nucleotide_sugars_metabolism vv40006Cell_wall	01.05.01.03.01 sugar, glucoside, polyol and carboxylate anabolism
1613795_at	VIT_18s0001g01640	UDP-sugar pyrophospharylase	vv10530Aminosugars_metabolism	01.04 phosphate metabolism
1619889_at	VIT_04s0069g00990	Ulp1 protease , C-terminal catalytic domain containing protein	0	98 CLASSIFICATION NOT YET CLEAR-CUT
1611762_at	VIT_12s0059g01980	Ultrapetala1	vv60064ULT	99 UNCLASSIFIED PROTEINS
1612091_at	VIT_18s0001g03000	Universal stress protein (USP) family protein	0	32.01 stress response
1621009_s_at	VIT_16s0050g01990	Unknown	0	99 UNCLASSIFIED PROTEINS
1616738_at	VIT_14s0068g00510	Unknown	0	99 UNCLASSIFIED PROTEINS
1620583_s_at	VIT_10s0003g00220	Unknown	0	42.27 extracellular / secretion proteins
1616989_at	VIT_07s0104g00490	Unknown	0	99 UNCLASSIFIED PROTEINS
1615273_at	VIT_07s0005g00120	Unknown	0	98 CLASSIFICATION NOT YET CLEAR-CUT
1621870_at	VIT_19s0090g00200	Unknown protein	0	99 UNCLASSIFIED PROTEINS
1610534_at	VIT_19s0014g03220	Unknown protein	0	99 UNCLASSIFIED PROTEINS
1615547_at	VIT_18s0122g00950	Unknown protein	0	20.09.02 chloroplast transport
1620784_at	VIT_18s0122g00300	Unknown protein	0	99 UNCLASSIFIED PROTEINS
1620480_at	VIT_18s0075g00250	Unknown protein	0	98 CLASSIFICATION NOT YET CLEAR-CUT
1610648_s_at	VIT_18s0001g15120	Unknown protein	0	99 UNCLASSIFIED PROTEINS
1621735_at	VIT_18s0001g12090	Unknown protein	0	99 UNCLASSIFIED PROTEINS
1606839_at	VIT_18s0001g05700	Unknown protein	0	99 UNCLASSIFIED PROTEINS
1610662_at	VIT_18s0001g01080	Unknown protein	0	99 UNCLASSIFIED PROTEINS
1619323_at	VIT_18s0001g00040	Unknown protein	0	98 CLASSIFICATION NOT YET CLEAR-CUT
1611085_at	VIT_17s0000g07950	Unknown protein	0	99 UNCLASSIFIED PROTEINS
1618319_at	VIT_17s0000g03200	Unknown protein	0	99 UNCLASSIFIED PROTEINS
1614961_at	VIT_17s0000g00250	Unknown protein	0	11.02.03.01.01 transcription initiation
1619773_at	VIT_15s0046g03240	Unknown protein	0	99 UNCLASSIFIED PROTEINS
1621815_at	VIT_14s0219g00090	Unknown protein	0	99 UNCLASSIFIED PROTEINS
1617371_at	VIT_14s0108g01440	Unknown protein	0	99 UNCLASSIFIED PROTEINS
1620152_at	VIT_14s0060g01830	Unknown protein	0	99 UNCLASSIFIED PROTEINS
1617745_at	VIT_14s0006g02920	Unknown protein	0	20.01.13 lipid transport
1612064_at	VIT_13s0147g00230	Unknown protein	0	99 UNCLASSIFIED PROTEINS
1619288_s_at	VIT_13s0101g00100	Unknown protein	0	99 UNCLASSIFIED PROTEINS
1607700_at	VIT_13s0067g02710	Unknown protein	0	99 UNCLASSIFIED PROTEINS
1617573_at	VIT_12s0134g00560	Unknown protein	0	99 UNCLASSIFIED PROTEINS
1607423_at	VIT_12s0059g01040	Unknown protein	0	99 UNCLASSIFIED PROTEINS
1622328_at	VIT_12s0057g01000	Unknown protein	0	99 UNCLASSIFIED PROTEINS
1616761_at	VIT_12s0028g03620	Unknown protein	0	99 UNCLASSIFIED PROTEINS
1614141_at	VIT_10s0003g00980	Unknown protein	0	32.05.01 resistance proteins
1618543_at	VIT_08s0058g00670	Unknown protein	0	99 UNCLASSIFIED PROTEINS
1615464_at	VIT_08s0007g06500	Unknown protein	0	98 CLASSIFICATION NOT YET CLEAR-CUT
1614024_at	VIT_08s0007g01490	Unknown protein	0	99 UNCLASSIFIED PROTEINS
1607233_at	VIT_07s0031g01630	Unknown protein	0	98 CLASSIFICATION NOT YET CLEAR-CUT
1617280_s_at	VIT_06s0080g00760	Unknown protein	0	99 UNCLASSIFIED PROTEINS
1622842_at	VIT_06s0061g01250	Unknown protein	0	99 UNCLASSIFIED PROTEINS
1613395_at	VIT_06s0004g04490	Unknown protein	0	99 UNCLASSIFIED PROTEINS
1609809_at	VIT_06s0004g04110	Unknown protein	0	99 UNCLASSIFIED PROTEINS
1620014_at	VIT_05s0102g00130	Unknown protein	0	99 UNCLASSIFIED PROTEINS
1622853_at	VIT_05s0062g01360	Unknown protein	0	11.02.03.04.01 transcription activation
1620600_at	VIT_05s0049g01390	Unknown protein	0	99 UNCLASSIFIED PROTEINS
1621385_at	VIT_04s0044g01430	Unknown protein	0	99 UNCLASSIFIED PROTEINS
1607982_at	VIT_04s0043g00850	Unknown protein	0	99 UNCLASSIFIED PROTEINS
1615370_at	VIT_04s0023g03360	Unknown protein	0	99 UNCLASSIFIED PROTEINS
1609197_at	VIT_02s0087g00800	Unknown protein	0	99 UNCLASSIFIED PROTEINS
1613480_at	VIT_02s0025g03420	Unknown protein	0	99 UNCLASSIFIED PROTEINS
1622089_at	VIT_01s0150g00130	Unknown protein	0	98 CLASSIFICATION NOT YET CLEAR-CUT
1614415_at	VIT_01s0026g00960	Unknown protein	0	99 UNCLASSIFIED PROTEINS
1620936_at	VIT_01s0026g00030	Unknown protein	0	99 UNCLASSIFIED PROTEINS
1608050_at, 1614516_at	VIT_01s0011g04650	Unknown protein	0	99 UNCLASSIFIED PROTEINS
1612238_s_at, 1617397_x_at	VIT_01s0011g03420	Unknown protein	0	99 UNCLASSIFIED PROTEINS
1615846_at, 1607146_at	VIT_01s0011g02320	Unknown protein	0	99 UNCLASSIFIED PROTEINS
1611563_at	VIT_01s0010g03870	Unknown protein	0	99 UNCLASSIFIED PROTEINS
1607814_at	VIT_00s0804g00020	Unknown protein	0	99 UNCLASSIFIED PROTEINS
1617781_at	VIT_00s0357g00090	Unknown protein	0	99 UNCLASSIFIED PROTEINS
1618523_at	VIT_00s0304g00010	Unknown protein	0	99 UNCLASSIFIED PROTEINS
1607887_at	VIT_00s0270g00050	Unknown protein	0	98 CLASSIFICATION NOT YET CLEAR-CUT
1607473_at	VIT_00s0189g00010	Unknown protein	0	98 CLASSIFICATION NOT YET CLEAR-CUT
1618105_at	TC64102	Unknown protein	0	99 UNCLASSIFIED PROTEINS
1617261_at	GSVIVT00021228001	Unknown protein	0	99 UNCLASSIFIED PROTEINS
1608172_at	GSVIVT00005633001	Unknown protein	0	99 UNCLASSIFIED PROTEINS
1621903_at	VIT_05s0020g01830	UPF0497 family	0	02.11.05 accessory proteins of electron transport and membrane-associated energy conservation
1611613_at	VIT_16s0022g00670	Vacuolar invertase 1, GIN1	vv10052Galactose_metabolism vv10500Starch_and_sucrose_metabolism	01.05.01.01.01 sugar, glucoside, polyol and carboxylate catabolism
1609676_at	VIT_05s0020g01970	Vesicle-associated membrane protein 27 VAP27-2	vv50109Incompletely_characterized_transport_systems	99 UNCLASSIFIED PROTEINS
1612450_at	VIT_11s0016g01440	VPS2.1 SNF7	vv50111Tethering_factors	20.09.18.09.01 endocytosis
1622602_s_at	VIT_08s0007g02300	VPS60.2 SNF7	vv50111Tethering_factors	20.09.07 vesicular transport (Golgi network, etc.)
1613017_s_at	VIT_19s0090g01000	VTC2 (vitamin C defective)	vv10053Ascorbate_and_aldarate_metabolism	01.07.01 biosynthesis of vitamins, cofactors, and prosthetic groups
1612661_at	VIT_18s0001g11620	WAK receptor protein kinase	0	30.05.01.18 transmembrane receptor protein serine/threonine kinase signalling pathways
1619772_at	VIT_15s0046g00480	Wax synthase	vv11000Single_reactions	99 UNCLASSIFIED PROTEINS
1609130_at	VIT_05s0077g00730	WRKY DNA-binding protein 48	vv60066WRKY	11.02.03.04.01 transcription activation
1606659_s_at	VIT_10s0003g01600	WRKY DNA-binding protein 65	vv60066WRKY	11.02.03.04.01 transcription activation
1614426_at	VIT_05s0062g00250	Xyloglucan endotransglucosylase/hydrolase 15	vv40006Cell_wall	40.01 cell growth / morphogenesis
1609790_at	VIT_10s0003g02440	Xyloglucan endotransglucosylase/hydrolase 23	vv40006Cell_wall	40.01 cell growth / morphogenesis
1620068_at	VIT_09s0002g01710	Zeta-cop, subunit of COP-I complex	vv50110Protein_coat	20.01.10 protein transport
1610330_at	VIT_13s0064g01220	Zf A20 and AN1 domain-containing stress-associated protein 5	vv60077Other_zf-AN1	11.02.03.04.01 transcription activation
1609411_at	VIT_06s0004g03070	Zinc finger (C2H2 type) JACKDAW	vv60017C2H2	99 UNCLASSIFIED PROTEINS
1608141_at	VIT_19s0090g00400	Zinc finger (C3HC4-type ring finger)	vv60078Other_zf-C3HC4	14.07.05 modification by ubiquitination, deubiquitination
1610423_s_at	VIT_17s0000g06230	Zinc finger (C3HC4-type ring finger)	vv60078Other_zf-C3HC4	99 UNCLASSIFIED PROTEINS
1611873_s_at	VIT_08s0007g00150	Zinc finger (C3HC4-type ring finger)	vv60078Other_zf-C3HC4	14.07.05 modification by ubiquitination, deubiquitination
1614205_at	VIT_01s0026g02470	Zinc finger (C3HC4-type ring finger)	vv60078Other_zf-C3HC4	14.07.05 modification by ubiquitination, deubiquitination
1616810_at	VIT_01s0011g04080	Zinc finger (C3HC4-type ring finger)	vv60078Other_zf-C3HC4	99 UNCLASSIFIED PROTEINS
1620290_at	GSVIVT00030120001	Zinc finger (C3HC4-type ring finger)	vv60078Other_zf-C3HC4	14.07.05 modification by ubiquitination, deubiquitination
1615255_at	VIT_08s0040g00380	Zinc finger (DHHC type) family	vv60079Other_zf-DHHC	99 UNCLASSIFIED PROTEINS
