# Supplementary material for: Short day transcriptomic programming during induction of dormancy in grapevine
Source: Front Plant Sci. 2015 Nov 4;6:834. doi: 10.3389/fpls.2015.00834 (PMC4632279; doi:10.3389/fpls.2015.00834)
Supplement: Supplementary file 5 [file Table5.XLSX]

## Sheet: VitisNet Molecular Networks
Supplementary Table 5A. VitisNet networks used for gene set enrichment analysis (GSEA) (Grimplet et al., 2012). Networks used in analysis contained > 10 genes in Network as well as in the quality-controlled expression dataset.
VitisNet Molecular Network	# of genes in VitisNet Molecular Network	# of genes after restricting to number of genes in the dataset
VV10010GLYCOLYSIS	186	77
VV10020CITRATE_CYCLE	58	33
VV10030PENTOSE_PHOSPHATE	73	33
VV10040PENTOSE_GLUCURONATE_INTERCONVERSION	57	18
VV10051FRUCTOSE_AND_MANNOSE_METABOLISM	99	47
VV10052GALACTOSE_METABOLISM	149	38
VV10053ASCORBATE_AND_ALDARATE_METABOLISM	41	18
VV10061FATTY_ACID_BIOSYNTHESIS	70	32
VV10071FATTY_ACID_METABOLISM	87	38
VV10100BIOSYNTHESIS_OF_STEROIDS	128	46
VV10190OXIDATIVE_PHOSPHORYLATION	230	93
VV10195PHOTOSYNTHESIS	114	62
VV10196PHOTOSYNTHESIS_ANTENNA_PROTEINS	19	17
VV10220UREA_CYCLE_AND_METABOLISM_OF_AMINO_GROUPS	116	41
VV10230PURINE_METABOLISM	136	56
VV10240PYRIMIDINE_METABOLISM	100	35
VV10251GLUTAMATE_METABOLISM	75	30
VV10252ALANINE_AND_ASPARTATE_METABOLISM	101	45
VV10260GLYCINE_SERINE_AND_THREONINE_METABOLISM	100	47
VV10271METHIONINE_METABOLISM	104	42
VV10272CYSTEINE_METABOLISM	72	22
VV10280VALINE_LEUCINE_AND_ISOLEUCINE_DEGRADATION	75	28
VV10290VALINE_LEUCINE_AND_ISOLEUCINE_BIOSYNTHESIS	59	21
VV10300LYSINE_BIOSYNTHESIS	71	18
VV10330ARGININE_AND_PROLINE_METABOLISM	54	23
VV10340HISTIDINE_METABOLISM	53	19
VV10350TYROSINE_METABOLISM	147	40
VV10360PHENYLALANINE_METABOLISM	200	39
VV10400PHENYLALANINE_TYROSINE_AND_TRYPTOPHAN_BIOSYNTHESIS	143	48
VV10410BETA-ALANINE_METABOLISM	51	18
VV10450SELENOAMINO_ACID_METABOLISM	59	24
VV10480GLUTATHIONE_METABOLISM	131	39
VV10500STARCH_AND_SUCROSE_METABOLISM	331	115
VV10510N-GLYCAN_BIOSYNTHESIS	46	18
VV10520NUCLEOTIDE_SUGARS_METABOLISM	61	25
VV10530AMINOSUGARS_METABOLISM	79	25
VV10561GLYCEROLIPID_METABOLISM	144	54
VV10562INOSITOL_PHOSPHATE_METABOLISM	66	27
VV10564GLYCEROPHOSPHOLIPID_METABOLISM	132	51
VV10565ETHER_LIPID_METABOLISM	52	18
VV10592ALPHA-LINOLENIC_ACID_METABOLISM	86	24
VV10600SPHINGOLIPID_METABOLISM	65	21
VV10620PYRUVATE_METABOLISM	184	82
VV10630GLYOXYLATE_AND_DICARBOXYLATE_METABOLISM	72	46
VV10640PROPANOATE_METABOLISM	64	17
VV10650BUTANOATE_METABOLISM	65	19
VV10670ONE_CARBON_POOL_BY_FOLATE	40	16
VV10680METHANE_METABOLISM	113	23
VV10710CARBON_FIXATION	127	59
VV10720REDUCTIVE_CARBOXYLATE_CYCLE	34	18
VV10740RIBOFLAVIN_METABOLISM	59	19
VV10860PORPHYRIN_AND_CHLOROPHYLL_METABOLISM	64	29
VV10900TERPENOID_BIOSYNTHESIS	156	19
VV10902MONOTERPENOID_BIOSYNTHESIS	181	26
VV10906CAROTENOID_BIOSYNTHESIS	41	16
VV10910NITROGEN_METABOLISM	97	32
VV10920SULFUR_METABOLISM	38	21
VV10940PHENYLPROPANOID_BIOSYNTHESIS	222	57
VV10941FLAVONOID_BIOSYNTHESIS	169	35
VV11000SINGLE_REACTIONS	167	20
VV11002AUXIN_BIOSYNTHESIS	90	27
VV11030GLYCAN_STRUCTURES-BIOSYNTHESIS1	87	29
VV11040BIOSYNTHESIS_OF_UNSATURATED_FATTY_ACIDS	47	17
VV20970AMINOACYL-TRNA_BIOSYNTHESIS	103	38
VV23008RIBOSOME_BIOGENESIS_IN_EUKARYOTES	101	45
VV23010RIBOSOME	390	234
VV23013RNA_TRANSPORT	219	88
VV23015MRNA_SURVEILLANCE_PATHWAY	125	53
VV23018RNA_DEGRADATION	104	47
VV23020RNA_POLYMERASE	68	28
VV23022BASAL_TRANSCRIPTION_FACTORS	49	21
VV23040SPLICEOSOME	234	108
VV23050PROTEASOME	59	42
VV23060PROTEIN_EXPORT	58	34
VV23420NUCLEOTIDE_EXCISION_REPAIR	65	21
VV24120UBIQUITIN_MEDIATED_PROTEOLYSIS	172	80
VV24130SNARE_INTERACTIONS_IN_VESICULAR_TRANSPORT	63	31
VV24141PROTEIN_PROCESSING_IN_ENDOPLASMIC_RETICULUM	219	109
VV30001ABA_SIGNALING	151	67
VV30003AUXIN_SIGNALING	271	72
VV30007CYTOKININ_SIGNALING	68	20
VV30008ETHYLENE_SIGNALING	238	68
VV30009FLOWER_DEVELOPMENT	183	59
VV30011JASMONATE_SIGNALING	83	35
VV34020CALCIUM_SIGNALING_PATHWAY	137	51
VV34070PHOSPHATIDYLINOSITOL_SIGNALING_SYSTEM	74	24
VV34626PLANT-PATHOGEN_INTERACTION	315	84
VV34627R_PROTEINS_FROM_PLANT-PATHOGEN_INTERACTION	349	29
VV34710CIRCADIAN_RHYTHM	64	32
VV40006CELL_WALL	454	133
VV44110CELL_CYCLE	323	87
VV44145PHAGOSOME	118	60
VV44146PEROXISOME	79	36
VV44810REGULATION_OF_ACTIN_CYTOSKELETON	343	106
VV50004AUXIN_TRANSPORT	52	19
VV50101CHANNELS_AND_PORES	373	105
VV50104GROUP_TRANSLOCATORS	37	17
VV50105TRANSPORT_ELECTRON_CARRIERS	61	35
VV50108ACCESSORY_FACTORS_INVOLVED_IN_TRANSPORT	143	27
VV50109INCOMPLETELY_CHARACTERIZED_TRANSPORT_SYSTEMS	335	105
VV50110PROTEIN_COAT	208	93
VV50111TETHERING_FACTORS	106	50
VV50112NUCLEAR_PORE_COMPLEX	78	25
VV50113THYLAKOID_TARGETING_PATHWAY	48	31
VV50121PORTERS_CAT_1_TO_6	170	52
VV50122PORTERS_CAT_7_TO_17	237	67
VV50123PORTERS_CAT_18_TO_29	199	54
VV50124PORTERS_CAT_30_TO_64	150	43
VV50125PORTERS_CAT_66_TO_94	210	46
VV50131PRIMARY_ACTIVE_TRANSPORTER_CAT_A2_TO_A4	175	59
VV50132PRIMARY_ACTIVE_TRANSPORTER_CAT_A5_TO_A8	180	93
VV50133PRIMARY_ACTIVE_TRANSPORTER_CAT_A9_TO_A18	218	101
VV50134PRIMARY_ACTIVE_TRANSPORTER_CAT_D1	88	36
VV50135PRIMARY_ACTIVE_TRANSPORTER_CAT_D3_TO_E2	81	40
VV52010ABC_TRANSPORTERS	239	49
VV60003AP2_EREBP	137	34
VV60008AUXIAA	23	16
VV60011BHLH	148	39
VV60012BZIP	64	21
VV60017C2H2	121	28
VV60018C3H	84	32
VV60021CCAAT	35	16
VV60032GRAS	50	17
VV60034HB	92	29
VV60044MYB	166	28
VV60045MYBRELATED	62	22
VV60046NAC	75	18
VV60048PHD	75	16
VV60062TRIHELIX	36	15
VV60066WRKY	62	20
VV60078OTHER_ZF-C3HC4	239	99
VV60082GNAT	36	16

## Sheet: GSEA VRS vs VRL
Supplementary Table 5B. Gene set enrichment analysis of V. riparia short and long photoperiod treatement (VRS and VRL) using gene set based on VitisNet molecular networks using custom gene set based on VitisNet molecular networks (Grimplet et al. 2012). Significant gene sets with greater than 10 genes and false discovery rate <0.25 are presented. Cells highlighted with dark gray are pathways in c…
VRS01	SIZE	ES	NES	NOM p-val	FDR q-val	VRS03	SIZE	ES	NES	NOM p-val	FDR q-val	VRS07	SIZE	ES	NES	NOM p-val	FDR q-val	VRS14	SIZE	ES	NES	NOM p-val	FDR q-val	VRS21	SIZE	ES	NES	NOM p-val	FDR q-val	VRS28	SIZE	ES	NES	NOM p-val	FDR q-val	VRS42	SIZE	ES	NES	NOM p-val	FDR q-val
VV60078OTHER_ZF-C3HC4	99	-0.429128	-1.70365	0	0.0753429	VV23010RIBOSOME	234	-0.380466	-1.75322	0	0.115133	VV50110PROTEIN_COAT	93	-0.364278	-1.48743	0.00918635	0.209548	VV40006CELL_WALL	133	-0.669714	-2.54316	0	0	VV24141PROTEIN_PROCESSING_IN_ENDOPLASMIC_RETICULUM	109	-0.602096	-2.13075	0	0.000518987	VV24141PROTEIN_PROCESSING_IN_ENDOPLASMIC_RETICULUM	109	-0.68267	-2.51603	0	0	VV60048PHD	16	-0.613807	-1.66051	0.0223881	0.232202
VV60066WRKY	20	-0.682223	-1.95752	0	0.0150516	VV23040SPLICEOSOME	108	-0.42674	-1.75361	0	0.229907	VV44145PHAGOSOME	60	-0.451807	-1.73077	0.00254777	0.0542902	VV23050PROTEASOME	42	-0.638509	-1.97356	0	0.0103979	VV10940PHENYLPROPANOID_BIOSYNTHESIS	57	-0.643078	-2.01091	0	0.00294163	VV10940PHENYLPROPANOID_BIOSYNTHESIS	57	-0.646487	-2.13013	0	0.000574394	VV24141PROTEIN_PROCESSING_IN_ENDOPLASMIC_RETICULUM	109	-0.631319	-2.57005	0	0
VV60048PHD	16	-0.554358	-1.50832	0.0454545	0.209479	VV10940PHENYLPROPANOID_BIOSYNTHESIS	57	-0.423307	-1.57087	0.00184843	0.248256	VV30010GIBBERELLIN_SIGNALING	12	-0.682236	-1.77306	0.00331126	0.0392242	VV30010GIBBERELLIN_SIGNALING	12	-0.801635	-1.87405	0	0.0381082	VV10500STARCH_AND_SUCROSE_METABOLISM	115	-0.466254	-1.65243	0.00200602	0.244809							VV23010RIBOSOME	234	-0.442349	-2.03307	0	0.00433104
VV60046NAC	18	-0.662331	-1.85943	0.00181818	0.0377796							VV23050PROTEASOME	42	-0.516748	-1.82501	0.00127226	0.047115	VV10520NUCLEOTIDE_SUGARS_METABOLISM	25	-0.645615	-1.82762	0	0.0405945	VV40006CELL_WALL	133	-0.546613	-1.96374	0	0.00510205							VV10790FOLATE_BIOSYNTHESIS	11	-0.684112	-1.65616	0.0164127	0.182725
VV50121PORTERS_CAT_1_TO_6	52	-0.510864	-1.8057	0	0.0377946							VV23010RIBOSOME	234	-0.429926	-2.0207	0	0.0152091	VV10500STARCH_AND_SUCROSE_METABOLISM	115	-0.492518	-1.83625	0	0.0457077													VV23040SPLICEOSOME	108	-0.263836	-3.18982	0	0
VV30007CYTOKININ_SIGNALING	20	-0.644556	-1.84046	0.000859107	0.0324198							VV23008RIBOSOME_BIOGENESIS_IN_EUKARYOTES	45	-0.470396	-1.67902	0.00250941	0.0806479	VV10902MONOTERPENOID_BIOSYNTHESIS	26	-0.617369	-1.72225	0.00948367	0.105338													VV23022BASAL_TRANSCRIPTION_FACTORS	21	-0.436179	-2.41875	0	0.00333665
VV10530AMINOSUGARS_METABOLISM	25	-0.502251	-1.50422	0.043248	0.199196							VV11040BIOSYNTHESIS_OF_UNSATURATED_FATTY_ACIDS	17	-0.5518	-1.54383	0.042841	0.163601	VV10940PHENYLPROPANOID_BIOSYNTHESIS	57	-0.511455	-1.68316	0.00620476	0.131496													VV23020RNA_POLYMERASE	28	-0.272101	-1.72043	0.0260782	0.104513
VV10280VALINE_LEUCINE_AND_ISOLEUCINE_DEGRADATION	28	-0.500623	-1.5413	0.0238971	0.24611							VV10950ALKALOID_BIOSYNTHESIS_I	12	-0.656439	-1.67357	0.0174673	0.0768175																			VV23015MRNA_SURVEILLANCE_PATHWAY	53	-0.259164	-2.21425	0	0.00925437
VV10272CYSTEINE_METABOLISM	22	-0.609311	-1.78446	0.00466418	0.0383958							VV10941FLAVONOID_BIOSYNTHESIS	35	-0.48615	-1.62484	0.00976801	0.0946279																			VV23013RNA_TRANSPORT	88	-0.263169	-2.91844	0	0.000132275
VV10062FATTY_ACID_ELONGATION_IN_MITOCHONDRIA	10	-0.635081	-1.51674	0.0524862	0.214824							VV10900TERPENOID_BIOSYNTHESIS	19	-0.480913	-1.43263	0.0833333	0.238171																			VV23010RIBOSOME	234	-0.338644	-6.04684	0	0
VV10052GALACTOSE_METABOLISM	38	-0.461305	-1.51933	0.0222025	0.231761							VV10564GLYCEROPHOSPHOLIPID_METABOLISM	51	-0.494696	-1.79968	0.00128866	0.0401389																			VV23008RIBOSOME_BIOGENESIS_IN_EUKARYOTES	45	-0.263876	-2.06577	0.00201207	0.0237809
VV10196PHOTOSYNTHESIS_ANTENNA_PROTEINS	17	-0.577167	-1.56437	0.0372671	0.232472							VV10510N-GLYCAN_BIOSYNTHESIS	18	-0.504896	-1.45103	0.0663562	0.224741																			VV20970AMINOACYL-TRNA_BIOSYNTHESIS	38	-0.199011	-1.46169	0.0844221	0.231882
												VV10400PHENYLALANINE_TYROSINE_AND_TRYPTOPHAN_BIOSYNTHESIS	48	-0.461036	-1.66329	0.00742574	0.0765858																			VV10680METHANE_METABOLISM	23	-0.290384	-1.66473	0.0335366	0.116494
												VV10350TYROSINE_METABOLISM	40	-0.505479	-1.78659	0.00127551	0.0391725																			VV10510N-GLYCAN_BIOSYNTHESIS	18	-0.377398	-1.87648	0.0126336	0.0474528
												VV10330ARGININE_AND_PROLINE_METABOLISM	23	-0.501393	-1.52741	0.0367734	0.170019																			VV10271METHIONINE_METABOLISM	42	-0.248196	-1.90427	0.00513347	0.0487583
												VV10272CYSTEINE_METABOLISM	22	-0.484241	-1.45332	0.0531792	0.233344																			VV10260GLYCINE_SERINE_AND_THREONINE_METABOLISM	47	-0.232945	-1.89867	0.0157325	0.0451951
												VV10061FATTY_ACID_BIOSYNTHESIS	32	-0.553544	-1.82073	0	0.0398373																			VV10240PYRIMIDINE_METABOLISM	35	-0.244358	-1.70869	0.0234934	0.102256
												VV24141PROTEIN_PROCESSING_IN_ENDOPLASMIC_RETICULUM	109	-0.452569	-1.90859	0	0.0369681																			VV10190OXIDATIVE_PHOSPHORYLATION	93	-0.145437	-1.62283	0.038038	0.133435
												VV10940PHENYLPROPANOID_BIOSYNTHESIS	57	-0.390839	-1.45674	0.0236531	0.241792
												VV10592ALPHA-LINOLENIC_ACID_METABOLISM	24	-0.621871	-1.90613	0.00339751	0.0262348
VRL01						VRL03						VRL07						VRL14						VRL21						VRL28						VRL42
VitisNet Molecular Network	SIZE	ES	NES	NOM p-val	FDR q-val	VitisNet Molecular Network	SIZE	ES	NES	NOM p-val	FDR q-val	VitisNet Molecular Network	SIZE	ES	NES	NOM p-val	FDR q-val	VitisNet Molecular Network	SIZE	ES	NES	NOM p-val	FDR q-val	VitisNet Molecular Network	SIZE	ES	NES	NOM p-val	FDR q-val	VitisNet Molecular Network	SIZE	ES	NES	NOM p-val	FDR q-val	VitisNet Molecular Network	SIZE	ES	NES	NOM p-val	FDR q-val
VV60011BHLH	39	0.443806	1.54627	0.018018	0.172159	VV60062TRIHELIX	15	0.608805	1.48538	0.0569038	0.223326	VV60048PHD	16	0.565562	1.49752	0.0472298	0.201477	VV50135PRIMARY_ACTIVE_TRANSPORTER_CAT_D3_TO_E2	40	0.604322	1.89634	0	0.00645462	VV60011BHLH	39	0.571908	1.69812	0.00289017	0.0407412	VV60035HMG	12	0.688927	1.56957	0.0317776	0.170031	VV60046NAC	18	0.669769	1.67953	0.0107973	0.0685079
VV50134PRIMARY_ACTIVE_TRANSPORTER_CAT_D1	36	0.588047	1.97633	0	0.00909846	VV50134PRIMARY_ACTIVE_TRANSPORTER_CAT_D1	36	0.535934	1.57339	0.0171514	0.13802	VV60042MADS	14	0.639041	1.65933	0.0150044	0.0957457	VV50113THYLAKOID_TARGETING_PATHWAY	31	0.6067	1.80178	0.00195122	0.0211288	VV60003AP2_EREBP	34	0.665174	1.9312	0.001001	0.00302391	VV44110CELL_CYCLE	87	0.459643	1.61344	0.000953289	0.131043	VV60032GRAS	17	0.630666	1.5601	0.0348936	0.154651
VV44810REGULATION_OF_ACTIN_CYTOSKELETON	106	0.426077	1.78054	0	0.0397091	VV50113THYLAKOID_TARGETING_PATHWAY	31	0.707951	2.01833	0	0.00149257	VV60034HB	29	0.513601	1.58392	0.0235889	0.118448	VV50105TRANSPORT_ELECTRON_CARRIERS	35	0.825375	2.51343	0	0	VV50135PRIMARY_ACTIVE_TRANSPORTER_CAT_D3_TO_E2	40	0.527211	1.57392	0.0133971	0.101281	VV40006CELL_WALL	133	0.565518	2.11357	0	0.000111607	VV50124PORTERS_CAT_30_TO_64	43	0.468202	1.41124	0.0522876	0.219519
VV40006CELL_WALL	133	0.532288	2.30805	0	0	VV50104GROUP_TRANSLOCATORS	17	0.604954	1.50656	0.0394626	0.200128	VV50113THYLAKOID_TARGETING_PATHWAY	31	0.508235	1.60448	0.0151899	0.109092	VV34710CIRCADIAN_RHYTHM	32	0.606599	1.83347	0.00382044	0.015036	VV50123PORTERS_CAT_18_TO_29	54	0.44716	1.43036	0.0208531	0.241693	VV10942ANTHOCYANIN_BIOSYNTHESIS	13	0.729924	1.72605	0.00406091	0.0474071	VV50113THYLAKOID_TARGETING_PATHWAY	31	0.564439	1.59109	0.018797	0.139709
VV23050PROTEASOME	42	0.543968	1.89357	0.0011534	0.0180831	VV40006CELL_WALL	133	0.426198	1.52899	0.00375469	0.176472	VV30009FLOWER_DEVELOPMENT	59	0.482792	1.70518	0.00163532	0.0714321	VV30009FLOWER_DEVELOPMENT	59	0.455952	1.55908	0.0151822	0.21433	VV50113THYLAKOID_TARGETING_PATHWAY	31	0.596221	1.68786	0.00489716	0.0368464	VV10900TERPENOID_BIOSYNTHESIS	19	0.600435	1.54681	0.0294957	0.170383	VV50105TRANSPORT_ELECTRON_CARRIERS	35	0.492644	1.42943	0.0503096	0.237054
VV23030DNA_REPLICATION	10	0.761892	1.83566	0.00111982	0.026308	VV34710CIRCADIAN_RHYTHM	32	0.552191	1.58763	0.0121488	0.12912	VV60045MYBRELATED	22	0.56808	1.61687	0.0153978	0.123771	VV10196PHOTOSYNTHESIS_ANTENNA_PROTEINS	17	0.939825	2.42426	0	0	VV50105TRANSPORT_ELECTRON_CARRIERS	35	0.777864	2.25774	0	0	VV10740RIBOFLAVIN_METABOLISM	19	0.605078	1.56933	0.0287984	0.153349	VV50004AUXIN_TRANSPORT	19	0.547089	1.41366	0.0800952	0.224172
VV23010RIBOSOME	234	0.600904	2.79605	0	0	VV10908ZEATIN_BIOSYNTHESIS	14	0.675911	1.61507	0.0168919	0.136375	VV60029G2-LIKE	10	0.662666	1.5481	0.0410839	0.146627	VV10195PHOTOSYNTHESIS	62	0.747058	2.54981	0	0	VV34710CIRCADIAN_RHYTHM	32	0.615256	1.80157	0.00283822	0.0122752	VV60011BHLH	39	0.582135	1.7572	0.00188501	0.0369468	VV34626PLANT-PATHOGEN_INTERACTION	84	0.419201	1.41821	0.0367937	0.235519
VV23008RIBOSOME_BIOGENESIS_IN_EUKARYOTES	45	0.547928	1.97172	0	0.00710524	VV10904DITERPENOID_BIOSYNTHESIS	13	0.677619	1.58929	0.024855	0.13635	VV50135PRIMARY_ACTIVE_TRANSPORTER_CAT_D3_TO_E2	40	0.485132	1.60631	0.00916667	0.120728	VV10030PENTOSE_PHOSPHATE	33	0.538187	1.64168	0.0115496	0.116052	VV34626PLANT-PATHOGEN_INTERACTION	84	0.529637	1.81596	0	0.0113393	VV50113THYLAKOID_TARGETING_PATHWAY	31	0.700965	2.02169	0	0.000837946	VV30011JASMONATE_SIGNALING	35	0.477983	1.38094	0.0741541	0.248604
VV10520NUCLEOTIDE_SUGARS_METABOLISM	25	0.523377	1.64143	0.0166667	0.0896224	VV10740RIBOFLAVIN_METABOLISM	19	0.625188	1.59872	0.0264848	0.134215	VV50105TRANSPORT_ELECTRON_CARRIERS	35	0.725377	2.32986	0	0							VV30008ETHYLENE_SIGNALING	68	0.510378	1.69315	0.000994036	0.038291	VV50105TRANSPORT_ELECTRON_CARRIERS	35	0.747209	2.21232	0	0.000223214	VV30010GIBBERELLIN_SIGNALING	12	0.633954	1.46309	0.0776218	0.226076
VV10400PHENYLALANINE_TYROSINE_AND_TRYPTOPHAN_BIOSYNTHESIS	48	0.420331	1.50187	0.0267442	0.213521	VV10670ONE_CARBON_POOL_BY_FOLATE	16	0.640515	1.55378	0.0292887	0.154717	VV10904DITERPENOID_BIOSYNTHESIS	13	0.765812	1.94817	0	0.00376822							VV23010RIBOSOME	234	0.393379	1.5432	0	0.121663	VV10196PHOTOSYNTHESIS_ANTENNA_PROTEINS	17	0.852082	2.16524	0	0.00014881	VV30003AUXIN_SIGNALING	72	0.469308	1.53795	0.0103663	0.173954
VV10061FATTY_ACID_BIOSYNTHESIS	32	0.524028	1.72533	0.00566251	0.0601992	VV10480GLUTATHIONE_METABOLISM	39	0.541333	1.60834	0.014881	0.133178	VV10196PHOTOSYNTHESIS_ANTENNA_PROTEINS	17	0.755515	2.01632	0	0.00140765							VV10908ZEATIN_BIOSYNTHESIS	14	0.70676	1.67154	0.00859599	0.0410135	VV10195PHOTOSYNTHESIS	62	0.668726	2.22098	0	0.000446429	VV11000SINGLE_REACTIONS	20	0.750856	1.96448	0	0.00333593
VV10010GLYCOLYSIS	77	0.424906	1.69489	0.00113636	0.0708966	VV10051FRUCTOSE_AND_MANNOSE_METABOLISM	47	0.530386	1.63518	0.0057929	0.122598	VV10195PHOTOSYNTHESIS	62	0.653776	2.30419	0	0							VV10900TERPENOID_BIOSYNTHESIS	19	0.739348	1.90523	0	0.00339386							VV10942ANTHOCYANIN_BIOSYNTHESIS	13	0.616642	1.44907	0.0777972	0.225552
VV30010GIBBERELLIN_SIGNALING	12	0.65	1.67756	0.0144928	0.0730078	VV10010GLYCOLYSIS	77	0.491646	1.64542	0.00133511	0.122828													VV10530AMINOSUGARS_METABOLISM	25	0.53103	1.43996	0.0564663	0.239745							VV10940PHENYLPROPANOID_BIOSYNTHESIS	57	0.451135	1.4297	0.04314	0.247831
						VV50135PRIMARY_ACTIVE_TRANSPORTER_CAT_D3_TO_E2	40	0.589761	1.75995	0.00221894	0.0502784													VV10196PHOTOSYNTHESIS_ANTENNA_PROTEINS	17	0.868751	2.16655	0	0							VV10900TERPENOID_BIOSYNTHESIS	19	0.565729	1.46628	0.06934	0.233373
						VV50105TRANSPORT_ELECTRON_CARRIERS	35	0.742872	2.1878	0	0													VV10195PHOTOSYNTHESIS	62	0.672782	2.17533	0	0							VV10740RIBOFLAVIN_METABOLISM	19	0.597798	1.52644	0.0417671	0.178518
						VV10710CARBON_FIXATION	59	0.587167	1.88134	0	0.00892107													VV10030PENTOSE_PHOSPHATE	33	0.508303	1.47203	0.0393852	0.20139							VV10196PHOTOSYNTHESIS_ANTENNA_PROTEINS	17	0.629548	1.56353	0.0394737	0.163212
						VV10630GLYOXYLATE_AND_DICARBOXYLATE_METABOLISM	46	0.560195	1.73251	0.00517751	0.0532977																									VV10195PHOTOSYNTHESIS	62	0.439491	1.42129	0.0399724	0.24015
						VV10196PHOTOSYNTHESIS_ANTENNA_PROTEINS	17	0.824736	2.06983	0	0.000903082																									VV10061FATTY_ACID_BIOSYNTHESIS	32	0.510368	1.45044	0.0503486	0.234791
						VV10195PHOTOSYNTHESIS	62	0.705688	2.29984	0	0																									VV60066WRKY	20	0.693712	1.7837	0.00336134	0.0288061
						VV10030PENTOSE_PHOSPHATE	33	0.602249	1.7384	0.0023166	0.0567654																									VV60035HMG	12	0.654059	1.50321	0.0495303	0.187841
																																				VV60011BHLH	39	0.603161	1.77861	0	0.0252264
																																				VV60003AP2_EREBP	34	0.637064	1.85162	0.000755858	0.0165387
																																				VV50123PORTERS_CAT_18_TO_29	54	0.448281	1.41404	0.0563481	0.232497
																																				VV50122PORTERS_CAT_7_TO_17	67	0.467859	1.5201	0.0152672	0.17492
																																				VV40006CELL_WALL	133	0.69529	2.48481	0	0
																																				VV34627R_PROTEINS_FROM_PLANT-PATHOGEN_INTERACTION	29	0.576872	1.61593	0.0160428	0.119521
																																				VV34020CALCIUM_SIGNALING_PATHWAY	51	0.448589	1.39224	0.0628655	0.240097
																																				VV30008ETHYLENE_SIGNALING	68	0.523532	1.69153	0.00137174	0.0680356
																																				VV10520NUCLEOTIDE_SUGARS_METABOLISM	25	0.669803	1.8243	0.00154679	0.0184996

## Sheet: GSEA SVS vs SVL
Supplementary Table 5C. Gene set enrichment analysis (GSEA) of Seyval short and long photoperiod treatement (SVS and SVL) using gene set based on VitisNet molecular networks (Grimplet et al. 2012). Significant gene sets with greater than 10 genes and false discovery rate <0.25 are presented. Size = number of genes in molecular network (Supplementary Table 5A) after restricting to number of genes …
SVS01						SVS03						SVS07						SVS14						SVS21						SVS28						SVS42
VitisNet Molecular Network	SIZE	ES	NES	NOM p-val	FDR q-val	VitisNet Molecular Network	SIZE	ES	NES	NOM p-val	FDR q-val	VitisNet Molecular Network	SIZE	ES	NES	NOM p-val	FDR q-val	VitisNet Molecular Network	SIZE	ES	NES	NOM p-val	FDR q-val	VitisNet Molecular Network	SIZE	ES	NES	NOM p-val	FDR q-val	VitisNet Molecular Network	SIZE	ES	NES	NOM p-val	FDR q-val	VitisNet Molecular Network	SIZE	ES	NES	NOM p-val	FDR q-val
VV24141PROTEIN_PROCESSING_IN_ENDOPLASMIC_RETICULUM	109	-0.687865	-2.4462	0	0	VV60021CCAAT	16	-0.666093	-1.77007	0.00621118	0.0837839	VV60066WRKY	20	-0.795857	-2.10027	0	0	VV44110CELL_CYCLE	87	-0.491914	-1.91656	0	0.0141117	VV60003AP2_EREBP	34	-0.557111	-1.66429	0.0100806	0.207854	VV40006CELL_WALL	133	-0.516499	-1.95254	0	0.00944912	VV60044MYB	28	-0.584683	-1.76355	0.00457666	0.117601
VV10196PHOTOSYNTHESIS_ANTENNA_PROTEINS	17	-0.684022	-1.70385	0.00477707	0.194454	VV50108ACCESSORY_FACTORS_INVOLVED_IN_TRANSPORT	27	-0.516226	-1.59784	0.0106383	0.195706	VV60046NAC	18	-0.621038	-1.60039	0.0229759	0.0911916	VV23030DNA_REPLICATION	10	-0.689306	-1.6049	0.0189873	0.238375	VV40006CELL_WALL	133	-0.554635	-2.08967	0	0.000869776	VV24141PROTEIN_PROCESSING_IN_ENDOPLASMIC_RETICULUM	109	-0.62495	-2.28649	0	0	VV50104GROUP_TRANSLOCATORS	17	-0.678741	-1.78399	0.0111982	0.142313
						VV23040SPLICEOSOME	108	-0.457521	-1.85684	0	0.0510613	VV60008AUXIAA	16	-0.610229	-1.54266	0.0404255	0.132342	VV23010RIBOSOME	234	-0.48879	-2.20799	0	0	VV30010GIBBERELLIN_SIGNALING	12	-0.743029	-1.72462	0.00934579	0.17517	VV10940PHENYLPROPANOID_BIOSYNTHESIS	57	-0.50086	-1.65758	0.0063762	0.218238	VV24141PROTEIN_PROCESSING_IN_ENDOPLASMIC_RETICULUM	109	-0.623774	-2.40604	0	0
						VV23015MRNA_SURVEILLANCE_PATHWAY	53	-0.515732	-1.86786	0	0.0910237	VV60003AP2_EREBP	34	-0.722744	-2.15602	0	0	VV10942ANTHOCYANIN_BIOSYNTHESIS	13	-0.680404	-1.69143	0.00989011	0.17411							VV10400PHENYLALANINE_TYROSINE_AND_TRYPTOPHAN_BIOSYNTHESIS	48	-0.539742	-1.73986	0.00111857	0.131258	VV10940PHENYLPROPANOID_BIOSYNTHESIS	57	-0.476166	-1.66072	0.00641026	0.228639
						VV23013RNA_TRANSPORT	88	-0.420723	-1.64888	0.00218818	0.151756	VV50111TETHERING_FACTORS	50	-0.475392	-1.5114	0.015625	0.153451
						VV10943ISOFLAVONOID_BIOSYNTHESIS	12	-0.68883	-1.70521	0.0103842	0.113773	VV34627R_PROTEINS_FROM_PLANT-PATHOGEN_INTERACTION	29	-0.511041	-1.4679	0.0558539	0.182724
						VV10530AMINOSUGARS_METABOLISM	25	-0.529777	-1.59701	0.0165631	0.168657	VV34626PLANT-PATHOGEN_INTERACTION	84	-0.575935	-2.03008	0	0.000564489
													51	-0.460987	-1.48972	0.023085	0.168903
												VV30011JASMONATE_SIGNALING	35	-0.636798	-1.91764	0.00102775	0.00639228
												VV30010GIBBERELLIN_SIGNALING	12	-0.76197	-1.7752	0.00638978	0.0249707
												VV30008ETHYLENE_SIGNALING	68	-0.616806	-2.12443	0	0
												VV24141PROTEIN_PROCESSING_IN_ENDOPLASMIC_RETICULUM	109	-0.520465	-1.9133	0	0.00540419
												VV10940PHENYLPROPANOID_BIOSYNTHESIS	57	-0.520663	-1.70722	0.00208551	0.0427462
												VV10592ALPHA-LINOLENIC_ACID_METABOLISM	24	-0.58051	-1.61994	0.0154355	0.0848138
												VV10530AMINOSUGARS_METABOLISM	25	-0.680403	-1.90119	0	0.00525142
												VV10520NUCLEOTIDE_SUGARS_METABOLISM	25	-0.690898	-1.88668	0	0.006388
SVL01						SVL03						SVL07						SVL14						SVL21						SVL28						SVL42
VitisNet Molecular Network	SIZE	ES	NES	NOM p-val	FDR q-val	VitisNet Molecular Network	SIZE	ES	NES	NOM p-val	FDR q-val	VitisNet Molecular Network	SIZE	ES	NES	NOM p-val	FDR q-val	SVL14	SIZE	ES	NES	NOM p-val	FDR q-val	VitisNet Molecular Network	SIZE	ES	NES	NOM p-val	FDR q-val	VitisNet Molecular Network	SIZE	ES	NES	NOM p-val	FDR q-val	VitisNet Molecular Network	SIZE	ES	NES	NOM p-val	FDR q-val
VV30010GIBBERELLIN_SIGNALING	12	0.7792	1.93103	0.00129199	0.0429332	VV50135PRIMARY_ACTIVE_TRANSPORTER_CAT_D3_TO_E2	40	0.55213	1.80161	0.000970874	0.0463006	VV60045MYBRELATED	22	0.615715	1.67439	0.0055918	0.0604952	VV60066WRKY	20	0.735549	1.8535	0.00172712	0.0076055	VV24141PROTEIN_PROCESSING_IN_ENDOPLASMIC_RETICULUM	109	0.687766	2.53262	0	0	VV60093TRAF	10	0.687234	1.50065	0.0696799	0.224408	VV60066WRKY	20	0.622533	1.64436	0.0153291	0.0718605
						VV50105TRANSPORT_ELECTRON_CARRIERS	35	0.749568	2.37352	0	0	VV60035HMG	12	0.691955	1.60634	0.0167845	0.104588	VV60003AP2_EREBP	34	0.778456	2.19856	0	0							VV60011BHLH	39	0.520718	1.53836	0.0243463	0.180964	VV60035HMG	12	0.728104	1.68991	0.00909918	0.0536071
						VV10710CARBON_FIXATION	59	0.520729	1.84444	0.000926784	0.0348953	VV60029G2-LIKE	10	0.702608	1.57815	0.0204651	0.124114	VV34627R_PROTEINS_FROM_PLANT-PATHOGEN_INTERACTION	29	0.649318	1.75805	0.00322321	0.0242718							VV60003AP2_EREBP	34	0.609165	1.74182	0.000903342	0.0721054	VV60011BHLH	39	0.59033	1.8052	0.000848176	0.0220829
						VV10630GLYOXYLATE_AND_DICARBOXYLATE_METABOLISM	46	0.469028	1.59433	0.0139535	0.233099	VV52010ABC_TRANSPORTERS	49	0.470377	1.55054	0.0134486	0.134783	VV34626PLANT-PATHOGEN_INTERACTION	84	0.678513	2.22964	0	0							VV50113THYLAKOID_TARGETING_PATHWAY	31	0.534758	1.49055	0.0516129	0.224354	VV60003AP2_EREBP	34	0.607111	1.79575	0.000884956	0.0219801
						VV10196PHOTOSYNTHESIS_ANTENNA_PROTEINS	17	0.808289	2.14807	0	0.00028125	VV50135PRIMARY_ACTIVE_TRANSPORTER_CAT_D3_TO_E2	40	0.590926	1.85898	0	0.0052001	VV34020CALCIUM_SIGNALING_PATHWAY	51	0.642723	1.93405	0	0.0024388							VV50105TRANSPORT_ELECTRON_CARRIERS	35	0.527282	1.54482	0.0235507	0.187136	VV50123PORTERS_CAT_18_TO_29	54	0.580985	1.89577	0	0.014367
						VV10195PHOTOSYNTHESIS	62	0.574468	2.0384	0	0.00251812	VV50134PRIMARY_ACTIVE_TRANSPORTER_CAT_D1	36	0.592308	1.79789	0.00093985	0.0130567	VV30011JASMONATE_SIGNALING	35	0.660101	1.87627	0.000788644	0.00613337							VV34627R_PROTEINS_FROM_PLANT-PATHOGEN_INTERACTION	29	0.562434	1.55836	0.0282847	0.203275	VV50122PORTERS_CAT_7_TO_17	67	0.430614	1.4729	0.0172861	0.218712
						VV10030PENTOSE_PHOSPHATE	33	0.519887	1.62865	0.0185529	0.204799	VV50105TRANSPORT_ELECTRON_CARRIERS	35	0.797308	2.43975	0	0	VV30008ETHYLENE_SIGNALING	68	0.679862	2.1757	0	0							VV34626PLANT-PATHOGEN_INTERACTION	84	0.548883	1.87433	0	0.0264143	VV50111TETHERING_FACTORS	50	0.487742	1.57427	0.0152284	0.118808
												VV44110CELL_CYCLE	87	0.528178	1.91211	0	0.00274497	VV24141PROTEIN_PROCESSING_IN_ENDOPLASMIC_RETICULUM	109	0.677268	2.28532	0	0							VV34020CALCIUM_SIGNALING_PATHWAY	51	0.576249	1.7821	0.00271986	0.0583863	VV40006CELL_WALL	133	0.617036	2.31785	0	0
												VV23020RNA_POLYMERASE	28	0.562297	1.62813	0.00643974	0.0930731	VV10592ALPHA-LINOLENIC_ACID_METABOLISM	24	0.650602	1.70444	0.0120794	0.0410279							VV30011JASMONATE_SIGNALING	35	0.676924	1.99082	0	0.00455315	VV34627R_PROTEINS_FROM_PLANT-PATHOGEN_INTERACTION	29	0.63654	1.84265	0.00171674	0.0156819
												VV10904DITERPENOID_BIOSYNTHESIS	13	0.624397	1.48475	0.0477976	0.221382	VV10530AMINOSUGARS_METABOLISM	25	0.688734	1.84697	0.00163265	0.00751133							VV30008ETHYLENE_SIGNALING	68	0.479375	1.57581	0.00815217	0.196755	VV34626PLANT-PATHOGEN_INTERACTION	84	0.427577	1.49047	0.00819001	0.20347
												VV10196PHOTOSYNTHESIS_ANTENNA_PROTEINS	17	0.792928	2.03919	0	0													VV10908ZEATIN_BIOSYNTHESIS	14	0.69754	1.67182	0.0148699	0.13011	VV34020CALCIUM_SIGNALING_PATHWAY	51	0.58778	1.88214	0	0.0119193
												VV10195PHOTOSYNTHESIS	62	0.590884	2.00784	0	0													VV10530AMINOSUGARS_METABOLISM	25	0.581065	1.55787	0.0269266	0.183511	VV30008ETHYLENE_SIGNALING	68	0.515813	1.74222	0.00077821	0.0336588
												VV10190OXIDATIVE_PHOSPHORYLATION	93	0.423955	1.55497	0.00684262	0.141511													VV10196PHOTOSYNTHESIS_ANTENNA_PROTEINS	17	0.65728	1.62804	0.020165	0.163793	VV10950ALKALOID_BIOSYNTHESIS_I	12	0.678329	1.61208	0.0225225	0.0902377
																														VV10195PHOTOSYNTHESIS	62	0.489455	1.61519	0.00358423	0.15941	VV10564GLYCEROPHOSPHOLIPID_METABOLISM	51	0.543417	1.77555	0.000855432	0.0247825
																																				VV10530AMINOSUGARS_METABOLISM	25	0.528326	1.49247	0.048823	0.214933
																																				VV10520NUCLEOTIDE_SUGARS_METABOLISM	25	0.601323	1.68017	0.00946644	0.0538696
