# Supplementary material for: Short day transcriptomic programming during induction of dormancy in grapevine
Source: Front Plant Sci. 2015 Nov 4;6:834. doi: 10.3389/fpls.2015.00834 (PMC4632279; doi:10.3389/fpls.2015.00834)
Supplement: Supplementary file 7 [file Table7.XLSX]

## Sheet: ABA
Supplementary Table 7A. Abscisic acid concentration in V. riparia and Seyval buds (n=5).
	VRL		VRS		SVL		SVS
	ABA (ng/g DW)		ABA (ng/g DW)		ABA (ng/g DW)		ABA (ng/g DW)
Day	Mean	se	Mean	se	Mean	se	Mean	se
Day 3	4860	300	4070	250	9522	4771.26	8120.33	5211.18
Day 7	4586.67	323.591	5273.33	675.311	8053.33	4223.61	8842.67	5382.97
Day 14	5123.33	228.352	6593.33	399.388	10103.3	6085.67	10911	5424.05
DAy 21	6083.33	218.505	8656.67	765.034	10330	4519.7	8906	5097.48
Day 28	5996.67	276.908	7273.33	134.825	7293.33	2512.75	10280.7	5133.89
Day 42	5945	265	6686.67	86.6667	7676.67	3462.2	11090	3387.49
ABA-GE (ng/g DW)
Day 3	29277.5	1375.25	31740	1660	30208	15571.9	34507	16489
Day 7	31942.5	1715.39	30240	1335.27	39237.3	19058.1	33993.3	16925.1
Day 14	36475	2002.24	36606.7	2741.1	41925.3	19363.4	28171.3	14413.3
DAy 21	34815	1837.41	32720	1976.77	37688	17410.5	49880	25062.3
Day 28	40350	1514.65	44566.7	1577.27	40027.3	20009.4	52453.3	26265.4
Day 42	34370	6990.72	40506.7	2265.4	38612	17591.5	42073.3	26185.8
DPA (ng/g DW)
Day 3	918.25	46.99	840	12	2041.67	259.99	2478.33	136.982
Day 7	895.25	49.2703	1121.33	19.9109	1963.67	380.782	2446	266.701
Day 14	1044.25	121.787	1914.33	180.905	2081.67	191.969	2502.67	231.129
DAy 21	1252	65.9659	1910.67	77.7374	2017.67	219.178	2049	347.953
Day 28	1692.5	106.154	2655	172.606	6193.67	4143.38	2923.33	417.284
Day 42	3285.75	447.177	3289.33	262.735	1902	63.0952	3853.33	396.204
PA (ng/g DW)
Day 3	1075.75	93.3759	974	26	1458	299.949	1399.33	201.317
Day 7	994.75	40.032	847.667	366.973	1445	335.072	1548.67	191.939
Day 14	1173.5	90.093	1728	61.4925	1313	179.301	1325	102.621
DAy 21	1507.25	168.972	1751	84.006	1379.67	270.093	1131	64.6452
Day 28	1782.25	54.8458	2100.33	101.902	1071	33.4515	1201.67	133.494
Day 42	2534.75	161.526	1932.33	72.3057	881.667	86.1517	931	44.5758
7'OH-ABA (ng/g DW)
Day 3	295	34.8449	206	15	137.333	20.5129	118.667	3.33333
Day 7	199.25	16.7699	223	47.697	144.667	12.252	158	20.5508
Day 14	223.25	11.5569	343.333	37.3735	196.667	67.1127	167.667	66.1723
DAy 21	248.5	20.7545	381	27.8747	201.667	35.1773	261	34.9333
Day 28	334.75	35.0841	448.667	25.4122	218.333	32.682	433	61.2944
Day 42	281.75	24.37	339.333	40.523	169	14	416.333	31.866
neo-PA (ng/g DW)
Day 3	45.175	13.8542	22.85	3.25	33.4	3.8	48.5333	23.0451
Day 7	40.975	18.6944	29.9667	5.61615	26.4667	1.77044	51.5	26.7519
Day 14	39.375	14.0825	27.1333	2.40093	19.5333	4.682	38.3667	19.9595
DAy 21	36.925	14.2479	21.0667	1.73237	19.8	0.896289	45.4333	24.6684
Day 28	37.625	13.7591	17.9333	0.868588	27.2333	5.09324	42.4333	22.564
Day 42	32.425	12.8142	14.8333	1.2252	16.7333	3.44787	33.8667	21.0191

## Sheet: Sugars, AA, OA
Supplementary Table 7B. Mean and standard error of sugars, amino acids and organic acids (n=5).
Day	VRL		VRS		ratio	SVL		SVS		ratio
	Mean	se	Mean	se	VRS/VRL	Mean	se	Mean	se	SVS/SVL
1. Fructose1_RT9.59
1	5.279	0.615965	2.58475	0.289769	0.489629	4.88	1.51771	7.0125	0.985371	1.43699
3	7.55275	0.878697	6.0488	0.225251	0.800874	10.1275	1.50653	6.565	2.12059	0.648235
7	8.2422	1.37353	9.7038	1.68062	1.17733	7.015	2.07742	15.576	5.08046	2.22038
14	10.987	1.31558	10.1823	0.00927961	0.926762	4.92333	0.657884	11.6033	1.93963	2.3568
21	11.3344	0.74729	15.0901	0.866341	1.33135	9.63403	1.03172	11.7046	3.48577	1.21492
28	11.8501	1.13014	12.4788	1.20929	1.05305	7.14737	0.109192	8.37153	0.616138	1.17128
42	14.546	1.35567	7.46175	0.312497	0.512978	7.0789	0.163744	18.7189	3.78722	2.64432
2. Fructose2_RT9.68
1	1.6066	0.429854	5.03533	2.72635	3.13415	4.088	1.30842	3.595	0.755	0.879403
3	4.1036	0.876695	3.768	0.164147	0.918218	7.882	1.59423	3.9725	1.31089	0.503996
7	3.9996	0.743926	4.0174	0.294176	1.00445	3.935	1.50035	8.796	2.85713	2.23532
14	5.264	0.736396	11.6162	3.92677	2.20672	2.76667	0.358717	6.06	1.34573	2.19036
21	5.74254	0.58612	9.7654	1.01518	1.70054	4.85173	0.54172	14.1907	3.7634	2.92487
28	6.43352	0.750486	6.4804	1.05991	1.00729	3.75727	0.375425	8.52322	2.02417	2.26846
42	7.61397	0.691101	4.3932	0.181991	0.576992	3.8942	0.426275	18.3122	3.34273	4.70243
3. Glucose2_RT9.78
1	3.4868	0.550922	1.48567	0.145616	0.426083	2.9115	1.44967	3.17654	0.647878	1.09103
3	4.339	0.813946	4.583	0.790781	1.05623	4.78638	1.43018	2.53475	0.781328	0.529576
7	3.5744	0.519185	3.34275	0.257368	0.935192	2.56058	0.872916	5.26044	1.6483	2.0544
14	6.951	2.00868	3.17333	0.800297	0.456529	3.55184	1.27066	4.02477	0.883203	1.13315
21	4.80738	0.479873	8.69004	1.06414	1.80765	2.69347	0.530846	6.13932	1.91017	2.27934
28	4.8338	0.850762	5.54456	0.68871	1.14704	4.02498	1.39673	4.7777	1.18868	1.18701
42	10.1138	2.61796	3.13925	0.347389	0.310393	3.57468	0.993569	8.42878	2.69968	2.35791
4. Ion319_RT9.92(glucose)
1	0.8558	0.136526	0.3655	0.0967251	0.427086	1.239	0.567188	0.8616	0.172959	0.6954
3	1.2616	0.268726	0.81	0.0897742	0.642042	1.48184	0.420214	0.96906	0.364778	0.653957
7	0.9904	0.156405	1.1576	0.229889	1.16882	1.75902	0.912191	1.61438	0.518787	0.917772
14	2.6062	0.828798	3.6402	1.05412	1.39675	1.26472	0.583101	1.59328	0.688643	1.25979
21	1.61924	0.2087	2.14178	0.161012	1.32271	0.791633	0.139899	5.0004	1.68615	6.31656
28	1.46728	0.140245	1.7408	0.186867	1.18641	1.36008	0.551105	1.53922	0.474305	1.13171
42	2.54874	0.753176	1.51618	0.733361	0.594874	1.24524	0.429333	2.47254	0.808236	1.98559
5. Sucrose_RT13.85
1	14.4793	4.39385	12.7139	3.11345	0.878073	33.9113	18.2453	11.1726	2.3458	0.329465
3	25.984	0.335572	29.1058	2.02719	1.12014	44.3593	12.1318	24.2089	6.29489	0.545746
7	23.364	2.26782	30.5654	8.36689	1.30822	18.5359	0.683832	28.4433	8.47966	1.5345
14	31.9771	8.54434	23.8297	13.3818	0.745212	18.5062	2.35148	27.3397	9.85656	1.47733
21	22.4185	2.46115	53.5239	13.4689	2.38749	23.0389	1.9646	43.304	12.8409	1.8796
28	39.514	10.2087	37.5795	5.05148	0.951041	19.0296	2.76762	25.5623	2.01846	1.34329
42	61.1623	13.635	58.5591	14.8861	0.957439	22.3875	2.12784	35.1692	3.68474	1.57093
6. ion299_RT12.63(glucose-6-phosphate)
1	0.11328	0.0208677	0.091875	0.0157922	0.811043	0.08005	0.0276165	0.0209333	0.00455241	0.261503
3	0.0655	0.00974397	0.05285	0.0111525	0.80687	0.0915	0.0407539	0.03488	0.00509739	0.381202
7	0.13896	0.0347419	0.08986	0.0205723	0.646661	0.02228	0.00573719	0.039025	0.0220672	1.75157
14	0.093625	0.0418035	0.0954	0.025364	1.01896	0.02668	0.00726969	0.03144	0.0115847	1.17841
21	0.05832	0.0182746	0.11204	0.0294763	1.92112	0.08634	0.0246192	0.0364	0.0102126	0.421589
28	0.06678	0.0168367	0.0638	0.0177897	0.955376	0.0468	0.0162165	0.06528	0.0240973	1.39487
42	0.09476	0.0328728	0.0504	0.0169747	0.53187	0.04394	0.021676	0.013875	0.00279773	0.315772
7. ion2387_RT12.75(glucose-6-phosphate)
1	0.11616	0.0183474	0.087775	0.0154681	0.755639	0.05732	0.0158913	0.0587	0.0193185	1.02408
3	0.0974	0.0241552	0.07864	0.0213553	0.807392	0.15982	0.0753952	0.03798	0.00633193	0.237642
7	0.15828	0.041215	0.0939	0.0171431	0.593252	0.02284	0.00629354	0.12414	0.0808946	5.4352
14	0.20312	0.100682	0.19844	0.104455	0.976959	0.03208	0.00676087	0.03446	0.00898057	1.07419
21	0.06692	0.0202123	0.12336	0.0271146	1.8434	0.07688	0.0274718	0.11886	0.0752522	1.54605
28	0.07302	0.0147892	0.06738	0.0233531	0.922761	0.04646	0.0155244	0.06802	0.0208611	1.46406
42	0.09706	0.0324471	0.1023	0.0540224	1.05399	0.04776	0.0215425	0.06716	0.0504993	1.4062
8. Ion319_RT10.96(glucose/mannose)
1	0.3868	0.0661116	0.24525	0.0657627	0.634049	0.26962	0.0649044	0.33162	0.0717595	1.22995
3	0.39986	0.0518877	0.3035	0.0401698	0.759016	0.48278	0.186183	0.2404	0.0225258	0.497949
7	0.34024	0.0651951	0.3419	0.0504688	1.00488	0.22402	0.0301178	0.222025	0.0423577	0.991095
14	0.409	0.0924541	0.56616	0.175721	1.38425	0.21986	0.0180528	0.2558	0.0715901	1.16347
21	0.37744	0.0517252	0.37402	0.0538714	0.990939	0.30314	0.0523298	0.242175	0.0724788	0.798888
28	0.38254	0.0243649	0.3588	0.067031	0.937941	0.19836	0.0115994	0.17082	0.0164855	0.861162
42	0.455675	0.0237954	0.2483	0.0132255	0.544906	0.1799	0.0142188	0.28472	0.144319	1.58266
9. Ion319_RT11.00(galactose/glucose/mannose)
1	0.1548	0.0287479	0.11825	0.0296967	0.763889	0.06384	0.0124281	0.14952	0.0457082	2.34211
3	0.1343	0.00169558	0.1724	0.0590784	1.28369	0.27888	0.0869778	0.10396	0.0440082	0.372777
7	0.21048	0.106671	0.10486	0.022279	0.498195	0.12772	0.0722159	0.13864	0.0761696	1.0855
14	0.24612	0.0720923	0.20548	0.0911931	0.834877	0.13434	0.0480033	0.18038	0.0736007	1.34271
21	0.21448	0.0879147	0.29208	0.128971	1.36181	0.1111	0.0413033	0.15286	0.0324306	1.37588
28	0.18856	0.0834432	0.1739	0.077217	0.922253	0.0829	0.0325951	0.06686	0.0311165	0.806514
42	0.27602	0.0815752	0.21296	0.0762791	0.771538	0.14046	0.0456384	0.2572	0.191791	1.83113
10. Maltose_RT14.20
1	0.16738	0.0255433	0.112275	0.0235106	0.670779	0.2276	0.0297107	0.11312	0.014678	0.497012
3	0.141725	0.00436031	0.09826	0.0271357	0.693315	0.14585	0.0191624	0.114825	0.011124	0.787281
7	0.15174	0.0193487	0.16404	0.0186547	1.08106	0.06444	0.0136954	0.129225	0.00957683	2.00535
14	0.2032	0.00611583	0.30148	0.0814278	1.48366	0.08852	0.013434	0.11625	0.0250674	1.31326
21	0.181775	0.00982593	0.2634	0.0250158	1.44904	0.23072	0.030804	0.191675	0.0283581	0.830769
28	0.21224	0.0336942	0.2796	0.040804	1.31738	0.15216	0.0266824	0.255625	0.0238998	1.67998
42	0.274675	0.0244819	0.31495	0.0886604	1.14663	0.173833	0.0396176	0.18985	0.0152327	1.09214
11. Ion147_RT11.19(maltose)
1	0.176875	0.0180671	0.0855333	0.00133832	0.483581	0.133475	0.048108	0.12292	0.0395739	0.920922
3	0.10418	0.0178693	0.06988	0.00878177	0.670762	0.0593	0.0148496	0.05726	0.00988011	0.965599
7	0.0644	0.0251858	0.17915	0.0411675	2.78183	0.0771	0.0210057	0.0796	0.0322279	1.03243
14	0.253233	0.123434	0.273533	0.116668	1.08016	0.06836	0.0135774	0.07482	0.0268344	1.0945
21	0.12124	0.0202013	0.13376	0.0293899	1.10327	0.1327	0.031778	0.115425	0.0472539	0.869819
28	0.12575	0.026779	0.10216	0.0211641	0.812406	0.09824	0.0097379	0.0578333	0.00533458	0.588694
42	0.17914	0.0561013	0.1295	0.0147561	0.722898	0.1635	0.0302617	0.078025	0.0137833	0.477217
12. Ion217_RT12.49(maltose)
1	0.01548	0.00177014	0.0384	0.0103811	2.48062	0.02506	0.00840158	0.026575	0.0066299	1.06045
3	0.0152	0.00117644	0.01365	0.00328291	0.898026	0.03634	0.0107906	0.02625	0.0103638	0.722345
7	0.0141	0.00218586	0.03508	0.0143554	2.48794	0.01375	0.00627727	0.03114	0.0167095	2.26473
14	0.0419	0.0123275	0.02305	0.00627037	0.550119	0.02072	0.00819508	0.03066	0.00880418	1.47973
21	0.02282	0.00480941	0.0348	0.0115802	1.52498	0.033	0.0096935	0.0315	0.0141925	0.954545
28	0.01998	0.00221504	0.0256	0.00512884	1.28128	0.01226	0.00276163	0.0163	0.00375327	1.32953
42	0.04816	0.0206017	0.04322	0.0228242	0.897425	0.0138	0.00156621	0.03426	0.0134014	2.48261
13. ion361_RT13.02(maltose)
1	0.0044	0.00144499	0.0067	0.00154434	1.52273	0.00592	0.00202396	0.00356	0.000884081	0.601351
3	0.00468	0.000737157	0.00356	0.000832226	0.760684	0.00392	0.000967678	0.0011	0.000281069	0.280612
7	0.0073	0.00210214	0.00304	0.000889719	0.416438	0.00206	0.000382884	0.00532	0.00296638	2.58252
14	0.01014	0.00414326	0.0095	0.00449578	0.936884	0.0031	0.00063561	0.00276	0.000960521	0.890323
21	0.00472	0.00108784	0.0059	0.00126689	1.25	0.0031	0.000798123	0.00578	0.00259218	1.86452
28	0.00302	0.000824257	0.005825	0.00105544	1.92881	0.00322	0.000875443	0.00506	0.00130445	1.57143
42	0.005775	0.0024157	0.01224	0.00683093	2.11948	0.00334	0.000926607	0.0064	0.00403522	1.91617
14. ion361_RT13.14(maltose)
1	0.00986	0.00332424	0.011175	0.00206816	1.13337	0.01208	0.0053073	0.00806	0.00151809	0.667219
3	0.00834	0.00145623	0.00466	0.00122906	0.558753	0.01482	0.0047543	0.00768	0.00212565	0.518219
7	0.00842	0.00287218	0.0081	0.00182538	0.961995	0.00378	0.000628808	0.0176	0.00808146	4.65608
14	0.01584	0.00677529	0.0192	0.00724728	1.21212	0.0059	0.00110725	0.00802	0.00248825	1.35932
21	0.00858	0.00192546	0.02146	0.00580496	2.50117	0.01126	0.00199063	0.0226	0.00908664	2.0071
28	0.0078	0.00211353	0.0295	0.005001	3.78205	0.00866	0.00186858	0.0173	0.00447973	1.99769
42	0.0336	0.0173155	0.06688	0.028054	1.99048	0.0088	0.00230803	0.03386	0.0208133	3.84773
15. ion204_RT13.27(maltose)
1	0.0271	0.00292729	0.026175	0.00800462	0.965867	0.01766	0.00676717	0.0182	0.00339293	1.03058
3	0.03146	0.0062015	0.02128	0.00440629	0.676414	0.03246	0.0123266	0.0138	0.00273679	0.425139
7	0.03686	0.0103045	0.03858	0.00912784	1.04666	0.00826	0.00160269	0.03544	0.0128447	4.29056
14	0.0595	0.0240599	0.05698	0.0190603	0.957647	0.01456	0.00262557	0.01792	0.00331095	1.23077
21	0.03402	0.00633478	0.02874	0.00595152	0.844797	0.02408	0.00400941	0.03032	0.0120451	1.25914
28	0.0333	0.00362229	0.02592	0.00657932	0.778378	0.01646	0.00319947	0.0157	0.00262278	0.953827
42	0.0591	0.0168158	0.03674	0.0195066	0.621658	0.01174	0.0031882	0.02396	0.0148458	2.04089
16. Ion377_RT14.09(maltose)
1	0.00742	0.00266616	0.00705	0.00347599	0.950135	0.03934	0.0237114	0.01144	0.00267537	0.290798
3	0.01886	0.00358338	0.02752	0.0108179	1.45917	0.02814	0.0113732	0.0221	0.0077291	0.785359
7	0.01426	0.00213439	0.0273	0.00814488	1.91445	0.02026	0.00436458	0.02042	0.00699031	1.0079
14	0.02028	0.00555728	0.01808	0.00718	0.891519	0.0162	0.00499109	0.03466	0.0133659	2.13951
21	0.01344	0.00399632	0.04652	0.0203291	3.46131	0.04016	0.0174737	0.027	0.0128877	0.672311
28	0.0154	0.00430476	0.01582	0.00524542	1.02727	0.01258	0.00329324	0.01968	0.00226857	1.56439
42	0.0301	0.00517716	0.0324	0.00875146	1.07641	0.01642	0.0032615	0.0342	0.0160286	2.08283
17. Ion361_RT14.51(maltose)
1	0.1317	0.0201657	0.10245	0.020637	0.777904	0.11996	0.0445559	0.08988	0.0149198	0.74925
3	0.08396	0.0168157	0.08234	0.0260913	0.980705	0.2135	0.0617649	0.06062	0.0221174	0.283934
7	0.1009	0.0183006	0.08754	0.010883	0.867592	0.04244	0.00746469	0.22426	0.117337	5.28417
14	0.16954	0.0882524	0.19724	0.103312	1.16338	0.06722	0.0232494	0.08866	0.0273499	1.31895
21	0.09802	0.0238712	0.14842	0.034643	1.51418	0.15112	0.0514426	0.21232	0.0896934	1.40498
28	0.0965	0.0176711	0.11334	0.0196814	1.17451	0.08496	0.0167574	0.13196	0.0350164	1.5532
42	0.19382	0.0631483	0.28048	0.149733	1.44712	0.08106	0.0163383	0.15184	0.0753902	1.87318
18. myo-inositol_RT10.80
1	6.07	0.828907	4.2095	0.845024	0.693493	6.17903	1.24937	6.4188	1.00588	1.0388
3	6.97422	0.706064	7.3832	1.09039	1.05864	5.43807	1.05598	5.87398	0.795696	1.08016
7	5.34238	0.488601	4.79425	0.213666	0.8974	5.91847	0.573649	5.8043	0.530293	0.980709
14	6.29875	0.786836	3.9513	0.224248	0.627315	6.80928	0.308224	19.2776	3.58466	2.83108
21	5.42076	0.310058	6.02792	0.512602	1.11201	5.34127	0.844035	6.75287	1.80651	1.26428
28	6.06164	0.606179	5.5513	1.05126	0.915808	6.9887	0.512683	6.3357	0.271099	0.906563
42	12.3405	3.39412	5.1081	0.73366	0.413928	6.16014	0.336278	11.8294	3.79125	1.92031
19. Ion305_RT10.47(myo-inositol)
1	0.7876	0.117787	0.36625	0.0596174	0.46502	0.72902	0.36225	0.7013	0.181274	0.961976
3	0.652325	0.0856219	0.6067	0.128664	0.930058	0.587775	0.219527	0.6024	0.203694	1.02488
7	1.0154	0.213001	1.16166	0.34787	1.14404	0.77546	0.281838	1.41088	0.714122	1.81941
14	3.0338	0.236236	0.670267	0.07805	0.220933	0.87482	0.0514606	1.65088	0.515868	1.8871
21	0.634125	0.0529172	1.20805	0.0546901	1.90507	1.60776	0.317272	0.880033	0.101974	0.547366
28	0.77564	0.105487	1.13644	0.175904	1.46516	0.8907	0.101481	0.67004	0.0901732	0.752262
42	0.9361	0.116217	1.01515	0.0638293	1.08445	0.72795	0.0492301	0.660775	0.301508	0.90772
20. Ion319_RT11.08(galactose)
1	0.0538	0.00770973	0.04175	0.0135424	0.776022	0.04786	0.0129678	0.0597	0.0113945	1.24739
3	0.05722	0.00448469	0.0437	0.00282259	0.763719	0.09014	0.0389327	0.04516	0.00495344	0.500998
7	0.0595	0.010684	0.05888	0.0105226	0.98958	0.0412	0.00376431	0.053675	0.0105252	1.30279
14	0.0529667	0.00834473	0.064525	0.00940907	1.21822	0.05094	0.00655382	0.043	0.00941223	0.84413
21	0.06754	0.00860887	0.07034	0.0088844	1.04146	0.07072	0.0166361	0.0575	0.0140897	0.813066
28	0.06354	0.00498122	0.06286	0.00995809	0.989298	0.05484	0.00542426	0.0542	0.00718283	0.98833
42	0.0687667	0.00983537	0.054375	0.00572485	0.790717	0.04582	0.00390863	0.0535	0.00851342	1.16761
21. Trehalose_RT14.30
1	0.092	0.0330757	0.06	0.0147196	0.652174	0.106	0.0337046	0.044	0.011225	0.415094
3	0.062	0.0111355	0.082	0.0373363	1.32258	0.152	0.0431741	0.062	0.0253772	0.407895
7	0.07	0.0202485	0.1	0.0151658	1.42857	0.036	0.00927362	0.072	0.0208327	2
14	0.124	0.0626578	0.114	0.0307571	0.919355	0.054	0.01249	0.075	0.0421307	1.38889
21	0.06	0.0130384	0.098	0.0210713	1.63333	0.12	0.0230217	0.1	0.0275681	0.833333
28	0.106	0.0227156	0.084	0.011225	0.792453	0.056	0.0107703	0.07	0.0151658	1.25
42	0.166	0.0581893	0.353333	0.0841295	2.12851	0.058	0.0124097	0.05	0.015	0.862069
22. Ion271_RT14.44(trehalose)
1	0.134675	0.0246143	0.056	0.018166	0.415816	0.327433	0.0644892	0.028725	0.00212029	0.0877278
3	0.05722	0.0162612	0.038875	0.0119325	0.679395	0.05116	0.0173656	0.03616	0.00981431	0.706802
7	0.06732	0.00820015	0.0611	0.00977737	0.907605	0.02662	0.00667775	0.0445	0.00753813	1.67168
14	0.18848	0.12455	0.0794667	0.00430362	0.421619	0.0353	0.00426415	0.0210667	0.00165965	0.596789
21	0.10836	0.0509325	0.15394	0.0292791	1.42063	0.0290333	0.00681281	0.09512	0.0333798	3.27623
28	0.1127	0.0283921	0.141333	0.0282381	1.25407	0.03045	0.00544128	0.345733	0.0599203	11.3541
42	0.14738	0.0465551	0.09675	0.0422121	0.656466	0.06658	0.0416223	0.055625	0.00923791	0.835461
23. Ion361_RT14.92(trehalose)
1	1.50416	0.140131	0.98335	0.263103	0.653754	0.240567	0.0418891	0.264775	0.0517404	1.10063
3	1.5002	0.187118	2.3099	0.875355	1.53973	0.52064	0.152442	0.28496	0.0681058	0.547326
7	2.39772	0.360935	2.40382	0.428304	1.00254	0.23552	0.0323522	0.35335	0.0236592	1.5003
14	2.95322	0.581106	4.11546	1.0662	1.39355	0.69158	0.158375	1.07662	0.329755	1.55675
21	3.02152	0.268684	4.06064	0.116894	1.34391	1.38206	0.259742	1.80397	0.410421	1.30527
28	3.2415	0.271654	4.08392	0.513516	1.25989	1.18126	0.150385	1.60628	0.261288	1.3598
42	4.91953	0.358846	4.83685	0.589819	0.983193	1.28862	0.265282	1.9136	0.430802	1.485
24. Raffinose_RT17.03
1	0.15388	0.014177	0.139925	0.0259416	0.909312	0.047725	0.0148031	0.0424	0.00792282	0.888423
3	0.1977	0.0509514	0.062625	0.00932991	0.316768	0.048	0.00659394	0.0154333	0.00549495	0.321528
7	0.241775	0.0542881	0.18154	0.0282764	0.750863	0.02448	0.00599878	0.13972	0.0437991	5.70752
14	0.238175	0.0719441	0.440725	0.105676	1.85043	0.04655	0.00469193	0.243367	0.0371407	5.22807
21	0.38124	0.137016	1.0222	0.320075	2.68125	0.4009	0.155599	0.178433	0.0438016	0.445082
28	0.17616	0.0229119	1.9777	0.376756	11.2267	0.1178	0.0397939	1.51325	0.664186	12.8459
42	1.077	0.25544	4.678	1.3449	4.34355	0.13802	0.0242548	0.356233	0.200327	2.58103
25. Catechine_RT16.12
1	0.67612	0.0893408	0.9773	0.187565	1.44545	5.37734	1.93203	3.25356	0.94207	0.60505
3	7.93648	7.17349	1.19614	0.510377	0.150714	8.05184	3.13959	2.74266	0.783099	0.340625
7	5.68382	4.54277	1.14738	0.17921	0.201868	2.57252	0.943331	7.00378	3.41082	2.72254
14	2.55326	0.911728	2.1959	0.665586	0.860038	4.43754	1.57172	6.65222	2.65528	1.49908
21	1.49108	0.319748	3.00492	0.371921	2.01526	4.60114	1.00509	9.25286	5.72347	2.01099
28	2.53546	0.633616	4.5848	0.705158	1.80827	5.29666	1.78429	5.56302	1.37346	1.05029
42	8.56662	2.98044	16.969	5.65658	1.98083	6.1998	2.16138	15.6893	8.1252	2.53062
26. Catechine_RT16.17
1	27.508	1.53668	13.96	2.4479	0.507489	31.4025	14.7905	12.718	3.71772	0.405
3	27.402	3.16931	52.546	23.6774	1.9176	42.1333	8.34405	10.078	2.2302	0.239193
7	32.424	5.78101	35.37	10.0148	1.09086	16.12	0.998065	35.51	14.7158	2.20285
14	45.978	12.7419	75.6567	28.2187	1.6455	19.878	2.93507	33.01	11.0879	1.66063
21	27.838	4.03639	56.094	7.08257	2.01502	38.672	9.22103	49.28	15.299	1.27431
28	40.078	7.8359	35.68	4.66448	0.890264	24.156	5.26298	27.388	4.50155	1.1338
42	75.456	15.5466	50.75	14.1988	0.672577	23.904	4.3274	36.1275	6.90372	1.51136
Ion158_RT5.12(Leucine)
1	0.0072	0.00414415	0.01385	0.00792554	1.92361	0.0211	0.00967221	0.026325	0.0144843	1.24763
3	0.0144	0.00179118	0.00754	0.00626607	0.523611	0.02356	0.00886981	0.01068	0.0046677	0.453311
7	0.01478	0.00437177	0.00618	0.00273339	0.418133	0.00793333	0.00500344	0.01784	0.00670198	2.24874
14	0.01064	0.00501364	0.00682	0.00425034	0.640977	0.01414	0.0056838	0.00534	0.00279403	0.377652
21	0.00508	0.000909065	0.02184	0.00452975	4.29921	0.009675	0.00555298	0.00834	0.00291094	0.862016
28	0.00508	0.000909065	0.02184	0.00452975	4.29921	0.00818	0.00455372	0.007675	0.00365864	0.938264
42	0.01988	0.00786329	0.0189	0.00663589	0.950704	0.0169333	0.00515181	0.01284	0.00732554	0.758268
Ion158_RT5.34(IsoLeucine)
1	0.0049	0.00293547	0.01985	0.0119835	4.05102	0.02384	0.00695971	0.0374	0.0151218	1.56879
3	0.01184	0.00307678	0.00656	0.00500276	0.554054	0.03082	0.0134996	0.01422	0.00313343	0.461389
7	0.01208	0.00255742	0.0066	0.00202805	0.546358	0.00656	0.00396139	0.02308	0.00831483	3.51829
14	0.01214	0.00545212	0.0084	0.00482939	0.691928	0.01596	0.00477835	0.00356	0.000854166	0.223058
21	0.0047	0.00140606	0.01792	0.00344418	3.81277	0.0068	0.00172714	0.01054	0.00372406	1.55
28	0.00792	0.0025734	0.00702	0.00224352	0.886364	0.01384	0.00382317	0.01026	0.00270843	0.741329
42	0.01556	0.00383726	0.01592	0.00516356	1.02314	0.00884	0.00347341	0.01114	0.00449262	1.26018
Proline_RT5.66
1	0.02432	0.010415	0.038	0.0203467	1.5625	0.15496	0.0746971	0.10612	0.0327138	0.684822
3	0.0339	0.00790601	0.0216	0.0150537	0.637168	0.0543	0.0109792	0.06816	0.0123988	1.25525
7	0.03412	0.00772712	0.02062	0.00697692	0.604338	0.03154	0.0139613	0.084425	0.0243366	2.67676
14	0.02506	0.0103881	0.0216	0.0143891	0.861931	0.04804	0.0148733	0.014	0.00251137	0.291424
21	0.01306	0.00380416	0.07622	0.0150315	5.83614	0.0167	0.0062969	0.044	0.0211306	2.63473
28	0.03166	0.016442	0.0197	0.00774338	0.622236	0.035325	0.00980751	0.0467	0.0128533	1.32201
42	0.03548	0.0135262	0.12345	0.0170984	3.47943	0.0144	0.00569456	0.02376	0.00709018	1.65
ion204_RT5.98(Serine)
1	0.07282	0.038474	0.120525	0.0453376	1.65511	0.332425	0.134187	0.2263	0.0600002	0.680755
3	0.09878	0.0169415	0.05882	0.038939	0.595465	0.179867	0.0622568	0.13244	0.0354696	0.736323
7	0.14256	0.035343	0.09872	0.0317507	0.69248	0.08744	0.0273721	0.1953	0.0338803	2.23353
14	0.12856	0.0726868	0.08292	0.0580333	0.644991	0.1706	0.0559091	0.03332	0.00688269	0.195311
21	0.04246	0.0115079	0.1824	0.0375617	4.29581	0.11314	0.0241739	0.081275	0.0273452	0.718358
28	0.07574	0.0283657	0.04426	0.0163997	0.584368	0.26805	0.0754944	0.22465	0.0391172	0.83809
42	0.137333	0.0259971	0.0464667	0.0211154	0.33835	0.08778	0.0288855	0.06215	0.0182145	0.70802
42. L-Threonine_RT6.16
1	0.01392	0.0047869	0.029725	0.0112723	2.13542	0.05926	0.0177564	0.05206	0.0138694	0.878502
3	0.02816	0.0050246	0.01782	0.0082896	0.632812	0.08294	0.0324308	0.0371	0.00778582	0.447311
7	0.02656	0.00480433	0.01848	0.00453337	0.695783	0.01908	0.00607893	0.03435	0.0119818	1.80031
14	0.0254	0.0119099	0.01926	0.0120651	0.758268	0.02734	0.00636911	0.01226	0.00254806	0.448427
21	0.0092	0.00235372	0.04048	0.00851442	4.4	0.02206	0.00601112	0.015775	0.00666863	0.715095
28	0.01228	0.00394479	0.01384	0.00438823	1.12704	0.03512	0.00931651	0.02558	0.00617903	0.72836
42	0.02466	0.00768437	0.02424	0.0081117	0.982968	0.01918	0.0057579	0.02702	0.0109088	1.40876
Ion216_RT7.75(L-aspargine)
1	0.029966	0.025118	0.0218625	0.00848096	0.729577	0.049236	0.0190234	0.052592	0.0360629	1.06816
3	0.02495	0.00715428	0.0035925	0.00124546	0.143988	0.207323	0.0838481	0.01094	0.00742167	0.0527678
7	0.035806	0.0250063	0.013554	0.00463709	0.37854	0.00449	0.00121054	0.02412	0.0107636	5.37194
14	0.006355	0.00270341	0.00247	0.000563693	0.38867	0.0240775	0.00304035	0.0075625	0.00403741	0.31409
21	0.006594	0.00260337	0.02783	0.00982618	4.2205	0.00816	0.00468328	0.029822	0.0247836	3.65466
28	0.016566	0.0117617	0.005226	0.00158566	0.315465	0.038122	0.0204674	0.027898	0.0121984	0.731808
42	0.045872	0.0283328	0.020246	0.00823983	0.441359	0.023464	0.0140921	0.009714	0.00665273	0.413996
Ion188_RT7.97(aspargine)
1	0.04275	0.0160496	0.0462033	0.0228866	1.08078	0.0786433	0.0093763	0.38186	0.0886324	4.85559
3	0.071852	0.0135789	0.0364133	0.0140009	0.506782	0.295063	0.135545	0.128268	0.0392302	0.434715
7	0.105448	0.0258575	0.0810375	0.0295296	0.768507	0.058012	0.0142148	0.50891	0.240928	8.7725
14	0.07677	0.0375	0.06018	0.0506348	0.7839	0.111588	0.0445161	0.02941	0.0115721	0.263559
21	0.016602	0.00513507	0.0612833	0.0179107	3.69132	0.035572	0.00496818	0.0722	0.0347922	2.02969
28	0.0278625	0.0157954	0.024352	0.00986154	0.874006	0.07779	0.0216977	0.0641425	0.0180691	0.82456
42	0.06295	0.0272086	0.0414375	0.0138297	0.658261	0.034966	0.01273	0.026218	0.0100761	0.749814
Ion116_RT9.11(L-aspargine)
1	0.218218	0.0509514	0.245613	0.059288	1.12554	0.281086	0.0942931	0.438768	0.0703037	1.56097
3	0.241265	0.0335975	0.0503475	0.00557995	0.208681	0.439952	0.142929	0.283418	0.05231	0.644201
7	0.229278	0.0668755	0.130952	0.0399544	0.571151	0.147428	0.0308694	0.358453	0.0925309	2.43137
14	0.11858	0.0408595	0.0686125	0.0137877	0.578618	0.138956	0.0351664	0.111284	0.0323795	0.800858
21	0.069054	0.0158512	0.14719	0.0508538	2.13152	0.122152	0.0369263	0.256302	0.155669	2.09822
28	0.184745	0.0377045	0.101964	0.0280824	0.551918	0.311836	0.0874273	0.089238	0.0201628	0.28617
42	0.0707125	0.0236123	0.22136	0.0990546	3.13042	0.08583	0.0278003	0.03636	0.0183621	0.423628
*Ion133_RT4.30 (Oxalic acid?)
1	0.015875	0.00371223	0.073125	0.0298384	4.6063	0.0303333	0.0139523	0.07955	0.0224598	2.62253
3	0.09868	0.0359874	0.0193	0.0104869	0.195582	0.3964	0.107017	0.0412	0.0179771	0.103935
7	0.18774	0.0474111	0.1851	0.0691806	0.985938	0.044	0.0273642	0.25668	0.0887195	5.83364
14	0.09225	0.0312813	0.03355	0.0194803	0.363686	0.0622	0.0269236	0.093	0.0466741	1.49518
21	0.08454	0.0273773	0.30482	0.12417	3.60563	0.12412	0.0619877	0.13316	0.0927619	1.07283
28	0.21194	0.104235	0.07868	0.0310903	0.371237	0.25758	0.105321	0.487125	0.0545061	1.89116
42	0.25268	0.0992612	0.34042	0.130913	1.34724	0.19506	0.119415	0.0245333	0.0138671	0.125773
Glycerate_RT5.78
1	0.05944	0.00831725	0.092925	0.040178	1.56334	0.12626	0.0381152	0.14698	0.0277023	1.16411
3	0.1193	0.0292944	0.04904	0.0206091	0.411065	0.196675	0.0504269	0.10034	0.0192108	0.510182
7	0.10862	0.0157289	0.09814	0.0279997	0.903517	0.06302	0.021875	0.15905	0.028915	2.5238
14	0.13702	0.0671891	0.11166	0.0761484	0.814918	0.0769	0.0126281	0.05252	0.0154716	0.682965
21	0.05594	0.0133929	0.07352	0.00999907	1.31427	0.04774	0.0157348	0.11974	0.064898	2.50817
28	0.04728	0.00402944	0.03268	0.0138481	0.691201	0.08096	0.0112468	0.0573	0.0163126	0.707757
42	0.07076	0.0292238	0.06014	0.0373553	0.849915	0.04062	0.0132856	0.06678	0.0397877	1.64402
Ion149_RT6.11(Succinic acid)
1	0.08126	0.0141823	0.0341	0.00850686	0.419641	0.08986	0.0266265	0.07822	0.0236931	0.870465
3	0.0372	0.00564491	0.04302	0.0111459	1.15645	0.12238	0.0292144	0.06624	0.0231029	0.541265
7	0.03804	0.00695411	0.04648	0.00828935	1.22187	0.03788	0.00917984	0.08938	0.0444695	2.35956
14	0.029025	0.00670974	0.038675	0.00815162	1.33247	0.04406	0.0126258	0.03168	0.00827565	0.71902
21	0.02484	0.00461374	0.0474	0.0114005	1.90821	0.08544	0.017038	0.07416	0.034609	0.867978
28	0.02846	0.00425178	0.02542	0.00278503	0.893183	0.04528	0.0055936	0.0445	0.00907706	0.982774
42	0.0307	0.00373876	0.05308	0.0186407	1.72899	0.0295	0.00434511	0.0507	0.0184662	1.71864
Malate_RT7.35
1	4.37012	0.488781	3.18614	0.95008	0.729073	7.84163	2.66036	4.3017	0.391582	0.548572
3	4.67797	0.613692	5.86417	1.4285	1.25357	7.5831	2.68648	6.25509	1.86876	0.824872
7	3.69482	0.363899	3.59123	0.333056	0.971962	5.47514	1.03237	4.3639	0.510038	0.79704
14	3.88831	0.24526	4.21606	1.40792	1.08429	4.45871	0.159717	4.97793	0.858343	1.11645
21	2.92499	0.231093	3.85623	0.377169	1.31837	4.0935	0.376675	4.04009	0.643349	0.986951
28	2.82869	0.274046	1.97687	0.24988	0.698862	3.69958	0.263676	3.25626	0.360172	0.880169
42	3.13006	0.395061	1.5001	0.0904481	0.479258	3.29825	0.24782	4.7694	1.86468	1.44604
ion217_RT8.95(ribonate)
1	2.422	0.343022	1.515	0.350107	0.625516	1.416	0.149753	2.274	0.451571	1.60593
3	1.64	0.166132	1.202	0.11364	0.732927	1.785	0.247975	1.792	0.239006	1.00392
7	1.972	0.240341	1.62	0.258612	0.821501	1.566	0.15481	2.0475	0.267687	1.30747
14	1.935	0.21716	1.68	0.392704	0.868217	2.022	0.160356	2.788	0.565715	1.37883
21	1.514	0.222859	1.622	0.16895	1.07133	1.882	0.353007	1.725	0.181682	0.916578
28	1.428	0.166084	0.918	0.229661	0.642857	1.946	0.192577	1.498	0.0813265	0.769784
42	1.0925	0.226435	0.3425	0.067992	0.313501	1.418	0.143993	1.0825	0.24036	0.763399
Ion292_RT9.06(glucarate)
1	0.675424	0.117697	0.428268	0.105998	0.634072	0.411834	0.0665561	0.72554	0.113984	1.76173
3	0.533648	0.0928224	0.372714	0.0745664	0.698427	0.623472	0.168842	0.538212	0.0827853	0.863249
7	0.713332	0.102881	0.55268	0.11463	0.774786	0.471574	0.0346186	0.749095	0.13056	1.5885
14	0.84326	0.164813	0.673922	0.182422	0.799187	0.655016	0.0504197	0.734098	0.125777	1.12073
21	0.632048	0.10302	0.650728	0.107004	1.02955	0.734494	0.115336	0.595622	0.071955	0.810929
28	0.576472	0.0795248	0.358904	0.0841349	0.622587	0.738494	0.0751982	0.548494	0.0606421	0.74272
42	0.450568	0.0907	0.201327	0.0237631	0.446829	0.476126	0.0579669	0.414942	0.0708784	0.871497
Citrate_RT9.81
1	1.4868	0.310752	0.76975	0.171129	0.517723	1.14	0.202978	1.042	0.327619	0.914035
3	0.6332	0.0608904	0.7152	0.0689597	1.1295	1.272	0.403019	0.856	0.0844748	0.672956
7	0.7306	0.107951	0.8794	0.0834911	1.20367	0.96	0.163095	1.556	0.713306	1.62083
14	0.67675	0.149173	1.2732	0.307592	1.88134	0.98	0.0919239	1.35	0.387479	1.37755
21	0.7829	0.186713	0.89114	0.0638813	1.13826	1.2572	0.235695	1.12553	0.15612	0.895263
28	0.95696	0.212359	1.00856	0.20485	1.05392	1.24772	0.0988355	1.41804	0.15592	1.1365
42	1.15758	0.208736	1.50755	0.069499	1.30233	1.18608	0.16925	1.39078	0.267425	1.17258
Ion349_RT10.08(2-ketogluconate)
1	0.341	0.0528999	0.179	0.0484991	0.524927	0.03694	0.0107944	0.02888	0.0114124	0.781808
3	0.22632	0.0176543	0.1594	0.0273368	0.704312	0.04608	0.0164718	0.0168	0.00436257	0.364583
7	0.1959	0.0365857	0.15266	0.03578	0.779275	0.01624	0.0014452	0.05606	0.0351992	3.45197
14	0.1357	0.0299748	0.1173	0.0162516	0.864407	0.01686	0.00274018	0.03086	0.0152101	1.83037
21	0.09562	0.0204039	0.06584	0.00655115	0.688559	0.06242	0.0390647	0.07496	0.0234079	1.2009
28	0.06382	0.0127781	0.03446	0.0102662	0.539956	0.02886	0.00893793	0.02636	0.012405	0.913375
42	0.06674	0.0251881	0.03482	0.0166439	0.521726	0.01164	0.000791581	0.02852	0.0101824	2.45017
Ion193_RT10.13(Benzoate)
1	0.415	0.0278298	0.29175	0.0847795	0.703012	0.18778	0.0741269	0.13068	0.0259601	0.695921
3	0.49184	0.109805	0.46104	0.0951021	0.937378	0.22248	0.09383	0.15122	0.0367282	0.679702
7	0.45208	0.0560537	0.38916	0.0432652	0.860821	0.15562	0.0444402	0.26394	0.136	1.69605
14	0.88876	0.352385	0.92876	0.380306	1.04501	0.19052	0.0322707	0.3374	0.114435	1.77094
21	0.44518	0.0903947	0.45548	0.0950899	1.02314	0.31976	0.0958341	0.5556	0.215752	1.73755
28	0.45832	0.0482689	0.3722	0.0532119	0.812096	0.2056	0.0134679	0.13012	0.0178366	0.632879
42	0.69502	0.268324	0.42174	0.243395	0.606803	0.2309	0.0482517	0.25318	0.134385	1.09649
Ion277_RT10.36(gluconate)
1	0.415	0.0278298	0.29175	0.0847795	0.703012	0.18778	0.0741269	0.13068	0.0259601	0.695921
3	0.49184	0.109805	0.46104	0.0951021	0.937378	0.22248	0.09383	0.15122	0.0367282	0.679702
7	0.45208	0.0560537	0.38916	0.0432652	0.860821	0.15562	0.0444402	0.131175	0.0380654	0.842919
14	0.88876	0.352385	0.92876	0.380306	1.04501	0.19052	0.0322707	0.3374	0.114435	1.77094
21	0.44518	0.0903947	0.45548	0.0950899	1.02314	0.31976	0.0958341	0.5556	0.215752	1.73755
28	0.45832	0.0482689	0.3722	0.0532119	0.812096	0.2056	0.0134679	0.13012	0.0178366	0.632879
42	0.427725	0.0303137	0.42174	0.243395	0.986007	0.2309	0.0482517	0.25318	0.134385	1.09649
Ion281_RT10.90(benzoate)
1	1.92774	0.378501	1.24433	0.275177	0.645488	2.21695	0.191412	2.06126	0.44051	0.929773
3	2.7606	0.241077	1.55374	0.417504	0.562827	1.4019	0.392918	1.66092	0.368093	1.18476
7	1.55943	0.0999413	2.20026	0.213727	1.41094	1.71782	0.339423	2.29287	0.559454	1.33476
14	2.74033	0.284731	1.38733	0.403692	0.506266	2.01004	0.172493	2.85964	0.605848	1.42268
21	2.11854	0.284152	4.4452	1.21345	2.09824	3.46617	0.834398	4.46228	1.79345	1.28738
28	2.99506	0.336927	2.32904	0.340256	0.777627	2.51816	0.104087	2.07086	0.331651	0.82237
42	3.51513	0.42716	2.5494	0.563494	0.725266	1.91302	0.328288	2.54793	0.218933	1.33189
Ion281_RT11.12(gluconic acid)
1	0.0352	0.00351283	0.03525	0.01432	1.00142	0.078	0.0194975	0.03058	0.00601709	0.392051
3	0.06594	0.0172116	0.0638	0.0200438	0.967546	0.05532	0.0243323	0.0367	0.015725	0.663413
7	0.028925	0.00291558	0.03152	0.00517884	1.08971	0.03358	0.0129556	0.06542	0.0292735	1.94818
14	0.0648	0.0203521	0.03502	0.00578493	0.540432	0.03056	0.00768125	0.0605	0.0240652	1.97971
21	0.03434	0.011556	0.0416	0.00815886	1.21142	0.05752	0.0138505	0.05456	0.0152109	0.94854
28	0.07638	0.0327072	0.05564	0.0196999	0.728463	0.04728	0.0193519	0.03954	0.00948523	0.836294
42	0.09305	0.0319313	0.06555	0.0235013	0.70446	0.03474	0.0150099	0.11078	0.0229621	3.18883
Ion293_RT11.31(coumaric acid)
1	0.06714	0.00656084	0.07335	0.0151748	1.09249	0.19328	0.119249	0.0569	0.00652878	0.294392
3	0.0904	0.0067257	0.05756	0.0141093	0.636726	0.12332	0.0540293	0.05416	0.0107949	0.439183
7	0.07886	0.0193949	0.0872	0.0121228	1.10576	0.04766	0.00835485	0.0731	0.0213358	1.53378
14	0.092525	0.0190228	0.0414333	0.00715503	0.447807	0.07006	0.00900381	0.08522	0.0214178	1.21639
21	0.06836	0.0128607	0.1199	0.0199548	1.75395	0.10986	0.0348322	0.09915	0.0236708	0.902512
28	0.07942	0.0108489	0.08028	0.0107774	1.01083	0.09884	0.0179828	0.07302	0.0089923	0.73877
42	0.1317	0.0186953	0.1732	0.0693403	1.31511	0.07392	0.0121504	0.089075	0.00958605	1.20502
Caffeic acid_RT12.28
1	0.09018	0.00956485	0.158875	0.0478161	1.76175	0.1001	0.0290069	0.07034	0.0168986	0.702697
3	0.1125	0.0105033	0.06306	0.0153875	0.560533	0.1823	0.105168	0.05752	0.00947425	0.315524
7	0.10164	0.0246939	0.11232	0.0139514	1.10508	0.04822	0.01228	0.1776	0.0845219	3.68312
14	0.18386	0.0837852	0.069975	0.0256167	0.380588	0.06142	0.0146099	0.06928	0.00720565	1.12797
21	0.06328	0.0138645	0.11558	0.0131555	1.82649	0.07624	0.0127638	0.1897	0.129797	2.4882
28	0.05764	0.0089858	0.05994	0.0134134	1.0399	0.0968	0.0257675	0.05278	0.0135238	0.545248
42	0.15642	0.0606753	0.09695	0.0399516	0.619806	0.05522	0.0134251	0.062675	0.014967	1.13501
Resveratrol_ion 444
1	0.00612	0.00135185	0.00755	0.00128612	1.23366	0.003175	0.00104334	0.00378	0.00120803	1.19055
3	0.003825	0.000931246	0.01095	0.00489824	2.86275	0.005075	0.00162788	0.0042	0.000410944	0.827586
7	0.007375	0.00153817	0.0061	0.00173412	0.827119	0.0028	0.000430129	0.006375	0.00251297	2.27679
14	0.010975	0.0013699	0.0104	0.00227544	0.947608	0.00494	0.00128441	0.0127	0.00248928	2.57085
21	0.01922	0.00627485	0.029275	0.00500846	1.52315	0.01044	0.00196719	0.0450667	0.0130497	4.31673
28	0.02442	0.0028277	0.34496	0.0519955	14.1261	0.00796	0.00186703	0.021175	0.00335129	2.66018
42	0.14375	0.0244095	0.637775	0.0678557	4.4367	0.004525	0.00075666	0.0218333	0.0282473	4.82505
